# Supplementary material for: Transcriptome analysis of Panax vietnamensis var. fuscidicus discovers putative ocotillol-type ginsenosides biosynthesis genes and genetic markers
Source: BMC Genomics. 2015 Mar 8;16(1):159. doi: 10.1186/s12864-015-1332-8 (PMC4355973; doi:10.1186/s12864-015-1332-8)
Supplement: Additional file 8: — List of Pfam domain families assigned to P. vietnamensis var. fuscidiscus unigenes. [file 12864_2015_1332_MOESM8_ESM.xlsx]

## Sheet: Sheet1
seq id	hmm acc	hmm name	type	bit score	E-value	clan	PfamA_definition
Unigene0000006	PF00420.19	Oxidored_q2	Family	86	8.9e-25	No_clan	NADH-ubiquinone/plastoquinone oxidoreductase chain 4L
Unigene0000029	PF07727.9	RVT_2	Family	45.7	3.3e-12	CL0027	Reverse transcriptase (RNA-dependent DNA polymerase)
Unigene0000032	PF00501.23	AMP-binding	Family	238	1e-70	CL0378	AMP-binding enzyme
Unigene0000032	PF13193.1	DUF4009	Domain	38.5	4.9e-10	No_clan	Domain of unknown function (DUF4009)
Unigene0000033	PF00501.23	AMP-binding	Family	36.8	1.3e-09	CL0378	AMP-binding enzyme
Unigene0000038	PF00909.16	Ammonium_transp	Family	161.7	1.6e-47	No_clan	Ammonium Transporter Family
Unigene0000042	PF00560.28	LRR_1	Repeat	12.6	0.098	CL0022	Leucine Rich Repeat
Unigene0000042	PF00560.28	LRR_1	Repeat	9.9	0.75	CL0022	Leucine Rich Repeat
Unigene0000044	PF12799.2	LRR_4	Family	30.3	1.9e-07	CL0022	Leucine Rich repeats (2 copies)
Unigene0000044	PF00560.28	LRR_1	Repeat	15.5	0.011	CL0022	Leucine Rich Repeat
Unigene0000051	PF00550.20	PP-binding	Domain	23.1	5.8e-05	CL0314	Phosphopantetheine attachment site
Unigene0000055	PF00665.21	rve	Domain	63.9	1.2e-17	CL0219	Integrase core domain
Unigene0000065	PF01145.20	Band_7	Family	52.1	6.3e-14	CL0433	SPFH domain / Band 7 family
Unigene0000066	PF01535.15	PPR	Family	13.2	0.059	CL0020	PPR repeat
Unigene0000066	PF01535.15	PPR	Family	16	0.0074	CL0020	PPR repeat
Unigene0000073	PF00076.17	RRM_1	Domain	71.6	2.7e-20	CL0221	RNA recognition motif. (a.k.a. RRM, RBD, or RNP domain)
Unigene0000074	PF00076.17	RRM_1	Domain	70.4	6.4e-20	CL0221	RNA recognition motif. (a.k.a. RRM, RBD, or RNP domain)
Unigene0000074	PF00076.17	RRM_1	Domain	68.6	2.3e-19	CL0221	RNA recognition motif. (a.k.a. RRM, RBD, or RNP domain)
Unigene0000075	PF00665.21	rve	Domain	64.7	7.3e-18	CL0219	Integrase core domain
Unigene0000079	PF12697.2	Abhydrolase_6	Domain	60.2	2.3e-16	CL0028	Alpha/beta hydrolase family
Unigene0000083	PF13041.1	PPR_2	Repeat	53.2	1.8e-14	CL0020	PPR repeat family
Unigene0000084	PF13041.1	PPR_2	Repeat	43.2	2.5e-11	CL0020	PPR repeat family
Unigene0000087	PF13041.1	PPR_2	Repeat	35.1	8.5e-09	CL0020	PPR repeat family
Unigene0000087	PF01535.15	PPR	Family	15.6	0.01	CL0020	PPR repeat
Unigene0000088	PF13041.1	PPR_2	Repeat	45.8	3.8e-12	CL0020	PPR repeat family
Unigene0000088	PF01535.15	PPR	Family	18.3	0.0014	CL0020	PPR repeat
Unigene0000093	PF01535.15	PPR	Family	21.3	0.00015	CL0020	PPR repeat
Unigene0000093	PF01535.15	PPR	Family	22.3	7.3e-05	CL0020	PPR repeat
Unigene0000093	PF13041.1	PPR_2	Repeat	34.9	9.9e-09	CL0020	PPR repeat family
Unigene0000093	PF01535.15	PPR	Family	16.5	0.0051	CL0020	PPR repeat
Unigene0000093	PF14432.1	DYW_deaminase	Family	53.8	1.6e-14	CL0109	DYW family of nucleic acid deaminases
Unigene0000100	PF04321.12	RmlD_sub_bind	Domain	44.3	9.1e-12	CL0063	RmlD substrate binding domain
Unigene0000104	PF03188.11	Cytochrom_B561	Family	33.2	3.5e-08	CL0328	Eukaryotic cytochrome b561
Unigene0000112	PF07727.9	RVT_2	Family	237.5	9e-71	CL0027	Reverse transcriptase (RNA-dependent DNA polymerase)
Unigene0000113	PF07727.9	RVT_2	Family	81.3	4.7e-23	CL0027	Reverse transcriptase (RNA-dependent DNA polymerase)
Unigene0000131	PF08263.7	LRRNT_2	Family	24.7	1.5e-05	No_clan	Leucine rich repeat N-terminal domain
Unigene0000131	PF12799.2	LRR_4	Family	31.4	9.4e-08	CL0022	Leucine Rich repeats (2 copies)
Unigene0000158	PF14432.1	DYW_deaminase	Family	54.3	1.1e-14	CL0109	DYW family of nucleic acid deaminases
Unigene0000159	PF01535.15	PPR	Family	16.7	0.0046	CL0020	PPR repeat
Unigene0000159	PF13041.1	PPR_2	Repeat	50.8	1.1e-13	CL0020	PPR repeat family
Unigene0000159	PF01535.15	PPR	Family	10.3	0.51	CL0020	PPR repeat
Unigene0000160	PF01535.15	PPR	Family	9.5	0.87	CL0020	PPR repeat
Unigene0000160	PF01535.15	PPR	Family	13.1	0.064	CL0020	PPR repeat
Unigene0000161	PF00069.20	Pkinase	Domain	21.6	8.8e-05	CL0016	Protein kinase domain
Unigene0000174	PF00407.14	Bet_v_1	Domain	46	3.6e-12	CL0209	Pathogenesis-related protein Bet v I family
Unigene0000178	PF00225.18	Kinesin	Domain	103.4	8.7e-30	CL0023	Kinesin motor domain
Unigene0000179	PF00225.18	Kinesin	Domain	85.9	1.8e-24	CL0023	Kinesin motor domain
Unigene0000195	PF10539.4	Dev_Cell_Death	Domain	74.7	4.2e-21	No_clan	Development and cell death domain
Unigene0000198	PF02772.11	S-AdoMet_synt_M	Domain	36.1	4.7e-09	No_clan	S-adenosylmethionine synthetase, central domain
Unigene0000226	PF07722.8	Peptidase_C26	Domain	72.8	2.3e-20	CL0014	Peptidase C26
Unigene0000237	PF13839.1	PC-Esterase	Family	73.3	2.3e-20	CL0264	GDSL/SGNH-like Acyl-Esterase family found in Pmr5 and Cas1p
Unigene0000240	PF01535.15	PPR	Family	20	0.0004	CL0020	PPR repeat
Unigene0000240	PF13041.1	PPR_2	Repeat	39	5.1e-10	CL0020	PPR repeat family
Unigene0000264	PF01535.15	PPR	Family	12.1	0.13	CL0020	PPR repeat
Unigene0000264	PF01535.15	PPR	Family	13.4	0.051	CL0020	PPR repeat
Unigene0000276	PF03552.9	Cellulose_synt	Family	144.3	4e-42	CL0110	Cellulose synthase
Unigene0000278	PF02142.17	MGS	Domain	58.2	5.1e-16	No_clan	MGS-like domain
Unigene0000309	PF11883.3	DUF3403	Family	30.9	2.1e-07	No_clan	Domain of unknown function (DUF3403)
Unigene0000310	PF07714.12	Pkinase_Tyr	Domain	24.5	1.2e-05	CL0016	Protein tyrosine kinase
Unigene0000315	PF00018.23	SH3_1	Domain	33.6	1.7e-08	CL0010	SH3 domain
Unigene0000319	PF13041.1	PPR_2	Repeat	67.1	8.3e-19	CL0020	PPR repeat family
Unigene0000319	PF12854.2	PPR_1	Repeat	35.1	5.7e-09	CL0020	PPR repeat
Unigene0000320	PF13041.1	PPR_2	Repeat	39.8	2.9e-10	CL0020	PPR repeat family
Unigene0000320	PF12854.2	PPR_1	Repeat	51.7	3.8e-14	CL0020	PPR repeat
Unigene0000329	PF13855.1	LRR_8	Repeat	30.1	2.7e-07	CL0022	Leucine rich repeat
Unigene0000332	PF04784.9	DUF547	Family	62.9	2.1e-17	No_clan	Protein of unknown function, DUF547
Unigene0000333	PF01490.13	Aa_trans	Family	71.8	3.3e-20	CL0062	Transmembrane amino acid transporter protein
Unigene0000334	PF01490.13	Aa_trans	Family	48	5.7e-13	CL0062	Transmembrane amino acid transporter protein
Unigene0000341	PF00665.21	rve	Domain	50.6	1.7e-13	CL0219	Integrase core domain
Unigene0000349	PF02183.13	HALZ	Family	67.2	6.4e-19	No_clan	Homeobox associated leucine zipper
Unigene0000350	PF00046.24	Homeobox	Domain	46.4	1.9e-12	CL0123	Homeobox domain
Unigene0000351	PF08263.7	LRRNT_2	Family	25.2	1.1e-05	No_clan	Leucine rich repeat N-terminal domain
Unigene0000352	PF13041.1	PPR_2	Repeat	45.1	6.6e-12	CL0020	PPR repeat family
Unigene0000353	PF01535.15	PPR	Family	11.2	0.27	CL0020	PPR repeat
Unigene0000353	PF01535.15	PPR	Family	13.2	0.061	CL0020	PPR repeat
Unigene0000353	PF01535.15	PPR	Family	10.2	0.52	CL0020	PPR repeat
Unigene0000353	PF14432.1	DYW_deaminase	Family	26.1	6.1e-06	CL0109	DYW family of nucleic acid deaminases
Unigene0000358	PF00462.19	Glutaredoxin	Domain	38.2	9.3e-10	CL0172	Glutaredoxin
Unigene0000369	PF08414.5	NADPH_Ox	Family	37.2	2.1e-09	No_clan	Respiratory burst NADPH oxidase
Unigene0000389	PF01535.15	PPR	Family	25.8	5.6e-06	CL0020	PPR repeat
Unigene0000389	PF01535.15	PPR	Family	30.6	1.7e-07	CL0020	PPR repeat
Unigene0000390	PF01535.15	PPR	Family	13.3	0.056	CL0020	PPR repeat
Unigene0000390	PF01535.15	PPR	Family	29.3	4.3e-07	CL0020	PPR repeat
Unigene0000399	PF02485.16	Branch	Family	214.3	1.3e-63	No_clan	Core-2/I-Branching enzyme
Unigene0000400	PF02485.16	Branch	Family	25.9	4.6e-06	No_clan	Core-2/I-Branching enzyme
Unigene0000405	PF08263.7	LRRNT_2	Family	59.4	2.2e-16	No_clan	Leucine rich repeat N-terminal domain
Unigene0000406	PF00854.16	PTR2	Family	43.7	1.3e-11	CL0015	POT family
Unigene0000414	PF00125.19	Histone	Domain	82.3	1.7e-23	CL0012	Core histone H2A/H2B/H3/H4
Unigene0000415	PF01148.15	CTP_transf_1	Family	79.7	2.4e-22	CL0234	Cytidylyltransferase family
Unigene0000416	PF01148.15	CTP_transf_1	Family	62.4	4.4e-17	CL0234	Cytidylyltransferase family
Unigene0000418	PF00332.13	Glyco_hydro_17	Domain	204.9	1.3e-60	CL0058	Glycosyl hydrolases family 17
Unigene0000420	PF00931.17	NB-ARC	Domain	53.3	1.6e-14	CL0023	NB-ARC domain
Unigene0000428	PF01535.15	PPR	Family	12.7	0.086	CL0020	PPR repeat
Unigene0000428	PF01535.15	PPR	Family	17.3	0.003	CL0020	PPR repeat
Unigene0000429	PF00560.28	LRR_1	Repeat	11.2	0.28	CL0022	Leucine Rich Repeat
Unigene0000429	PF12799.2	LRR_4	Family	27.7	1.4e-06	CL0022	Leucine Rich repeats (2 copies)
Unigene0000439	PF00249.26	Myb_DNA-binding	Domain	57.6	8.4e-16	CL0123	Myb-like DNA-binding domain
Unigene0000439	PF13921.1	Myb_DNA-bind_6	Domain	58	6.7e-16	CL0123	Myb-like DNA-binding domain
Unigene0000440	PF01535.15	PPR	Family	9.4	0.94	CL0020	PPR repeat
Unigene0000440	PF01535.15	PPR	Family	13.5	0.049	CL0020	PPR repeat
Unigene0000440	PF01535.15	PPR	Family	19.1	0.0008	CL0020	PPR repeat
Unigene0000440	PF14432.1	DYW_deaminase	Family	60.4	1.4e-16	CL0109	DYW family of nucleic acid deaminases
Unigene0000441	PF01535.15	PPR	Family	25.4	7.7e-06	CL0020	PPR repeat
Unigene0000441	PF01535.15	PPR	Family	10.3	0.5	CL0020	PPR repeat
Unigene0000447	PF07727.9	RVT_2	Family	96.4	1.2e-27	CL0027	Reverse transcriptase (RNA-dependent DNA polymerase)
Unigene0000448	PF03732.12	Retrotrans_gag	Family	41.9	6.8e-11	CL0523	Retrotransposon gag protein
Unigene0000452	PF00316.15	FBPase	Family	99.8	1.2e-28	CL0171	Fructose-1-6-bisphosphatase
Unigene0000454	PF00271.26	Helicase_C	Family	40.8	1.3e-10	CL0023	Helicase conserved C-terminal domain
Unigene0000458	PF07690.11	MFS_1	Family	40.9	9.1e-11	CL0015	Major Facilitator Superfamily
Unigene0000459	PF07690.11	MFS_1	Family	96.1	1.5e-27	CL0015	Major Facilitator Superfamily
Unigene0000466	PF01535.15	PPR	Family	9.4	0.95	CL0020	PPR repeat
Unigene0000466	PF01535.15	PPR	Family	20.5	0.00028	CL0020	PPR repeat
Unigene0000466	PF01535.15	PPR	Family	18.7	0.0011	CL0020	PPR repeat
Unigene0000472	PF13041.1	PPR_2	Repeat	46.6	2.2e-12	CL0020	PPR repeat family
Unigene0000473	PF07714.12	Pkinase_Tyr	Domain	65.1	4.8e-18	CL0016	Protein tyrosine kinase
Unigene0000474	PF00069.20	Pkinase	Domain	38.9	4.6e-10	CL0016	Protein kinase domain
Unigene0000474	PF07714.12	Pkinase_Tyr	Domain	21.7	8.2e-05	CL0016	Protein tyrosine kinase
Unigene0000477	PF08696.6	Dna2	Family	107.5	4.8e-31	CL0236	DNA replication factor Dna2
Unigene0000481	PF08414.5	NADPH_Ox	Family	94.6	2.6e-27	No_clan	Respiratory burst NADPH oxidase
Unigene0000485	PF03168.8	LEA_2	Family	40.2	3.1e-10	No_clan	Late embryogenesis abundant protein
Unigene0000548	PF00560.28	LRR_1	Repeat	13.9	0.035	CL0022	Leucine Rich Repeat
Unigene0000548	PF13504.1	LRR_7	Repeat	7.5	5.3	CL0022	Leucine rich repeat
Unigene0000549	PF12799.2	LRR_4	Family	30.5	1.7e-07	CL0022	Leucine Rich repeats (2 copies)
Unigene0000573	PF01490.13	Aa_trans	Family	44.3	7.3e-12	CL0062	Transmembrane amino acid transporter protein
Unigene0000582	PF08031.7	BBE	Domain	74.9	3e-21	CL0277	Berberine and berberine like
Unigene0000584	PF07748.8	Glyco_hydro_38C	Domain	30.3	1.6e-07	CL0103	Glycosyl hydrolases family 38 C-terminal domain
Unigene0000585	PF07748.8	Glyco_hydro_38C	Domain	45.2	4.9e-12	CL0103	Glycosyl hydrolases family 38 C-terminal domain
Unigene0000593	PF03514.9	GRAS	Family	40.6	1.1e-10	No_clan	GRAS family transcription factor
Unigene0000594	PF03514.9	GRAS	Family	65.4	3.3e-18	No_clan	GRAS family transcription factor
Unigene0000602	PF05686.7	Glyco_transf_90	Family	176.4	6.2e-52	CL0113	Glycosyl transferase family 90
Unigene0000605	PF00240.18	ubiquitin	Domain	99.8	3.4e-29	CL0072	Ubiquitin family
Unigene0000605	PF00240.18	ubiquitin	Domain	117	1.4e-34	CL0072	Ubiquitin family
Unigene0000609	PF03155.10	Alg6_Alg8	Family	31.8	6e-08	CL0111	ALG6, ALG8 glycosyltransferase family
Unigene0000624	PF00005.22	ABC_tran	Domain	38.9	8.3e-10	CL0023	ABC transporter
Unigene0000625	PF00069.20	Pkinase	Domain	40.4	1.6e-10	CL0016	Protein kinase domain
Unigene0000631	PF12043.3	DUF3527	Family	47.4	1.7e-12	No_clan	Domain of unknown function (DUF3527)
Unigene0000632	PF12043.3	DUF3527	Family	105.5	3.6e-30	No_clan	Domain of unknown function (DUF3527)
Unigene0000642	PF00078.22	RVT_1	Family	53.8	1.5e-14	CL0027	Reverse transcriptase (RNA-dependent DNA polymerase)
Unigene0000646	PF12796.2	Ank_2	Family	36.7	3.5e-09	CL0465	Ankyrin repeats (3 copies)
Unigene0000651	PF02365.10	NAM	Family	168.4	7e-50	No_clan	No apical meristem (NAM) protein
Unigene0000663	PF00561.15	Abhydrolase_1	Domain	45.2	7.2e-12	CL0028	alpha/beta hydrolase fold
Unigene0000667	PF00176.18	SNF2_N	Family	209.7	3.8e-62	CL0023	SNF2 family N-terminal domain
Unigene0000668	PF00176.18	SNF2_N	Family	37.8	8.3e-10	CL0023	SNF2 family N-terminal domain
Unigene0000690	PF00194.16	Carb_anhydrase	Domain	41.7	5.6e-11	No_clan	Eukaryotic-type carbonic anhydrase
Unigene0000693	PF14291.1	DUF4371	Family	65.5	4.4e-18	No_clan	Domain of unknown function (DUF4371)
Unigene0000707	PF03140.10	DUF247	Family	62.7	2.8e-17	No_clan	Plant protein of unknown function
Unigene0000709	PF03151.11	TPT	Family	116.8	5.9e-34	CL0184	Triose-phosphate Transporter family
Unigene0000716	PF03167.14	UDG	Domain	51	9e-14	No_clan	Uracil DNA glycosylase superfamily
Unigene0000720	PF02182.12	YDG_SRA	Domain	26.7	2.6e-06	No_clan	YDG/SRA domain
Unigene0000723	PF00560.28	LRR_1	Repeat	10.4	0.5	CL0022	Leucine Rich Repeat
Unigene0000723	PF00560.28	LRR_1	Repeat	10.7	0.41	CL0022	Leucine Rich Repeat
Unigene0000723	PF13516.1	LRR_6	Repeat	9.2	1.2	CL0022	Leucine Rich repeat
Unigene0000723	PF00560.28	LRR_1	Repeat	9.8	0.79	CL0022	Leucine Rich Repeat
Unigene0000724	PF00560.28	LRR_1	Repeat	10.7	0.42	CL0022	Leucine Rich Repeat
Unigene0000724	PF00560.28	LRR_1	Repeat	10.6	0.44	CL0022	Leucine Rich Repeat
Unigene0000729	PF01963.12	TraB	Family	98.6	3.4e-28	No_clan	TraB family
Unigene0000736	PF01535.15	PPR	Family	10.4	0.47	CL0020	PPR repeat
Unigene0000736	PF13041.1	PPR_2	Repeat	30.7	2e-07	CL0020	PPR repeat family
Unigene0000754	PF12796.2	Ank_2	Family	58.9	4.1e-16	CL0465	Ankyrin repeats (3 copies)
Unigene0000754	PF00023.25	Ank	Repeat	15.4	0.01	CL0465	Ankyrin repeat
Unigene0000755	PF12796.2	Ank_2	Family	72.1	3e-20	CL0465	Ankyrin repeats (3 copies)
Unigene0000759	PF12799.2	LRR_4	Family	27.7	1.3e-06	CL0022	Leucine Rich repeats (2 copies)
Unigene0000760	PF00560.28	LRR_1	Repeat	9.5	0.98	CL0022	Leucine Rich Repeat
Unigene0000760	PF13855.1	LRR_8	Repeat	30.2	2.5e-07	CL0022	Leucine rich repeat
Unigene0000780	PF13714.1	PEP_mutase	Domain	96.1	1.6e-27	CL0151	Phosphoenolpyruvate phosphomutase
Unigene0000781	PF13714.1	PEP_mutase	Domain	84.8	4.7e-24	CL0151	Phosphoenolpyruvate phosphomutase
Unigene0000796	PF13976.1	gag_pre-integrs	Domain	50.4	1.1e-13	No_clan	GAG-pre-integrase domain
Unigene0000797	PF00665.21	rve	Domain	88	4.2e-25	CL0219	Integrase core domain
Unigene0000799	PF03492.10	Methyltransf_7	Family	99.3	1.6e-28	CL0063	SAM dependent carboxyl methyltransferase
Unigene0000801	PF13041.1	PPR_2	Repeat	46.4	2.5e-12	CL0020	PPR repeat family
Unigene0000810	PF01535.15	PPR	Family	12.2	0.12	CL0020	PPR repeat
Unigene0000810	PF01535.15	PPR	Family	17.4	0.0028	CL0020	PPR repeat
Unigene0000810	PF01535.15	PPR	Family	24.4	1.5e-05	CL0020	PPR repeat
Unigene0000810	PF01535.15	PPR	Family	15.7	0.0095	CL0020	PPR repeat
Unigene0000810	PF01535.15	PPR	Family	26.3	4e-06	CL0020	PPR repeat
Unigene0000810	PF13041.1	PPR_2	Repeat	30.9	1.8e-07	CL0020	PPR repeat family
Unigene0000823	PF05142.7	DUF702	Family	204.3	9.9e-61	No_clan	Domain of unknown function (DUF702)
Unigene0000830	PF03936.11	Terpene_synth_C	Domain	28	1e-06	No_clan	Terpene synthase family, metal binding domain
Unigene0000832	PF00169.24	PH	Domain	28.2	1.5e-06	CL0266	PH domain
Unigene0000836	PF04564.10	U-box	Domain	68.8	2.5e-19	CL0229	U-box domain
Unigene0000839	PF06409.6	NPIP	Family	133.3	9.2e-39	No_clan	Nuclear pore complex interacting protein (NPIP)
Unigene0000844	PF13041.1	PPR_2	Repeat	42.9	3.2e-11	CL0020	PPR repeat family
Unigene0000844	PF01535.15	PPR	Family	20	0.00041	CL0020	PPR repeat
Unigene0000844	PF13041.1	PPR_2	Repeat	39.1	4.8e-10	CL0020	PPR repeat family
Unigene0000852	PF13041.1	PPR_2	Repeat	32.1	7.1e-08	CL0020	PPR repeat family
Unigene0000853	PF01535.15	PPR	Family	22	9.2e-05	CL0020	PPR repeat
Unigene0000853	PF01535.15	PPR	Family	26.5	3.4e-06	CL0020	PPR repeat
Unigene0000862	PF00069.20	Pkinase	Domain	119	1.7e-34	CL0016	Protein kinase domain
Unigene0000863	PF07714.12	Pkinase_Tyr	Domain	40	2.1e-10	CL0016	Protein tyrosine kinase
Unigene0000870	PF00145.12	DNA_methylase	Domain	62.1	4.4e-17	CL0063	C-5 cytosine-specific DNA methylase
Unigene0000874	PF12937.2	F-box-like	Domain	26.4	3.7e-06	CL0271	F-box-like
Unigene0000875	PF04782.7	DUF632	Family	43.3	2.1e-11	No_clan	Protein of unknown function (DUF632)
Unigene0000879	PF02838.10	Glyco_hydro_20b	Domain	29.3	6.1e-07	No_clan	Glycosyl hydrolase family 20, domain 2
Unigene0000886	PF07727.9	RVT_2	Family	59.5	2.1e-16	CL0027	Reverse transcriptase (RNA-dependent DNA polymerase)
Unigene0000901	PF02519.9	Auxin_inducible	Family	104.8	1.8e-30	No_clan	Auxin responsive protein
Unigene0000910	PF08284.6	RVP_2	Domain	47.7	1.2e-12	CL0129	Retroviral aspartyl protease
Unigene0000913	PF03018.9	Dirigent	Family	77.5	6.4e-22	No_clan	Dirigent-like protein
Unigene0000915	PF11961.3	DUF3475	Family	73.4	8.5e-21	No_clan	Domain of unknown function (DUF3475)
Unigene0000915	PF05003.7	DUF668	Family	57.5	1.1e-15	No_clan	Protein of unknown function (DUF668)
Unigene0000916	PF08381.6	BRX	Domain	82.4	7.6e-24	No_clan	Transcription factor regulating root and shoot growth via Pin3
Unigene0000917	PF13713.1	BRX_N	Domain	24.5	1.2e-05	No_clan	Transcription factor BRX N-terminal domain
Unigene0000921	PF02362.16	B3	Family	48.8	3.9e-13	CL0405	B3 DNA binding domain
Unigene0000921	PF02362.16	B3	Family	55.6	3e-15	CL0405	B3 DNA binding domain
Unigene0000922	PF02362.16	B3	Family	56	2.2e-15	CL0405	B3 DNA binding domain
Unigene0000938	PF00385.19	Chromo	Domain	31.5	9.4e-08	CL0049	Chromo (CHRromatin Organisation MOdifier) domain
Unigene0000938	PF00385.19	Chromo	Domain	28.8	6.4e-07	CL0049	Chromo (CHRromatin Organisation MOdifier) domain
Unigene0000941	PF12819.2	Malectin_like	Domain	69.9	1.8e-19	CL0468	Carbohydrate-binding protein of the ER
Unigene0000944	PF01535.15	PPR	Family	32.1	5.7e-08	CL0020	PPR repeat
Unigene0000944	PF01535.15	PPR	Family	19.7	0.0005	CL0020	PPR repeat
Unigene0000952	PF13041.1	PPR_2	Repeat	43.5	2.1e-11	CL0020	PPR repeat family
Unigene0000953	PF13041.1	PPR_2	Repeat	33.2	3.3e-08	CL0020	PPR repeat family
Unigene0000960	PF08263.7	LRRNT_2	Family	31	1.6e-07	No_clan	Leucine rich repeat N-terminal domain
Unigene0000967	PF07911.8	DUF1677	Family	119.8	3.6e-35	No_clan	Protein of unknown function (DUF1677)
Unigene0000980	PF01479.20	S4	Domain	67.8	3.5e-19	CL0492	S4 domain
Unigene0000983	PF14432.1	DYW_deaminase	Family	54.5	9.4e-15	CL0109	DYW family of nucleic acid deaminases
Unigene0000987	PF03168.8	LEA_2	Family	31	2.2e-07	No_clan	Late embryogenesis abundant protein
Unigene0000999	PF00069.20	Pkinase	Domain	168.6	1.3e-49	CL0016	Protein kinase domain
Unigene0001016	PF01476.15	LysM	Domain	38.3	7.8e-10	CL0187	LysM domain
Unigene0001023	PF05627.6	AvrRpt-cleavage	Domain	48	3.9e-13	No_clan	Cleavage site for pathogenic type III effector avirulence factor Avr
Unigene0001035	PF02364.10	Glucan_synthase	Family	83	1.1e-23	CL0111	1,3-beta-glucan synthase component
Unigene0001052	PF00909.16	Ammonium_transp	Family	51.2	6e-14	No_clan	Ammonium Transporter Family
Unigene0001053	PF00909.16	Ammonium_transp	Family	101	4.5e-29	No_clan	Ammonium Transporter Family
Unigene0001074	PF04042.11	DNA_pol_E_B	Family	83.4	1.2e-23	CL0163	DNA polymerase alpha/epsilon subunit B
Unigene0001082	PF14416.1	PMR5N	Domain	77	7.4e-22	No_clan	PMR5 N terminal Domain
Unigene0001082	PF13839.1	PC-Esterase	Family	76.3	2.9e-21	CL0264	GDSL/SGNH-like Acyl-Esterase family found in Pmr5 and Cas1p
Unigene0001125	PF00046.24	Homeobox	Domain	65.1	2.9e-18	CL0123	Homeobox domain
Unigene0001131	PF13966.1	zf-RVT	Domain	34	2.3e-08	No_clan	zinc-binding in reverse transcriptase
Unigene0001132	PF00078.22	RVT_1	Family	55.8	3.5e-15	CL0027	Reverse transcriptase (RNA-dependent DNA polymerase)
Unigene0001138	PF00067.17	p450	Domain	76.9	9.8e-22	No_clan	Cytochrome P450
Unigene0001151	PF00628.24	PHD	Domain	40.2	1.7e-10	CL0390	PHD-finger
Unigene0001155	PF01453.19	B_lectin	Domain	38.4	8.5e-10	No_clan	D-mannose binding lectin
Unigene0001155	PF00954.15	S_locus_glycop	Family	88	4.2e-25	No_clan	S-locus glycoprotein family
Unigene0001156	PF07765.7	KIP1	Family	33	3.6e-08	No_clan	KIP1-like protein
Unigene0001164	PF13193.1	DUF4009	Domain	37.3	1.2e-09	No_clan	Domain of unknown function (DUF4009)
Unigene0001168	PF14223.1	UBN2	Family	42.8	3.3e-11	CL0523	gag-polypeptide of LTR copia-type
Unigene0001170	PF03790.8	KNOX1	Family	73.6	4.9e-21	No_clan	KNOX1 domain
Unigene0001175	PF13041.1	PPR_2	Repeat	34.4	1.4e-08	CL0020	PPR repeat family
Unigene0001175	PF13041.1	PPR_2	Repeat	57	1.3e-15	CL0020	PPR repeat family
Unigene0001183	PF03169.10	OPT	Family	39.9	1.6e-10	No_clan	OPT oligopeptide transporter protein
Unigene0001185	PF01535.15	PPR	Family	17.4	0.0027	CL0020	PPR repeat
Unigene0001185	PF01535.15	PPR	Family	21.8	0.00011	CL0020	PPR repeat
Unigene0001185	PF01535.15	PPR	Family	26	5e-06	CL0020	PPR repeat
Unigene0001190	PF04526.8	DUF568	Family	43.5	2.6e-11	No_clan	Protein of unknown function (DUF568)
Unigene0001198	PF01408.17	GFO_IDH_MocA	Family	72.9	2.8e-20	CL0063	Oxidoreductase family, NAD-binding Rossmann fold
Unigene0001210	PF14111.1	DUF4283	Domain	84.6	3.2e-24	No_clan	Domain of unknown function (DUF4283)
Unigene0001210	PF14392.1	zf-CCHC_4	Domain	26.6	3e-06	CL0511	Zinc knuckle
Unigene0001212	PF14416.1	PMR5N	Domain	55.9	2.9e-15	No_clan	PMR5 N terminal Domain
Unigene0001213	PF14416.1	PMR5N	Domain	33.7	2.5e-08	No_clan	PMR5 N terminal Domain
Unigene0001213	PF13839.1	PC-Esterase	Family	148.8	2e-43	CL0264	GDSL/SGNH-like Acyl-Esterase family found in Pmr5 and Cas1p
Unigene0001221	PF00450.17	Peptidase_S10	Domain	64.9	6.6e-18	CL0028	Serine carboxypeptidase
Unigene0001222	PF00450.17	Peptidase_S10	Domain	62.6	3.4e-17	CL0028	Serine carboxypeptidase
Unigene0001236	PF00067.17	p450	Domain	177.9	2.3e-52	No_clan	Cytochrome P450
Unigene0001237	PF00067.17	p450	Domain	185.1	1.5e-54	No_clan	Cytochrome P450
Unigene0001249	PF00403.21	HMA	Domain	46	3.9e-12	No_clan	Heavy-metal-associated domain
Unigene0001252	PF10250.4	O-FucT	Family	90.7	8.7e-26	No_clan	GDP-fucose protein O-fucosyltransferase
Unigene0001304	PF05368.8	NmrA	Family	230	2e-68	CL0063	NmrA-like family
Unigene0001320	PF13041.1	PPR_2	Repeat	47.9	8.7e-13	CL0020	PPR repeat family
Unigene0001329	PF00201.13	UDPGT	Family	42.3	3.2e-11	CL0113	UDP-glucoronosyl and UDP-glucosyl transferase
Unigene0001330	PF00201.13	UDPGT	Family	22.7	2.7e-05	CL0113	UDP-glucoronosyl and UDP-glucosyl transferase
Unigene0001338	PF03171.15	2OG-FeII_Oxy	Domain	49.2	4.4e-13	CL0029	2OG-Fe(II) oxygenase superfamily
Unigene0001345	PF06045.6	Rhamnogal_lyase	Family	159.3	6.5e-47	No_clan	Rhamnogalacturonate lyase family
Unigene0001346	PF06045.6	Rhamnogal_lyase	Family	45.9	3.4e-12	No_clan	Rhamnogalacturonate lyase family
Unigene0001347	PF03759.8	PRONE	Family	61.2	5.5e-17	No_clan	PRONE (Plant-specific Rop nucleotide exchanger)
Unigene0001348	PF00514.18	Arm	Repeat	21.4	0.00014	CL0020	Armadillo/beta-catenin-like repeat
Unigene0001349	PF03469.9	XH	Domain	89.4	1.3e-25	No_clan	XH domain
Unigene0001357	PF03690.8	UPF0160	Family	46.7	2.5e-12	No_clan	Uncharacterised protein family (UPF0160)
Unigene0001358	PF03690.8	UPF0160	Family	104.1	8.3e-30	No_clan	Uncharacterised protein family (UPF0160)
Unigene0001376	PF01535.15	PPR	Family	24	2.1e-05	CL0020	PPR repeat
Unigene0001377	PF12697.2	Abhydrolase_6	Domain	107.5	8.2e-31	CL0028	Alpha/beta hydrolase family
Unigene0001416	PF12854.2	PPR_1	Repeat	27.6	1.3e-06	CL0020	PPR repeat
Unigene0001416	PF13041.1	PPR_2	Repeat	30.6	2.2e-07	CL0020	PPR repeat family
Unigene0001416	PF13041.1	PPR_2	Repeat	44.6	8.9e-12	CL0020	PPR repeat family
Unigene0001432	PF08263.7	LRRNT_2	Family	48.8	4.3e-13	No_clan	Leucine rich repeat N-terminal domain
Unigene0001432	PF12799.2	LRR_4	Family	27.6	1.5e-06	CL0022	Leucine Rich repeats (2 copies)
Unigene0001432	PF00560.28	LRR_1	Repeat	9.7	0.86	CL0022	Leucine Rich Repeat
Unigene0001432	PF13855.1	LRR_8	Repeat	29.8	3.4e-07	CL0022	Leucine rich repeat
Unigene0001433	PF00560.28	LRR_1	Repeat	10	0.68	CL0022	Leucine Rich Repeat
Unigene0001433	PF00560.28	LRR_1	Repeat	13.1	0.065	CL0022	Leucine Rich Repeat
Unigene0001439	PF03479.10	DUF296	Domain	77.1	7.2e-22	No_clan	Domain of unknown function (DUF296)
Unigene0001452	PF01370.16	Epimerase	Family	24.5	1.4e-05	CL0063	NAD dependent epimerase/dehydratase family
Unigene0001453	PF00931.17	NB-ARC	Domain	46.9	1.5e-12	CL0023	NB-ARC domain
Unigene0001464	PF01734.17	Patatin	Family	87.1	1.3e-24	CL0323	Patatin-like phospholipase
Unigene0001480	PF00560.28	LRR_1	Repeat	15.5	0.011	CL0022	Leucine Rich Repeat
Unigene0001480	PF00560.28	LRR_1	Repeat	11.7	0.2	CL0022	Leucine Rich Repeat
Unigene0001480	PF12799.2	LRR_4	Family	27.7	1.3e-06	CL0022	Leucine Rich repeats (2 copies)
Unigene0001484	PF00574.18	CLP_protease	Domain	75.4	3.9e-21	CL0127	Clp protease
Unigene0001501	PF01490.13	Aa_trans	Family	50.9	7.4e-14	CL0062	Transmembrane amino acid transporter protein
Unigene0001511	PF00331.15	Glyco_hydro_10	Family	55.8	3.3e-15	CL0058	Glycosyl hydrolase family 10
Unigene0001513	PF03108.10	DBD_Tnp_Mut	Family	44.8	6e-12	CL0274	MuDR family transposase
Unigene0001530	PF10358.4	NT-C2	Family	37.5	1.3e-09	CL0154	N-terminal C2 in EEIG1 and EHBP1 proteins
Unigene0001535	PF14418.1	OHA	Domain	27.1	1.8e-06	No_clan	OST-HTH Associated domain
Unigene0001548	PF13041.1	PPR_2	Repeat	35.1	8.3e-09	CL0020	PPR repeat family
Unigene0001548	PF13041.1	PPR_2	Repeat	45	7.1e-12	CL0020	PPR repeat family
Unigene0001548	PF12854.2	PPR_1	Repeat	27	2.1e-06	CL0020	PPR repeat
Unigene0001548	PF13041.1	PPR_2	Repeat	44.4	1.1e-11	CL0020	PPR repeat family
Unigene0001548	PF01535.15	PPR	Family	10.9	0.32	CL0020	PPR repeat
Unigene0001598	PF13359.1	DDE_4	Domain	55.3	5e-15	CL0219	DDE superfamily endonuclease
Unigene0001601	PF00067.17	p450	Domain	41.9	4e-11	No_clan	Cytochrome P450
Unigene0001606	PF00860.15	Xan_ur_permease	Family	28.7	3.9e-07	CL0062	Permease family
Unigene0001607	PF07732.10	Cu-oxidase_3	Domain	54.1	1e-14	CL0026	Multicopper oxidase
Unigene0001615	PF05514.6	HR_lesion	Family	50.7	1.4e-13	CL0131	HR-like lesion-inducing
Unigene0001628	PF01535.15	PPR	Family	13.1	0.063	CL0020	PPR repeat
Unigene0001630	PF03083.11	MtN3_slv	Family	21.2	0.00017	CL0141	Sugar efflux transporter for intercellular exchange
Unigene0001630	PF03083.11	MtN3_slv	Family	90.4	4.3e-26	CL0141	Sugar efflux transporter for intercellular exchange
Unigene0001644	PF07727.9	RVT_2	Family	237.6	8.4e-71	CL0027	Reverse transcriptase (RNA-dependent DNA polymerase)
Unigene0001660	PF00855.12	PWWP	Domain	52.7	2.5e-14	CL0049	PWWP domain
Unigene0001663	PF00305.14	Lipoxygenase	Domain	61.7	3.2e-17	No_clan	Lipoxygenase
Unigene0001667	PF13041.1	PPR_2	Repeat	57.3	1e-15	CL0020	PPR repeat family
Unigene0001693	PF01535.15	PPR	Family	16.9	0.0039	CL0020	PPR repeat
Unigene0001693	PF01535.15	PPR	Family	18.5	0.0012	CL0020	PPR repeat
Unigene0001693	PF01535.15	PPR	Family	11.6	0.19	CL0020	PPR repeat
Unigene0001695	PF02701.10	zf-Dof	Family	93.3	5.6e-27	No_clan	Dof domain, zinc finger
Unigene0001706	PF07891.7	DUF1666	Family	74.6	7e-21	No_clan	Protein of unknown function (DUF1666)
Unigene0001723	PF05617.6	Prolamin_like	Domain	48.1	8.2e-13	CL0482	Prolamin-like
Unigene0001725	PF01535.15	PPR	Family	12.4	0.1	CL0020	PPR repeat
Unigene0001725	PF12854.2	PPR_1	Repeat	26.2	3.6e-06	CL0020	PPR repeat
Unigene0001729	PF11510.3	FA_FANCE	Family	31.5	8.7e-08	No_clan	Fanconi Anaemia group E protein FANCE
Unigene0001730	PF00201.13	UDPGT	Family	63	1.7e-17	CL0113	UDP-glucoronosyl and UDP-glucosyl transferase
Unigene0001743	PF13516.1	LRR_6	Repeat	17.2	0.0032	CL0022	Leucine Rich repeat
Unigene0001743	PF00560.28	LRR_1	Repeat	11.6	0.21	CL0022	Leucine Rich Repeat
Unigene0001754	PF08263.7	LRRNT_2	Family	44.1	1.3e-11	No_clan	Leucine rich repeat N-terminal domain
Unigene0001766	PF00759.14	Glyco_hydro_9	Domain	162.9	1e-47	CL0059	Glycosyl hydrolase family 9
Unigene0001785	PF01412.13	ArfGap	Domain	108.3	1.7e-31	No_clan	Putative GTPase activating protein for Arf
Unigene0001791	PF03188.11	Cytochrom_B561	Family	94.3	4.9e-27	CL0328	Eukaryotic cytochrome b561
Unigene0001803	PF14291.1	DUF4371	Family	63.1	2.5e-17	No_clan	Domain of unknown function (DUF4371)
Unigene0001805	PF00170.16	bZIP_1	Family	49.8	2.2e-13	CL0018	bZIP transcription factor
Unigene0001807	PF03016.10	Exostosin	Family	225.6	6.2e-67	No_clan	Exostosin family
Unigene0001829	PF10914.3	DUF2781	Family	81.7	4e-23	No_clan	Protein of unknown function (DUF2781)
Unigene0001830	PF10914.3	DUF2781	Family	69.5	2.4e-19	No_clan	Protein of unknown function (DUF2781)
Unigene0001859	PF00078.22	RVT_1	Family	46.7	2.1e-12	CL0027	Reverse transcriptase (RNA-dependent DNA polymerase)
Unigene0001860	PF14288.1	FKS1_dom1	Family	28.7	8.6e-07	No_clan	1,3-beta-glucan synthase subunit FKS1, domain-1
Unigene0001871	PF00403.21	HMA	Domain	30.9	2.1e-07	No_clan	Heavy-metal-associated domain
Unigene0001878	PF02428.10	Prot_inhib_II	Domain	33.6	2.6e-08	No_clan	Potato type II proteinase inhibitor family
Unigene0001888	PF13041.1	PPR_2	Repeat	55.1	4.9e-15	CL0020	PPR repeat family
Unigene0001890	PF01453.19	B_lectin	Domain	69	2.6e-19	No_clan	D-mannose binding lectin
Unigene0001909	PF06830.6	Root_cap	Family	77.7	3.9e-22	No_clan	Root cap
Unigene0001923	PF00149.23	Metallophos	Domain	53.5	1.7e-14	CL0163	Calcineurin-like phosphoesterase
Unigene0001923	PF14008.1	Metallophos_C	Domain	59.4	2.3e-16	No_clan	Iron/zinc purple acid phosphatase-like protein C
Unigene0001927	PF07732.10	Cu-oxidase_3	Domain	51.2	8e-14	CL0026	Multicopper oxidase
Unigene0001929	PF01535.15	PPR	Family	10.7	0.38	CL0020	PPR repeat
Unigene0001929	PF01535.15	PPR	Family	15.2	0.014	CL0020	PPR repeat
Unigene0001939	PF03514.9	GRAS	Family	189.6	6.1e-56	No_clan	GRAS family transcription factor
Unigene0001951	PF00505.14	HMG_box	Domain	69	2.8e-19	CL0114	HMG (high mobility group) box
Unigene0001959	PF00420.19	Oxidored_q2	Family	26.2	3.8e-06	No_clan	NADH-ubiquinone/plastoquinone oxidoreductase chain 4L
Unigene0001970	PF03641.9	Lysine_decarbox	Family	33.6	2.6e-08	CL0349	Possible lysine decarboxylase
Unigene0001971	PF03641.9	Lysine_decarbox	Family	31.7	1e-07	CL0349	Possible lysine decarboxylase
Unigene0001985	PF07727.9	RVT_2	Family	89.6	1.3e-25	CL0027	Reverse transcriptase (RNA-dependent DNA polymerase)
Unigene0001988	PF00319.13	SRF-TF	Domain	39.6	2e-10	No_clan	SRF-type transcription factor (DNA-binding and dimerisation domain)
Unigene0002011	PF01373.12	Glyco_hydro_14	Domain	140	7.7e-41	CL0058	Glycosyl hydrolase family 14
Unigene0002025	PF00201.13	UDPGT	Family	44.8	5.6e-12	CL0113	UDP-glucoronosyl and UDP-glucosyl transferase
Unigene0002051	PF00225.18	Kinesin	Domain	39.1	3.2e-10	CL0023	Kinesin motor domain
Unigene0002053	PF00061.18	Lipocalin	Domain	33.2	4.1e-08	CL0116	Lipocalin / cytosolic fatty-acid binding protein family
Unigene0002065	PF00225.18	Kinesin	Domain	33.2	2e-08	CL0023	Kinesin motor domain
Unigene0002066	PF00928.16	Adap_comp_sub	Family	65	5.1e-18	CL0448	Adaptor complexes medium subunit family
Unigene0002072	PF07727.9	RVT_2	Family	64.8	4.8e-18	CL0027	Reverse transcriptase (RNA-dependent DNA polymerase)
Unigene0002073	PF01657.12	Stress-antifung	Family	69.2	2.8e-19	No_clan	Salt stress response/antifungal
Unigene0002079	PF08387.5	FBD	Family	40.4	1.3e-10	No_clan	FBD
Unigene0002081	PF03552.9	Cellulose_synt	Family	155.4	1.8e-45	CL0110	Cellulose synthase
Unigene0002091	PF00001.16	7tm_1	Family	56.3	2.2e-15	CL0192	7 transmembrane receptor (rhodopsin family)
Unigene0002095	PF13638.1	PIN_4	Domain	44.6	1.2e-11	CL0280	PIN domain
Unigene0002111	PF12799.2	LRR_4	Family	27.6	1.4e-06	CL0022	Leucine Rich repeats (2 copies)
Unigene0002111	PF13516.1	LRR_6	Repeat	14.3	0.027	CL0022	Leucine Rich repeat
Unigene0002111	PF12799.2	LRR_4	Family	32.2	5.1e-08	CL0022	Leucine Rich repeats (2 copies)
Unigene0002131	PF13912.1	zf-C2H2_6	Domain	37.9	9.1e-10	CL0361	C2H2-type zinc finger
Unigene0002131	PF13912.1	zf-C2H2_6	Domain	38	9e-10	CL0361	C2H2-type zinc finger
Unigene0002151	PF02458.10	Transferase	Family	99.2	1.6e-28	CL0149	Transferase family
Unigene0002153	PF03479.10	DUF296	Domain	79.2	1.6e-22	No_clan	Domain of unknown function (DUF296)
Unigene0002162	PF00012.15	HSP70	Family	25	3.6e-06	CL0108	Hsp70 protein
Unigene0002168	PF01544.13	CorA	Family	34.9	7.6e-09	No_clan	CorA-like Mg2+ transporter protein
Unigene0002184	PF00657.17	Lipase_GDSL	Family	59.1	4.9e-16	CL0264	GDSL-like Lipase/Acylhydrolase
Unigene0002189	PF00078.22	RVT_1	Family	39.5	3.2e-10	CL0027	Reverse transcriptase (RNA-dependent DNA polymerase)
Unigene0002204	PF13961.1	DUF4219	Domain	27.1	1.7e-06	CL0523	Domain of unknown function (DUF4219)
Unigene0002208	PF00665.21	rve	Domain	92.9	1.3e-26	CL0219	Integrase core domain
Unigene0002228	PF03936.11	Terpene_synth_C	Domain	250.8	1.2e-74	No_clan	Terpene synthase family, metal binding domain
Unigene0002231	PF08370.6	PDR_assoc	Family	54.7	4.6e-15	No_clan	Plant PDR ABC transporter associated
Unigene0002241	PF01490.13	Aa_trans	Family	39.2	2.5e-10	CL0062	Transmembrane amino acid transporter protein
Unigene0002247	PF04488.10	Gly_transf_sug	Family	78.4	3.9e-22	CL0110	Glycosyltransferase sugar-binding region containing DXD motif
Unigene0002263	PF11820.3	DUF3339	Family	87.7	4.1e-25	No_clan	Protein of unknown function (DUF3339)
Unigene0002278	PF00106.20	adh_short	Domain	34.2	2e-08	CL0063	short chain dehydrogenase
Unigene0002279	PF12313.3	NPR1_like_C	Family	148.7	1.3e-43	No_clan	NPR1/NIM1 like defence protein C terminal
Unigene0002280	PF02984.14	Cyclin_C	Domain	83.4	9.5e-24	CL0065	Cyclin, C-terminal domain
Unigene0002284	PF12796.2	Ank_2	Family	61.8	5e-17	CL0465	Ankyrin repeats (3 copies)
Unigene0002286	PF13041.1	PPR_2	Repeat	61.2	6.2e-17	CL0020	PPR repeat family
Unigene0002292	PF00400.27	WD40	Repeat	43	2.3e-11	CL0186	WD domain, G-beta repeat
Unigene0002298	PF03552.9	Cellulose_synt	Family	217.8	2.3e-64	CL0110	Cellulose synthase
Unigene0002304	PF07983.8	X8	Domain	26.7	5.2e-06	No_clan	X8 domain
Unigene0002315	PF14111.1	DUF4283	Domain	81.9	2.1e-23	No_clan	Domain of unknown function (DUF4283)
Unigene0002322	PF08263.7	LRRNT_2	Family	45.1	6.3e-12	No_clan	Leucine rich repeat N-terminal domain
Unigene0002322	PF13516.1	LRR_6	Repeat	11.3	0.27	CL0022	Leucine Rich repeat
Unigene0002322	PF00560.28	LRR_1	Repeat	12.1	0.14	CL0022	Leucine Rich Repeat
Unigene0002322	PF13516.1	LRR_6	Repeat	10.4	0.53	CL0022	Leucine Rich repeat
Unigene0002327	PF12799.2	LRR_4	Family	35	6.8e-09	CL0022	Leucine Rich repeats (2 copies)
Unigene0002327	PF13516.1	LRR_6	Repeat	18.5	0.0012	CL0022	Leucine Rich repeat
Unigene0002327	PF12799.2	LRR_4	Family	27.4	1.6e-06	CL0022	Leucine Rich repeats (2 copies)
Unigene0002372	PF00295.12	Glyco_hydro_28	Domain	85.7	2.5e-24	CL0268	Glycosyl hydrolases family 28
Unigene0002375	PF13041.1	PPR_2	Repeat	56.3	2e-15	CL0020	PPR repeat family
Unigene0002375	PF01535.15	PPR	Family	12	0.14	CL0020	PPR repeat
Unigene0002375	PF01535.15	PPR	Family	18.6	0.0011	CL0020	PPR repeat
Unigene0002380	PF14244.1	UBN2_3	Family	50.3	1.7e-13	CL0523	gag-polypeptide of LTR copia-type
Unigene0002390	PF01190.12	Pollen_Ole_e_I	Family	59.8	1.5e-16	No_clan	Pollen proteins Ole e I like
Unigene0002392	PF07727.9	RVT_2	Family	140.9	2.8e-41	CL0027	Reverse transcriptase (RNA-dependent DNA polymerase)
Unigene0002393	PF03759.8	PRONE	Family	95.5	2.1e-27	No_clan	PRONE (Plant-specific Rop nucleotide exchanger)
Unigene0002410	PF02482.14	Ribosomal_S30AE	Family	78.4	3.5e-22	No_clan	Sigma 54 modulation protein / S30EA ribosomal protein
Unigene0002414	PF14226.1	DIOX_N	Family	37.3	2.9e-09	No_clan	non-haem dioxygenase in morphine synthesis N-terminal
Unigene0002427	PF13923.1	zf-C3HC4_2	Domain	31.5	1e-07	CL0229	Zinc finger, C3HC4 type (RING finger)
Unigene0002431	PF00626.17	Gelsolin	Domain	59	2.5e-16	CL0092	Gelsolin repeat
Unigene0002431	PF00626.17	Gelsolin	Domain	36.8	2e-09	CL0092	Gelsolin repeat
Unigene0002431	PF00626.17	Gelsolin	Domain	45.4	4.2e-12	CL0092	Gelsolin repeat
Unigene0002432	PF00626.17	Gelsolin	Domain	58.7	3.1e-16	CL0092	Gelsolin repeat
Unigene0002432	PF00626.17	Gelsolin	Domain	36.5	2.5e-09	CL0092	Gelsolin repeat
Unigene0002432	PF00626.17	Gelsolin	Domain	45.1	5.1e-12	CL0092	Gelsolin repeat
Unigene0002435	PF08031.7	BBE	Domain	69.2	1.8e-19	CL0277	Berberine and berberine like
Unigene0002436	PF07714.12	Pkinase_Tyr	Domain	24.2	1.4e-05	CL0016	Protein tyrosine kinase
Unigene0002437	PF00069.20	Pkinase	Domain	53.5	1.6e-14	CL0016	Protein kinase domain
Unigene0002441	PF03936.11	Terpene_synth_C	Domain	38.3	7.4e-10	No_clan	Terpene synthase family, metal binding domain
Unigene0002467	PF06549.7	DUF1118	Family	154.4	1.1e-45	No_clan	Protein of unknown function (DUF1118)
Unigene0002471	PF00141.18	peroxidase	Family	181.8	1.2e-53	No_clan	Peroxidase
Unigene0002472	PF00361.15	Oxidored_q1	Family	101.8	3.4e-29	CL0425	NADH-Ubiquinone/plastoquinone (complex I), various chains
Unigene0002484	PF04749.12	PLAC8	Family	51.8	8.9e-14	No_clan	PLAC8 family
Unigene0002491	PF00560.28	LRR_1	Repeat	10.4	0.52	CL0022	Leucine Rich Repeat
Unigene0002499	PF00067.17	p450	Domain	280.7	1.5e-83	No_clan	Cytochrome P450
Unigene0002514	PF05742.7	NRDE	Family	175.9	8.8e-52	No_clan	NRDE protein
Unigene0002515	PF05742.7	NRDE	Family	208.4	1.1e-61	No_clan	NRDE protein
Unigene0002517	PF03732.12	Retrotrans_gag	Family	78.8	2.1e-22	CL0523	Retrotransposon gag protein
Unigene0002518	PF06075.7	DUF936	Family	197.6	4e-58	No_clan	Plant protein of unknown function (DUF936)
Unigene0002525	PF02458.10	Transferase	Family	280.7	1.3e-83	CL0149	Transferase family
Unigene0002526	PF02458.10	Transferase	Family	66.4	1.4e-18	CL0149	Transferase family
Unigene0002528	PF00232.13	Glyco_hydro_1	Domain	121.4	2.5e-35	CL0058	Glycosyl hydrolase family 1
Unigene0002536	PF00153.22	Mito_carr	Family	84.8	2.2e-24	No_clan	Mitochondrial carrier protein
Unigene0002536	PF00153.22	Mito_carr	Family	92.5	8.9e-27	No_clan	Mitochondrial carrier protein
Unigene0002536	PF00153.22	Mito_carr	Family	92.8	7e-27	No_clan	Mitochondrial carrier protein
Unigene0002538	PF00650.15	CRAL_TRIO	Domain	111.4	2.6e-32	CL0512	CRAL/TRIO domain
Unigene0002543	PF00316.15	FBPase	Family	82.9	1.7e-23	CL0171	Fructose-1-6-bisphosphatase
Unigene0002552	PF00743.14	FMO-like	Family	83.8	6.6e-24	CL0063	Flavin-binding monooxygenase-like
Unigene0002565	PF03514.9	GRAS	Family	52.1	3.5e-14	No_clan	GRAS family transcription factor
Unigene0002576	PF00067.17	p450	Domain	46.7	1.4e-12	No_clan	Cytochrome P450
Unigene0002578	PF13639.1	zf-RING_2	Domain	55.8	2.4e-15	CL0229	Ring finger domain
Unigene0002581	PF00071.17	Ras	Domain	185.5	3.8e-55	CL0023	Ras family
Unigene0002582	PF00071.17	Ras	Domain	153.7	2.4e-45	CL0023	Ras family
Unigene0002602	PF08670.6	MEKHLA	Domain	79.1	2.2e-22	CL0183	MEKHLA domain
Unigene0002610	PF00118.19	Cpn60_TCP1	Family	489.8	7e-147	No_clan	TCP-1/cpn60 chaperonin family
Unigene0002621	PF05347.10	Complex1_LYR	Family	40.6	1.4e-10	CL0491	Complex 1 protein (LYR family)
Unigene0002635	PF07731.9	Cu-oxidase_2	Domain	66.9	1.1e-18	CL0026	Multicopper oxidase
Unigene0002643	PF03140.10	DUF247	Family	36	3.4e-09	No_clan	Plant protein of unknown function
Unigene0002644	PF00400.27	WD40	Repeat	22	9.4e-05	CL0186	WD domain, G-beta repeat
Unigene0002644	PF00400.27	WD40	Repeat	21.3	0.00015	CL0186	WD domain, G-beta repeat
Unigene0002644	PF00400.27	WD40	Repeat	30.1	2.7e-07	CL0186	WD domain, G-beta repeat
Unigene0002644	PF00400.27	WD40	Repeat	20.8	0.00023	CL0186	WD domain, G-beta repeat
Unigene0002644	PF00400.27	WD40	Repeat	19.1	0.00074	CL0186	WD domain, G-beta repeat
Unigene0002649	PF14215.1	bHLH-MYC_N	Family	65.2	7.2e-18	No_clan	bHLH-MYC and R2R3-MYB transcription factors N-terminal
Unigene0002649	PF00010.21	HLH	Domain	43.3	2e-11	No_clan	Helix-loop-helix DNA-binding domain
Unigene0002650	PF14215.1	bHLH-MYC_N	Family	45.1	1.1e-11	No_clan	bHLH-MYC and R2R3-MYB transcription factors N-terminal
Unigene0002662	PF03999.7	MAP65_ASE1	Family	49.9	1.7e-13	No_clan	Microtubule associated protein (MAP65/ASE1 family)
Unigene0002664	PF02183.13	HALZ	Family	59.9	1.3e-16	No_clan	Homeobox associated leucine zipper
Unigene0002665	PF04398.7	DUF538	Family	82.9	1.6e-23	No_clan	Protein of unknown function, DUF538
Unigene0002676	PF00225.18	Kinesin	Domain	49.4	2.4e-13	CL0023	Kinesin motor domain
Unigene0002687	PF11496.3	HDA2-3	Family	26	3.3e-06	CL0023	Class II histone deacetylase complex subunits 2 and 3
Unigene0002690	PF00855.12	PWWP	Domain	34.8	9.4e-09	CL0049	PWWP domain
Unigene0002706	PF00201.13	UDPGT	Family	26.5	2e-06	CL0113	UDP-glucoronosyl and UDP-glucosyl transferase
Unigene0002714	PF01190.12	Pollen_Ole_e_I	Family	52	4.2e-14	No_clan	Pollen proteins Ole e I like
Unigene0002730	PF00847.15	AP2	Domain	52.3	4.2e-14	CL0081	AP2 domain
Unigene0002731	PF00069.20	Pkinase	Domain	37.7	1.1e-09	CL0016	Protein kinase domain
Unigene0002732	PF00069.20	Pkinase	Domain	89.2	2.2e-25	CL0016	Protein kinase domain
Unigene0002737	PF00463.16	ICL	Domain	860.2	3.5e-259	CL0151	Isocitrate lyase family
Unigene0002738	PF07727.9	RVT_2	Family	117.9	3e-34	CL0027	Reverse transcriptase (RNA-dependent DNA polymerase)
Unigene0002740	PF01535.15	PPR	Family	17	0.0036	CL0020	PPR repeat
Unigene0002740	PF13041.1	PPR_2	Repeat	38.7	6.2e-10	CL0020	PPR repeat family
Unigene0002741	PF01535.15	PPR	Family	16.4	0.0058	CL0020	PPR repeat
Unigene0002741	PF13041.1	PPR_2	Repeat	37.9	1.2e-09	CL0020	PPR repeat family
Unigene0002746	PF00230.15	MIP	Family	132	2e-38	No_clan	Major intrinsic protein
Unigene0002753	PF04097.9	Nic96	Family	62.9	1.4e-17	No_clan	Nup93/Nic96
Unigene0002759	PF00657.17	Lipase_GDSL	Family	26.3	5.1e-06	CL0264	GDSL-like Lipase/Acylhydrolase
Unigene0002765	PF00407.14	Bet_v_1	Domain	75.4	3.1e-21	CL0209	Pathogenesis-related protein Bet v I family
Unigene0002773	PF07082.6	DUF1350	Family	84.8	4.3e-24	CL0028	Protein of unknown function (DUF1350)
Unigene0002777	PF02826.14	2-Hacid_dh_C	Domain	83.7	7.7e-24	CL0063	D-isomer specific 2-hydroxyacid dehydrogenase, NAD binding domain
Unigene0002778	PF04520.8	Senescence_reg	Family	87.2	1.3e-24	No_clan	Senescence regulator
Unigene0002781	PF01490.13	Aa_trans	Family	46	2.2e-12	CL0062	Transmembrane amino acid transporter protein
Unigene0002787	PF00069.20	Pkinase	Domain	112.1	2.1e-32	CL0016	Protein kinase domain
Unigene0002800	PF07727.9	RVT_2	Family	85.1	3.3e-24	CL0027	Reverse transcriptase (RNA-dependent DNA polymerase)
Unigene0002807	PF00069.20	Pkinase	Domain	25	8.1e-06	CL0016	Protein kinase domain
Unigene0002808	PF00583.19	Acetyltransf_1	Family	47.5	1.2e-12	CL0257	Acetyltransferase (GNAT) family
Unigene0002815	PF00155.16	Aminotran_1_2	Domain	215.9	6.8e-64	CL0061	Aminotransferase class I and II
Unigene0002831	PF00400.27	WD40	Repeat	25.7	6.3e-06	CL0186	WD domain, G-beta repeat
Unigene0002856	PF02878.11	PGM_PMM_I	Domain	29.6	3.5e-07	No_clan	Phosphoglucomutase/phosphomannomutase, alpha/beta/alpha domain I
Unigene0002857	PF03492.10	Methyltransf_7	Family	105.5	2.1e-30	CL0063	SAM dependent carboxyl methyltransferase
Unigene0002859	PF12697.2	Abhydrolase_6	Domain	86.5	2.1e-24	CL0028	Alpha/beta hydrolase family
Unigene0002860	PF01554.13	MatE	Family	82.8	1.8e-23	CL0222	MatE
Unigene0002865	PF04189.8	Gcd10p	Family	221.4	1.3e-65	No_clan	Gcd10p family
Unigene0002866	PF00254.23	FKBP_C	Domain	121.7	8.7e-36	No_clan	FKBP-type peptidyl-prolyl cis-trans isomerase
Unigene0002866	PF00254.23	FKBP_C	Domain	66.2	1.8e-18	No_clan	FKBP-type peptidyl-prolyl cis-trans isomerase
Unigene0002866	PF00254.23	FKBP_C	Domain	79.3	1.5e-22	No_clan	FKBP-type peptidyl-prolyl cis-trans isomerase
Unigene0002866	PF13414.1	TPR_11	Repeat	41.2	8.3e-11	CL0020	TPR repeat
Unigene0002876	PF13962.1	PGG	Domain	94.7	2.3e-27	No_clan	Domain of unknown function
Unigene0002883	PF00141.18	peroxidase	Family	111.2	4.6e-32	No_clan	Peroxidase
Unigene0002888	PF02519.9	Auxin_inducible	Family	55.6	3.9e-15	No_clan	Auxin responsive protein
Unigene0002889	PF12697.2	Abhydrolase_6	Domain	109.7	1.8e-31	CL0028	Alpha/beta hydrolase family
Unigene0002900	PF00230.15	MIP	Family	167	4e-49	No_clan	Major intrinsic protein
Unigene0002907	PF03106.10	WRKY	Domain	59.4	2e-16	CL0274	WRKY DNA -binding domain
Unigene0002908	PF03106.10	WRKY	Domain	102.4	7.5e-30	CL0274	WRKY DNA -binding domain
Unigene0002910	PF02704.9	GASA	Family	79.8	8.2e-23	No_clan	Gibberellin regulated protein
Unigene0002914	PF01583.15	APS_kinase	Domain	237.4	4.5e-71	CL0023	Adenylylsulphate kinase
Unigene0002916	PF01490.13	Aa_trans	Family	201.7	1.2e-59	CL0062	Transmembrane amino acid transporter protein
Unigene0002917	PF00657.17	Lipase_GDSL	Family	68.3	7.5e-19	CL0264	GDSL-like Lipase/Acylhydrolase
Unigene0002925	PF06404.7	PSK	Family	54.6	1.2e-14	No_clan	Phytosulfokine precursor protein (PSK)
Unigene0002926	PF06404.7	PSK	Family	67.6	1.1e-18	No_clan	Phytosulfokine precursor protein (PSK)
Unigene0002944	PF07651.11	ANTH	Domain	66	1.9e-18	CL0009	ANTH domain
Unigene0002957	PF13837.1	Myb_DNA-bind_4	Domain	63.6	1.3e-17	CL0123	Myb/SANT-like DNA-binding domain
Unigene0002971	PF02347.11	GDC-P	Family	112.9	1.3e-32	CL0061	Glycine cleavage system P-protein
Unigene0002984	PF00069.20	Pkinase	Domain	56.5	2e-15	CL0016	Protein kinase domain
Unigene0002984	PF00069.20	Pkinase	Domain	37.1	1.6e-09	CL0016	Protein kinase domain
Unigene0002985	PF00069.20	Pkinase	Domain	54.9	6.3e-15	CL0016	Protein kinase domain
Unigene0002986	PF00069.20	Pkinase	Domain	72.2	3.3e-20	CL0016	Protein kinase domain
Unigene0002995	PF02458.10	Transferase	Family	20.4	0.00013	CL0149	Transferase family
Unigene0002996	PF02458.10	Transferase	Family	96.3	1.2e-27	CL0149	Transferase family
Unigene0003004	PF13041.1	PPR_2	Repeat	74.5	4.1e-21	CL0020	PPR repeat family
Unigene0003010	PF07993.7	NAD_binding_4	Family	267.6	6e-80	CL0063	Male sterility protein
Unigene0003010	PF03015.14	Sterile	Family	57.1	1.4e-15	No_clan	Male sterility protein
Unigene0003016	PF00251.15	Glyco_hydro_32N	Domain	82.7	2.7e-23	CL0143	Glycosyl hydrolases family 32 N-terminal domain
Unigene0003025	PF04535.7	DUF588	Domain	115.2	1.6e-33	CL0396	Domain of unknown function (DUF588)
Unigene0003034	PF00153.22	Mito_carr	Family	72.4	1.6e-20	No_clan	Mitochondrial carrier protein
Unigene0003034	PF00153.22	Mito_carr	Family	87	4.5e-25	No_clan	Mitochondrial carrier protein
Unigene0003034	PF00153.22	Mito_carr	Family	87.4	3.3e-25	No_clan	Mitochondrial carrier protein
Unigene0003035	PF00153.22	Mito_carr	Family	72.4	1.6e-20	No_clan	Mitochondrial carrier protein
Unigene0003035	PF00153.22	Mito_carr	Family	87	4.5e-25	No_clan	Mitochondrial carrier protein
Unigene0003035	PF00153.22	Mito_carr	Family	87.4	3.3e-25	No_clan	Mitochondrial carrier protein
Unigene0003043	PF01433.15	Peptidase_M1	Family	204.9	1.9e-60	CL0126	Peptidase family M1
Unigene0003043	PF11940.3	DUF3458	Family	460.2	3.7e-138	CL0020	Domain of unknown function (DUF3458)
Unigene0003046	PF13639.1	zf-RING_2	Domain	47.6	9.2e-13	CL0229	Ring finger domain
Unigene0003049	PF04765.8	DUF616	Family	68.3	5.5e-19	No_clan	Protein of unknown function (DUF616)
Unigene0003050	PF00550.20	PP-binding	Domain	42.9	4e-11	CL0314	Phosphopantetheine attachment site
Unigene0003051	PF00550.20	PP-binding	Domain	38.9	6.6e-10	CL0314	Phosphopantetheine attachment site
Unigene0003054	PF01535.15	PPR	Family	10.8	0.35	CL0020	PPR repeat
Unigene0003054	PF01535.15	PPR	Family	13.7	0.042	CL0020	PPR repeat
Unigene0003054	PF01535.15	PPR	Family	10.5	0.43	CL0020	PPR repeat
Unigene0003054	PF13041.1	PPR_2	Repeat	37.1	2e-09	CL0020	PPR repeat family
Unigene0003054	PF01535.15	PPR	Family	17.6	0.0023	CL0020	PPR repeat
Unigene0003054	PF01535.15	PPR	Family	25.1	9.3e-06	CL0020	PPR repeat
Unigene0003054	PF13041.1	PPR_2	Repeat	34.4	1.4e-08	CL0020	PPR repeat family
Unigene0003054	PF13041.1	PPR_2	Repeat	37.7	1.3e-09	CL0020	PPR repeat family
Unigene0003059	PF00067.17	p450	Domain	348.1	5.6e-104	No_clan	Cytochrome P450
Unigene0003071	PF01370.16	Epimerase	Family	99.8	1.4e-28	CL0063	NAD dependent epimerase/dehydratase family
Unigene0003078	PF03634.8	TCP	Family	99.5	1.8e-28	No_clan	TCP family transcription factor
Unigene0003088	PF00847.15	AP2	Domain	51	1e-13	CL0081	AP2 domain
Unigene0003092	PF10584.4	Proteasome_A_N	Domain	54.2	5.4e-15	No_clan	Proteasome subunit A N-terminal signature
Unigene0003097	PF13855.1	LRR_8	Repeat	31.1	1.3e-07	CL0022	Leucine rich repeat
Unigene0003098	PF13233.1	Complex1_LYR_2	Family	28.8	1.2e-06	CL0491	Complex1_LYR-like
Unigene0003099	PF13233.1	Complex1_LYR_2	Family	28.8	1.2e-06	CL0491	Complex1_LYR-like
Unigene0003107	PF08031.7	BBE	Domain	67.1	8.3e-19	CL0277	Berberine and berberine like
Unigene0003113	PF02362.16	B3	Family	45.2	5.1e-12	CL0405	B3 DNA binding domain
Unigene0003114	PF00730.20	HhH-GPD	Domain	24.2	2.7e-05	CL0198	HhH-GPD superfamily base excision DNA repair protein
Unigene0003117	PF00722.16	Glyco_hydro_16	Domain	195.2	5.4e-58	CL0004	Glycosyl hydrolases family 16
Unigene0003117	PF06955.7	XET_C	Family	69	1.8e-19	No_clan	Xyloglucan endo-transglycosylase (XET) C-terminus
Unigene0003119	PF00149.23	Metallophos	Domain	33	3.3e-08	CL0163	Calcineurin-like phosphoesterase
Unigene0003121	PF00249.26	Myb_DNA-binding	Domain	38	1.1e-09	CL0123	Myb-like DNA-binding domain
Unigene0003123	PF00082.17	Peptidase_S8	Domain	60.9	9.5e-17	No_clan	Subtilase family
Unigene0003133	PF01553.16	Acyltransferase	Family	25.5	6.3e-06	CL0228	Acyltransferase
Unigene0003134	PF00241.15	Cofilin_ADF	Domain	35.4	7.3e-09	CL0092	Cofilin/tropomyosin-type actin-binding protein
Unigene0003135	PF13041.1	PPR_2	Repeat	40.1	2.4e-10	CL0020	PPR repeat family
Unigene0003142	PF01717.13	Meth_synt_2	Domain	164	3.7e-48	CL0160	Cobalamin-independent synthase, Catalytic domain
Unigene0003144	PF13912.1	zf-C2H2_6	Domain	38.3	7.2e-10	CL0361	C2H2-type zinc finger
Unigene0003144	PF13912.1	zf-C2H2_6	Domain	40.5	1.5e-10	CL0361	C2H2-type zinc finger
Unigene0003151	PF00067.17	p450	Domain	140	7.2e-41	No_clan	Cytochrome P450
Unigene0003152	PF00067.17	p450	Domain	116.2	1.2e-33	No_clan	Cytochrome P450
Unigene0003153	PF08031.7	BBE	Domain	35	8.6e-09	CL0277	Berberine and berberine like
Unigene0003154	PF12854.2	PPR_1	Repeat	38.3	5.7e-10	CL0020	PPR repeat
Unigene0003154	PF13041.1	PPR_2	Repeat	55.3	4e-15	CL0020	PPR repeat family
Unigene0003155	PF13041.1	PPR_2	Repeat	67.7	5.6e-19	CL0020	PPR repeat family
Unigene0003155	PF13041.1	PPR_2	Repeat	45	6.6e-12	CL0020	PPR repeat family
Unigene0003160	PF00083.19	Sugar_tr	Family	83.2	1.3e-23	CL0015	Sugar (and other) transporter
Unigene0003163	PF00248.16	Aldo_ket_red	Domain	89.7	1.3e-25	No_clan	Aldo/keto reductase family
Unigene0003171	PF08536.6	Whirly	Domain	208.8	1.8e-62	No_clan	Whirly transcription factor
Unigene0003173	PF02953.10	zf-Tim10_DDP	Domain	83.2	4.9e-24	No_clan	Tim10/DDP family zinc finger
Unigene0003176	PF12937.2	F-box-like	Domain	24.7	1.3e-05	CL0271	F-box-like
Unigene0003176	PF08268.7	FBA_3	Domain	22.1	9e-05	CL0162	F-box associated domain
Unigene0003186	PF00069.20	Pkinase	Domain	34.6	9.9e-09	CL0016	Protein kinase domain
Unigene0003189	PF08661.6	Rep_fac-A_3	Family	71.8	3.5e-20	CL0021	Replication factor A protein 3
Unigene0003190	PF13017.1	Maelstrom	Family	19.6	0.00046	CL0219	piRNA pathway germ-plasm component
Unigene0003194	PF00130.17	C1_1	Domain	27.4	1.7e-06	CL0006	Phorbol esters/diacylglycerol binding domain (C1 domain)
Unigene0003197	PF00566.13	RabGAP-TBC	Family	31	1.5e-07	No_clan	Rab-GTPase-TBC domain
Unigene0003202	PF01789.11	PsbP	Family	87.2	7.6e-25	No_clan	PsbP
Unigene0003203	PF02784.11	Orn_Arg_deC_N	Domain	41.8	6.4e-11	CL0036	Pyridoxal-dependent decarboxylase, pyridoxal binding domain
Unigene0003214	PF06404.7	PSK	Family	69.8	2.2e-19	No_clan	Phytosulfokine precursor protein (PSK)
Unigene0003215	PF06404.7	PSK	Family	69.8	2.2e-19	No_clan	Phytosulfokine precursor protein (PSK)
Unigene0003218	PF00069.20	Pkinase	Domain	115.3	2.3e-33	CL0016	Protein kinase domain
Unigene0003220	PF00067.17	p450	Domain	30.8	9.5e-08	No_clan	Cytochrome P450
Unigene0003222	PF14244.1	UBN2_3	Family	52.5	3.5e-14	CL0523	gag-polypeptide of LTR copia-type
Unigene0003223	PF00141.18	peroxidase	Family	67.6	1e-18	No_clan	Peroxidase
Unigene0003232	PF00665.21	rve	Domain	61.8	5.6e-17	CL0219	Integrase core domain
Unigene0003255	PF00076.17	RRM_1	Domain	61	5.4e-17	CL0221	RNA recognition motif. (a.k.a. RRM, RBD, or RNP domain)
Unigene0003255	PF00076.17	RRM_1	Domain	28.2	9.6e-07	CL0221	RNA recognition motif. (a.k.a. RRM, RBD, or RNP domain)
Unigene0003264	PF07884.9	VKOR	Domain	85.6	2.4e-24	No_clan	Vitamin K epoxide reductase family
Unigene0003271	PF00069.20	Pkinase	Domain	89.6	1.6e-25	CL0016	Protein kinase domain
Unigene0003273	PF11250.3	DUF3049	Family	76.7	7.9e-22	No_clan	Protein of unknown function (DUF3049)
Unigene0003283	PF04484.7	DUF566	Family	101.5	5.5e-29	No_clan	Family of unknown function (DUF566)
Unigene0003284	PF04484.7	DUF566	Family	100.6	1.1e-28	No_clan	Family of unknown function (DUF566)
Unigene0003304	PF01190.12	Pollen_Ole_e_I	Family	29.7	3.7e-07	No_clan	Pollen proteins Ole e I like
Unigene0003307	PF00067.17	p450	Domain	147.1	5e-43	No_clan	Cytochrome P450
Unigene0003316	PF12937.2	F-box-like	Domain	33.1	3e-08	CL0271	F-box-like
Unigene0003319	PF00288.21	GHMP_kinases_N	Family	28.2	1.3e-06	CL0329	GHMP kinases N terminal domain
Unigene0003326	PF04718.10	ATP-synt_G	Family	60.6	1.6e-16	No_clan	Mitochondrial ATP synthase g subunit
Unigene0003328	PF03634.8	TCP	Family	140	5.6e-41	No_clan	TCP family transcription factor
Unigene0003338	PF00917.21	MATH	Domain	33.3	3.7e-08	CL0389	MATH domain
Unigene0003338	PF00651.26	BTB	Domain	87.4	5.4e-25	CL0033	BTB/POZ domain
Unigene0003348	PF07992.9	Pyr_redox_2	Domain	32.9	4.8e-08	CL0063	Pyridine nucleotide-disulphide oxidoreductase
Unigene0003350	PF08263.7	LRRNT_2	Family	39.9	2.6e-10	No_clan	Leucine rich repeat N-terminal domain
Unigene0003351	PF08263.7	LRRNT_2	Family	34.8	1.1e-08	No_clan	Leucine rich repeat N-terminal domain
Unigene0003365	PF01565.18	FAD_binding_4	Domain	29.8	3.1e-07	CL0077	FAD binding domain
Unigene0003370	PF00348.12	polyprenyl_synt	Domain	60.6	9.1e-17	No_clan	Polyprenyl synthetase
Unigene0003372	PF13639.1	zf-RING_2	Domain	57.3	8.2e-16	CL0229	Ring finger domain
Unigene0003375	PF05920.6	Homeobox_KN	Family	62.5	1.9e-17	CL0123	Homeobox KN domain
Unigene0003376	PF07526.6	POX	Domain	134.9	2e-39	No_clan	Associated with HOX
Unigene0003382	PF00156.22	Pribosyltran	Domain	33.1	3.5e-08	CL0467	Phosphoribosyl transferase domain
Unigene0003388	PF00067.17	p450	Domain	130.5	5.6e-38	No_clan	Cytochrome P450
Unigene0003398	PF02809.15	UIM	Motif	16.1	0.0051	No_clan	Ubiquitin interaction motif
Unigene0003398	PF02809.15	UIM	Motif	21	0.00014	No_clan	Ubiquitin interaction motif
Unigene0003409	PF04859.7	DUF641	Family	126.1	6.6e-37	No_clan	Plant protein of unknown function (DUF641)
Unigene0003425	PF00231.14	ATP-synt	Domain	167.4	3.9e-49	No_clan	ATP synthase
Unigene0003427	PF13855.1	LRR_8	Repeat	33.8	1.8e-08	CL0022	Leucine rich repeat
Unigene0003430	PF02502.13	LacAB_rpiB	Family	122.3	9.7e-36	No_clan	Ribose/Galactose Isomerase
Unigene0003430	PF07883.6	Cupin_2	Domain	30.8	1.4e-07	CL0029	Cupin domain
Unigene0003431	PF00664.18	ABC_membrane	Family	32.6	4.7e-08	CL0241	ABC transporter transmembrane region
Unigene0003432	PF00664.18	ABC_membrane	Family	30.2	2.6e-07	CL0241	ABC transporter transmembrane region
Unigene0003441	PF00249.26	Myb_DNA-binding	Domain	52.8	2.7e-14	CL0123	Myb-like DNA-binding domain
Unigene0003441	PF00249.26	Myb_DNA-binding	Domain	54.3	9.1e-15	CL0123	Myb-like DNA-binding domain
Unigene0003444	PF00984.14	UDPG_MGDP_dh	Domain	106.9	4.1e-31	CL0106	UDP-glucose/GDP-mannose dehydrogenase family, central domain
Unigene0003444	PF03720.10	UDPG_MGDP_dh_C	Domain	122.9	5e-36	No_clan	UDP-glucose/GDP-mannose dehydrogenase family, UDP binding domain
Unigene0003445	PF03721.9	UDPG_MGDP_dh_N	Domain	218.3	4.8e-65	CL0063	UDP-glucose/GDP-mannose dehydrogenase family, NAD binding domain
Unigene0003446	PF13912.1	zf-C2H2_6	Domain	32.9	3.6e-08	CL0361	C2H2-type zinc finger
Unigene0003455	PF00266.14	Aminotran_5	Domain	25.3	5.3e-06	CL0061	Aminotransferase class-V
Unigene0003467	PF02190.11	LON	Family	61.4	8.2e-17	CL0178	ATP-dependent protease La (LON) domain
Unigene0003470	PF03759.8	PRONE	Family	127.4	4.2e-37	No_clan	PRONE (Plant-specific Rop nucleotide exchanger)
Unigene0003474	PF03079.9	ARD	Family	142.2	1.1e-41	CL0029	ARD/ARD' family
Unigene0003475	PF03079.9	ARD	Family	140.6	3.5e-41	CL0029	ARD/ARD' family
Unigene0003476	PF07727.9	RVT_2	Family	59.1	2.8e-16	CL0027	Reverse transcriptase (RNA-dependent DNA polymerase)
Unigene0003477	PF07727.9	RVT_2	Family	126.3	8.2e-37	CL0027	Reverse transcriptase (RNA-dependent DNA polymerase)
Unigene0003483	PF05142.7	DUF702	Family	43	4.6e-11	No_clan	Domain of unknown function (DUF702)
Unigene0003489	PF00224.16	PK	Family	280.3	1.3e-83	CL0151	Pyruvate kinase, barrel domain
Unigene0003489	PF02887.11	PK_C	Domain	78.8	1.9e-22	No_clan	Pyruvate kinase, alpha/beta domain
Unigene0003490	PF00071.17	Ras	Domain	42.7	3.2e-11	CL0023	Ras family
Unigene0003491	PF00071.17	Ras	Domain	42.7	3.2e-11	CL0023	Ras family
Unigene0003497	PF00481.16	PP2C	Family	214.5	1.4e-63	CL0238	Protein phosphatase 2C
Unigene0003498	PF01844.18	HNH	Family	25	1.1e-05	CL0263	HNH endonuclease
Unigene0003503	PF03195.9	DUF260	Family	127.8	1.4e-37	No_clan	Protein of unknown function DUF260
Unigene0003506	PF03101.10	FAR1	Domain	71.5	5.8e-20	CL0274	FAR1 DNA-binding domain
Unigene0003506	PF10551.4	MULE	Domain	62.8	2.3e-17	CL0219	MULE transposase domain
Unigene0003506	PF04434.12	SWIM	Domain	22.7	4.2e-05	No_clan	SWIM zinc finger
Unigene0003515	PF01301.14	Glyco_hydro_35	Family	231.4	1.5e-68	CL0058	Glycosyl hydrolases family 35
Unigene0003526	PF01878.13	EVE	Domain	129.7	7e-38	CL0178	EVE domain
Unigene0003544	PF08246.7	Inhibitor_I29	Domain	45.6	5.4e-12	No_clan	Cathepsin propeptide inhibitor domain (I29)
Unigene0003544	PF00112.18	Peptidase_C1	Domain	279.2	2.5e-83	CL0125	Papain family cysteine protease
Unigene0003557	PF00155.16	Aminotran_1_2	Domain	354.1	6.9e-106	CL0061	Aminotransferase class I and II
Unigene0003562	PF00248.16	Aldo_ket_red	Domain	204	1.8e-60	No_clan	Aldo/keto reductase family
Unigene0003568	PF05553.6	DUF761	Family	43.3	1.5e-11	No_clan	Cotton fibre expressed protein
Unigene0003597	PF07727.9	RVT_2	Family	123.1	7.6e-36	CL0027	Reverse transcriptase (RNA-dependent DNA polymerase)
Unigene0003601	PF08022.7	FAD_binding_8	Domain	80.9	4.8e-23	CL0076	FAD-binding domain
Unigene0003651	PF00076.17	RRM_1	Domain	69.6	1.1e-19	CL0221	RNA recognition motif. (a.k.a. RRM, RBD, or RNP domain)
Unigene0003657	PF04950.7	DUF663	Family	44.8	6.7e-12	No_clan	Protein of unknown function (DUF663)
Unigene0003679	PF13976.1	gag_pre-integrs	Domain	36.4	2.7e-09	No_clan	GAG-pre-integrase domain
Unigene0003682	PF07727.9	RVT_2	Family	32	5.1e-08	CL0027	Reverse transcriptase (RNA-dependent DNA polymerase)
Unigene0003687	PF08022.7	FAD_binding_8	Domain	110.5	2.9e-32	CL0076	FAD-binding domain
Unigene0003687	PF08030.7	NAD_binding_6	Domain	31.5	1.2e-07	CL0091	Ferric reductase NAD binding domain
Unigene0003692	PF00078.22	RVT_1	Family	21.3	0.00013	CL0027	Reverse transcriptase (RNA-dependent DNA polymerase)
Unigene0003709	PF02536.9	mTERF	Family	38.8	3.7e-10	No_clan	mTERF
Unigene0003725	PF13325.1	MCRS_N	Family	34.9	9.4e-09	No_clan	N-terminal region of micro-spherule protein
Unigene0003736	PF13812.1	PPR_3	Repeat	15.5	0.014	CL0020	Pentatricopeptide repeat domain
Unigene0003736	PF13041.1	PPR_2	Repeat	59.6	1.8e-16	CL0020	PPR repeat family
Unigene0003736	PF01535.15	PPR	Family	10.4	0.46	CL0020	PPR repeat
Unigene0003746	PF08458.5	PH_2	Family	143.2	2.4e-42	CL0266	Plant pleckstrin homology-like region
Unigene0003751	PF14226.1	DIOX_N	Family	45.7	7.4e-12	No_clan	non-haem dioxygenase in morphine synthesis N-terminal
Unigene0003753	PF08696.6	Dna2	Family	77.4	8.1e-22	CL0236	DNA replication factor Dna2
Unigene0003758	PF00398.15	RrnaAD	Domain	52.7	2.6e-14	CL0063	Ribosomal RNA adenine dimethylase
Unigene0003775	PF01221.13	Dynein_light	Domain	55.8	3e-15	No_clan	Dynein light chain type 1
Unigene0003776	PF01535.15	PPR	Family	18	0.0017	CL0020	PPR repeat
Unigene0003776	PF13812.1	PPR_3	Repeat	10.3	0.64	CL0020	Pentatricopeptide repeat domain
Unigene0003820	PF02392.11	Ycf4	Family	58.5	4.5e-16	No_clan	Ycf4
Unigene0003826	PF13041.1	PPR_2	Repeat	33.5	2.7e-08	CL0020	PPR repeat family
Unigene0003826	PF01535.15	PPR	Family	15.4	0.012	CL0020	PPR repeat
Unigene0003829	PF00931.17	NB-ARC	Domain	59.7	1.8e-16	CL0023	NB-ARC domain
Unigene0003834	PF00078.22	RVT_1	Family	22.3	6.2e-05	CL0027	Reverse transcriptase (RNA-dependent DNA polymerase)
Unigene0003838	PF00657.17	Lipase_GDSL	Family	33.5	3.3e-08	CL0264	GDSL-like Lipase/Acylhydrolase
Unigene0003842	PF14244.1	UBN2_3	Family	77.9	5e-22	CL0523	gag-polypeptide of LTR copia-type
Unigene0003853	PF14244.1	UBN2_3	Family	27.5	1.7e-06	CL0523	gag-polypeptide of LTR copia-type
Unigene0003862	PF00230.15	MIP	Family	147.6	3.4e-43	No_clan	Major intrinsic protein
Unigene0003866	PF01715.12	IPPT	Family	43.6	1.6e-11	CL0023	IPP transferase
Unigene0003882	PF00067.17	p450	Domain	22.5	3.2e-05	No_clan	Cytochrome P450
Unigene0003887	PF13912.1	zf-C2H2_6	Domain	32.6	4.3e-08	CL0361	C2H2-type zinc finger
Unigene0003892	PF13894.1	zf-C2H2_4	Domain	19.6	0.00069	CL0361	C2H2-type zinc finger
Unigene0003892	PF13894.1	zf-C2H2_4	Domain	11.9	0.21	CL0361	C2H2-type zinc finger
Unigene0003896	PF00022.14	Actin	Family	123.5	6.1e-36	CL0108	Actin
Unigene0003897	PF02297.12	COX6B	Domain	56.2	2.1e-15	CL0351	Cytochrome oxidase c subunit VIb
Unigene0003925	PF03352.8	Adenine_glyco	Family	68.9	3.5e-19	No_clan	Methyladenine glycosylase
Unigene0003935	PF03936.11	Terpene_synth_C	Domain	131.6	2.7e-38	No_clan	Terpene synthase family, metal binding domain
Unigene0003940	PF00493.18	MCM	Family	35.8	3.5e-09	CL0023	MCM2/3/5 family
Unigene0003971	PF00069.20	Pkinase	Domain	85.2	3.6e-24	CL0016	Protein kinase domain
Unigene0003977	PF03514.9	GRAS	Family	33.8	1.4e-08	No_clan	GRAS family transcription factor
Unigene0003979	PF04398.7	DUF538	Family	61.9	5.1e-17	No_clan	Protein of unknown function, DUF538
Unigene0004021	PF00294.19	PfkB	Family	59.3	2.9e-16	CL0118	pfkB family carbohydrate kinase
Unigene0004028	PF00657.17	Lipase_GDSL	Family	41.8	9.7e-11	CL0264	GDSL-like Lipase/Acylhydrolase
Unigene0004036	PF00664.18	ABC_membrane	Family	60.1	2e-16	CL0241	ABC transporter transmembrane region
Unigene0004042	PF00332.13	Glyco_hydro_17	Domain	35.1	6.3e-09	CL0058	Glycosyl hydrolases family 17
Unigene0004051	PF01535.15	PPR	Family	15.6	0.01	CL0020	PPR repeat
Unigene0004051	PF01535.15	PPR	Family	19.8	0.00047	CL0020	PPR repeat
Unigene0004051	PF01535.15	PPR	Family	13.7	0.04	CL0020	PPR repeat
Unigene0004071	PF00403.21	HMA	Domain	56.3	2.4e-15	No_clan	Heavy-metal-associated domain
Unigene0004075	PF05970.9	PIF1	Family	136.6	8.7e-40	CL0023	PIF1-like helicase
Unigene0004076	PF01554.13	MatE	Family	39.3	4.4e-10	CL0222	MatE
Unigene0004083	PF13041.1	PPR_2	Repeat	31	1.6e-07	CL0020	PPR repeat family
Unigene0004084	PF05916.6	Sld5	Family	26.8	4.5e-06	No_clan	GINS complex protein
Unigene0004090	PF13424.1	TPR_12	Repeat	48.6	4.9e-13	CL0020	Tetratricopeptide repeat
Unigene0004100	PF08263.7	LRRNT_2	Family	30.4	2.5e-07	No_clan	Leucine rich repeat N-terminal domain
Unigene0004102	PF03118.10	RNA_pol_A_CTD	Domain	64.6	3.5e-18	No_clan	Bacterial RNA polymerase, alpha chain C terminal domain
Unigene0004110	PF01397.16	Terpene_synth	Domain	79.8	1.4e-22	No_clan	Terpene synthase, N-terminal domain
Unigene0004117	PF02902.14	Peptidase_C48	Domain	29.6	4.5e-07	CL0134	Ulp1 protease family, C-terminal catalytic domain
Unigene0004130	PF05903.9	DUF862	Domain	85.4	2.9e-24	No_clan	PPPDE putative peptidase domain
Unigene0004139	PF07983.8	X8	Domain	59.9	2.3e-16	No_clan	X8 domain
Unigene0004141	PF00111.22	Fer2	Domain	42.4	3.7e-11	CL0486	2Fe-2S iron-sulfur cluster binding domain
Unigene0004147	PF08263.7	LRRNT_2	Family	28.2	1.2e-06	No_clan	Leucine rich repeat N-terminal domain
Unigene0004147	PF13855.1	LRR_8	Repeat	34	1.6e-08	CL0022	Leucine rich repeat
Unigene0004147	PF00560.28	LRR_1	Repeat	10	0.71	CL0022	Leucine Rich Repeat
Unigene0004201	PF00208.16	ELFV_dehydrog	Domain	85.3	4.3e-24	CL0063	Glutamate/Leucine/Phenylalanine/Valine dehydrogenase
Unigene0004203	PF00385.19	Chromo	Domain	39.2	3.6e-10	CL0049	Chromo (CHRromatin Organisation MOdifier) domain
Unigene0004203	PF00145.12	DNA_methylase	Domain	34.2	1.3e-08	CL0063	C-5 cytosine-specific DNA methylase
Unigene0004210	PF13041.1	PPR_2	Repeat	50.4	1.5e-13	CL0020	PPR repeat family
Unigene0004210	PF13041.1	PPR_2	Repeat	41.2	1.1e-10	CL0020	PPR repeat family
Unigene0004215	PF07714.12	Pkinase_Tyr	Domain	33.9	1.5e-08	CL0016	Protein tyrosine kinase
Unigene0004218	PF00201.13	UDPGT	Family	64	8.5e-18	CL0113	UDP-glucoronosyl and UDP-glucosyl transferase
Unigene0004221	PF00069.20	Pkinase	Domain	74.6	5.9e-21	CL0016	Protein kinase domain
Unigene0004224	PF14111.1	DUF4283	Domain	57.8	5.9e-16	No_clan	Domain of unknown function (DUF4283)
Unigene0004225	PF13041.1	PPR_2	Repeat	52.2	3.8e-14	CL0020	PPR repeat family
Unigene0004225	PF12854.2	PPR_1	Repeat	24.7	1e-05	CL0020	PPR repeat
Unigene0004229	PF00999.16	Na_H_Exchanger	Family	30.8	9.5e-08	CL0064	Sodium/hydrogen exchanger family
Unigene0004232	PF13041.1	PPR_2	Repeat	39.6	3.4e-10	CL0020	PPR repeat family
Unigene0004234	PF00078.22	RVT_1	Family	134.4	3.1e-39	CL0027	Reverse transcriptase (RNA-dependent DNA polymerase)
Unigene0004235	PF01852.14	START	Domain	23.1	3.3e-05	CL0209	START domain
Unigene0004243	PF00069.20	Pkinase	Domain	47.1	1.5e-12	CL0016	Protein kinase domain
Unigene0004272	PF00295.12	Glyco_hydro_28	Domain	76.5	1.6e-21	CL0268	Glycosyl hydrolases family 28
Unigene0004279	PF05553.6	DUF761	Family	37.8	7.7e-10	No_clan	Cotton fibre expressed protein
Unigene0004282	PF14226.1	DIOX_N	Family	27.4	3.3e-06	No_clan	non-haem dioxygenase in morphine synthesis N-terminal
Unigene0004285	PF04520.8	Senescence_reg	Family	100.1	1.4e-28	No_clan	Senescence regulator
Unigene0004299	PF01963.12	TraB	Family	31.4	1.1e-07	No_clan	TraB family
Unigene0004308	PF00411.14	Ribosomal_S11	Family	166.1	2.1e-49	CL0267	Ribosomal protein S11
Unigene0004313	PF13812.1	PPR_3	Repeat	10.4	0.61	CL0020	Pentatricopeptide repeat domain
Unigene0004313	PF13041.1	PPR_2	Repeat	47.8	9.1e-13	CL0020	PPR repeat family
Unigene0004313	PF01535.15	PPR	Family	24.8	1.2e-05	CL0020	PPR repeat
Unigene0004313	PF01535.15	PPR	Family	24	2.2e-05	CL0020	PPR repeat
Unigene0004313	PF01535.15	PPR	Family	14.9	0.017	CL0020	PPR repeat
Unigene0004315	PF01643.12	Acyl-ACP_TE	Family	107.2	5.8e-31	CL0050	Acyl-ACP thioesterase
Unigene0004323	PF13087.1	AAA_12	Domain	105.4	2.2e-30	CL0023	AAA domain
Unigene0004331	PF00145.12	DNA_methylase	Domain	68.4	5.3e-19	CL0063	C-5 cytosine-specific DNA methylase
Unigene0004335	PF00493.18	MCM	Family	104.9	3.2e-30	CL0023	MCM2/3/5 family
Unigene0004370	PF13041.1	PPR_2	Repeat	42.3	4.8e-11	CL0020	PPR repeat family
Unigene0004370	PF01535.15	PPR	Family	25.5	7.2e-06	CL0020	PPR repeat
Unigene0004371	PF00450.17	Peptidase_S10	Domain	119	2.5e-34	CL0028	Serine carboxypeptidase
Unigene0004375	PF07649.7	C1_3	Domain	27.7	1.8e-06	CL0006	C1-like domain
Unigene0004375	PF07649.7	C1_3	Domain	24.1	2.4e-05	CL0006	C1-like domain
Unigene0004376	PF01535.15	PPR	Family	10	0.62	CL0020	PPR repeat
Unigene0004376	PF01535.15	PPR	Family	19	0.00083	CL0020	PPR repeat
Unigene0004376	PF14432.1	DYW_deaminase	Family	62.6	2.9e-17	CL0109	DYW family of nucleic acid deaminases
Unigene0004387	PF13041.1	PPR_2	Repeat	32.9	4.1e-08	CL0020	PPR repeat family
Unigene0004387	PF01535.15	PPR	Family	18	0.0018	CL0020	PPR repeat
Unigene0004430	PF07649.7	C1_3	Domain	33.1	3.8e-08	CL0006	C1-like domain
Unigene0004432	PF10250.4	O-FucT	Family	72.1	4e-20	No_clan	GDP-fucose protein O-fucosyltransferase
Unigene0004434	PF09279.6	efhand_like	Domain	59.2	2.7e-16	CL0220	Phosphoinositide-specific phospholipase C, efhand-like
Unigene0004446	PF07731.9	Cu-oxidase_2	Domain	43.7	1.6e-11	CL0026	Multicopper oxidase
Unigene0004472	PF00657.17	Lipase_GDSL	Family	84.7	7.2e-24	CL0264	GDSL-like Lipase/Acylhydrolase
Unigene0004485	PF03141.11	Methyltransf_29	Family	160.1	5.4e-47	CL0063	Putative S-adenosyl-L-methionine-dependent methyltransferase
Unigene0004490	PF04398.7	DUF538	Family	54.9	7.9e-15	No_clan	Protein of unknown function, DUF538
Unigene0004494	PF00012.15	HSP70	Family	336.3	2e-100	CL0108	Hsp70 protein
Unigene0004515	PF00069.20	Pkinase	Domain	55.9	3e-15	CL0016	Protein kinase domain
Unigene0004555	PF03435.13	Saccharop_dh	Family	61.6	5.8e-17	CL0063	Saccharopine dehydrogenase
Unigene0004566	PF00069.20	Pkinase	Domain	48.1	7.6e-13	CL0016	Protein kinase domain
Unigene0004569	PF03552.9	Cellulose_synt	Family	72.9	1.5e-20	CL0110	Cellulose synthase
Unigene0004579	PF00847.15	AP2	Domain	32.3	7e-08	CL0081	AP2 domain
Unigene0004599	PF04729.8	ASF1_hist_chap	Family	35.3	6.9e-09	CL0463	ASF1 like histone chaperone
Unigene0004624	PF04909.9	Amidohydro_2	Domain	61.4	8.9e-17	CL0034	Amidohydrolase
Unigene0004628	PF00838.12	TCTP	Domain	54.8	9.5e-15	CL0080	Translationally controlled tumour protein
Unigene0004632	PF07479.9	NAD_Gly3P_dh_C	Domain	151.6	1.1e-44	CL0106	NAD-dependent glycerol-3-phosphate dehydrogenase C-terminus
Unigene0004645	PF05879.7	RHD3	Family	48.2	3.6e-13	CL0023	Root hair defective 3 GTP-binding protein (RHD3)
Unigene0004652	PF01844.18	HNH	Family	35.1	7.7e-09	CL0263	HNH endonuclease
Unigene0004657	PF00481.16	PP2C	Family	54.1	1.2e-14	CL0238	Protein phosphatase 2C
Unigene0004666	PF07983.8	X8	Domain	65.6	3.8e-18	No_clan	X8 domain
Unigene0004669	PF00407.14	Bet_v_1	Domain	95.7	1.8e-27	CL0209	Pathogenesis-related protein Bet v I family
Unigene0004679	PF00249.26	Myb_DNA-binding	Domain	51.3	7.5e-14	CL0123	Myb-like DNA-binding domain
Unigene0004687	PF00249.26	Myb_DNA-binding	Domain	54.3	9.2e-15	CL0123	Myb-like DNA-binding domain
Unigene0004694	PF06075.7	DUF936	Family	89.6	2.1e-25	No_clan	Plant protein of unknown function (DUF936)
Unigene0004707	PF05922.11	Inhibitor_I9	Domain	21.2	0.00028	No_clan	Peptidase inhibitor I9
Unigene0004713	PF02875.16	Mur_ligase_C	Domain	76.4	1.2e-21	No_clan	Mur ligase family, glutamate ligase domain
Unigene0004723	PF00112.18	Peptidase_C1	Domain	87.6	9.6e-25	CL0125	Papain family cysteine protease
Unigene0004729	PF12213.3	Dpoe2NT	Domain	36.4	3.2e-09	No_clan	DNA polymerases epsilon N terminal
Unigene0004757	PF00162.14	PGK	Domain	54.4	6.7e-15	No_clan	Phosphoglycerate kinase
Unigene0004758	PF02319.15	E2F_TDP	Domain	40.9	1e-10	CL0123	E2F/DP family winged-helix DNA-binding domain
Unigene0004770	PF01486.12	K-box	Family	75.3	2.3e-21	No_clan	K-box region
Unigene0004786	PF07727.9	RVT_2	Family	87.7	5e-25	CL0027	Reverse transcriptase (RNA-dependent DNA polymerase)
Unigene0004795	PF00481.16	PP2C	Family	41.5	8.6e-11	CL0238	Protein phosphatase 2C
Unigene0004796	PF00609.14	DAGK_acc	Family	37.3	2.6e-09	No_clan	Diacylglycerol kinase accessory domain
Unigene0004806	PF01535.15	PPR	Family	18.4	0.0013	CL0020	PPR repeat
Unigene0004807	PF00223.14	PsaA_PsaB	Family	112.6	1.3e-32	No_clan	Photosystem I psaA/psaB protein
Unigene0004839	PF14299.1	PP2	Family	46.6	2e-12	No_clan	Phloem protein 2
Unigene0004845	PF00076.17	RRM_1	Domain	42.9	2.5e-11	CL0221	RNA recognition motif. (a.k.a. RRM, RBD, or RNP domain)
Unigene0004845	PF00076.17	RRM_1	Domain	51	7.1e-14	CL0221	RNA recognition motif. (a.k.a. RRM, RBD, or RNP domain)
Unigene0004845	PF00076.17	RRM_1	Domain	61.9	3e-17	CL0221	RNA recognition motif. (a.k.a. RRM, RBD, or RNP domain)
Unigene0004848	PF06203.9	CCT	Motif	61.5	3.6e-17	CL0281	CCT motif
Unigene0004851	PF01246.15	Ribosomal_L24e	Family	44.8	7.3e-12	CL0175	Ribosomal protein L24e
Unigene0004864	PF00504.16	Chloroa_b-bind	Family	57.3	1.8e-15	No_clan	Chlorophyll A-B binding protein
Unigene0004869	PF00026.18	Asp	Family	68.2	6.6e-19	CL0129	Eukaryotic aspartyl protease
Unigene0004871	PF00582.21	Usp	Domain	31.4	1.7e-07	CL0039	Universal stress protein family
Unigene0004873	PF00582.21	Usp	Domain	34.4	2e-08	CL0039	Universal stress protein family
Unigene0004877	PF00225.18	Kinesin	Domain	341.3	3.6e-102	CL0023	Kinesin motor domain
Unigene0004879	PF02298.12	Cu_bind_like	Domain	88.9	1.3e-25	CL0026	Plastocyanin-like domain
Unigene0004886	PF02776.13	TPP_enzyme_N	Domain	83.3	1.2e-23	CL0254	Thiamine pyrophosphate enzyme, N-terminal TPP binding domain
Unigene0004886	PF02775.16	TPP_enzyme_C	Domain	40.1	2.2e-10	CL0254	Thiamine pyrophosphate enzyme, C-terminal TPP binding domain
Unigene0004888	PF00507.14	Oxidored_q4	Family	70.2	9.5e-20	No_clan	NADH-ubiquinone/plastoquinone oxidoreductase, chain 3
Unigene0004889	PF13460.1	NAD_binding_10	Domain	67	1.8e-18	CL0063	NADH(P)-binding
Unigene0004892	PF00736.14	EF1_GNE	Domain	83	7.7e-24	No_clan	EF-1 guanine nucleotide exchange domain
Unigene0004896	PF04749.12	PLAC8	Family	62.9	3.1e-17	No_clan	PLAC8 family
Unigene0004897	PF04749.12	PLAC8	Family	114.1	3.8e-33	No_clan	PLAC8 family
Unigene0004902	PF00403.21	HMA	Domain	44	1.7e-11	No_clan	Heavy-metal-associated domain
Unigene0004904	PF07714.12	Pkinase_Tyr	Domain	131.2	3.1e-38	CL0016	Protein tyrosine kinase
Unigene0004905	PF13855.1	LRR_8	Repeat	29.4	4.4e-07	CL0022	Leucine rich repeat
Unigene0004905	PF07714.12	Pkinase_Tyr	Domain	43.9	1.3e-11	CL0016	Protein tyrosine kinase
Unigene0004913	PF00240.18	ubiquitin	Domain	117.6	9.2e-35	CL0072	Ubiquitin family
Unigene0004913	PF00240.18	ubiquitin	Domain	30.9	1.1e-07	CL0072	Ubiquitin family
Unigene0004915	PF02810.10	SEC-C	Family	28.6	6.5e-07	No_clan	SEC-C motif
Unigene0004916	PF02810.10	SEC-C	Family	31.9	5.9e-08	No_clan	SEC-C motif
Unigene0004918	PF00240.18	ubiquitin	Domain	48.7	2.9e-13	CL0072	Ubiquitin family
Unigene0004919	PF00240.18	ubiquitin	Domain	48.7	2.9e-13	CL0072	Ubiquitin family
Unigene0004920	PF03765.10	CRAL_TRIO_N	Domain	23.2	5.2e-05	No_clan	CRAL/TRIO, N-terminal domain
Unigene0004921	PF13616.1	Rotamase_3	Domain	61.7	6.4e-17	CL0487	PPIC-type PPIASE domain
Unigene0004921	PF00581.15	Rhodanese	Domain	37.4	2.3e-09	No_clan	Rhodanese-like domain
Unigene0004929	PF06026.9	Rib_5-P_isom_A	Family	30	2.5e-07	CL0246	Ribose 5-phosphate isomerase A (phosphoriboisomerase A)
Unigene0004930	PF04759.8	DUF617	Family	199.7	2.1e-59	No_clan	Protein of unknown function, DUF617
Unigene0004942	PF00335.15	Tetraspannin	Family	61.6	5.6e-17	CL0347	Tetraspanin family
Unigene0004943	PF00335.15	Tetraspannin	Family	30.9	1.4e-07	CL0347	Tetraspanin family
Unigene0004950	PF11443.3	DUF2828	Domain	219.8	4e-65	No_clan	Domain of unknown function (DUF2828)
Unigene0004952	PF01182.15	Glucosamine_iso	Domain	31.5	1.2e-07	CL0246	Glucosamine-6-phosphate isomerases/6-phosphogluconolactonase
Unigene0004957	PF13639.1	zf-RING_2	Domain	48.5	4.8e-13	CL0229	Ring finger domain
Unigene0004969	PF02431.10	Chalcone	Domain	50.4	1.5e-13	No_clan	Chalcone-flavanone isomerase
Unigene0004971	PF02431.10	Chalcone	Domain	85	3.9e-24	No_clan	Chalcone-flavanone isomerase
Unigene0004972	PF03870.10	RNA_pol_Rpb8	Family	38.4	1.1e-09	CL0021	RNA polymerase Rpb8
Unigene0004974	PF00118.19	Cpn60_TCP1	Family	90.4	8.9e-26	No_clan	TCP-1/cpn60 chaperonin family
Unigene0004976	PF03226.9	Yippee	Family	151.8	4.3e-45	No_clan	Yippee putative zinc-binding protein
Unigene0004988	PF00808.18	CBFD_NFYB_HMF	Domain	38.2	1e-09	CL0012	Histone-like transcription factor (CBF/NF-Y) and archaeal histone
Unigene0004991	PF00046.24	Homeobox	Domain	61.2	4.8e-17	CL0123	Homeobox domain
Unigene0004991	PF02183.13	HALZ	Family	49.7	1.9e-13	No_clan	Homeobox associated leucine zipper
Unigene0004992	PF01467.21	CTP_transf_2	Domain	79.1	3.2e-22	CL0039	Cytidylyltransferase
Unigene0005013	PF00067.17	p450	Domain	67.9	5.4e-19	No_clan	Cytochrome P450
Unigene0005017	PF13041.1	PPR_2	Repeat	53.1	2e-14	CL0020	PPR repeat family
Unigene0005017	PF13041.1	PPR_2	Repeat	47.2	1.4e-12	CL0020	PPR repeat family
Unigene0005017	PF13041.1	PPR_2	Repeat	48.2	6.8e-13	CL0020	PPR repeat family
Unigene0005017	PF01535.15	PPR	Family	10.9	0.33	CL0020	PPR repeat
Unigene0005029	PF00316.15	FBPase	Family	73.1	1.6e-20	CL0171	Fructose-1-6-bisphosphatase
Unigene0005034	PF05498.6	RALF	Family	107.8	3.1e-31	No_clan	Rapid ALkalinization Factor (RALF)
Unigene0005043	PF00280.13	potato_inhibit	Domain	88.1	2.7e-25	CL0367	Potato inhibitor I family
Unigene0005058	PF00612.22	IQ	Motif	21.7	8.5e-05	No_clan	IQ calmodulin-binding motif
Unigene0005058	PF00612.22	IQ	Motif	28.7	4.9e-07	No_clan	IQ calmodulin-binding motif
Unigene0005058	PF00612.22	IQ	Motif	17.3	0.0023	No_clan	IQ calmodulin-binding motif
Unigene0005058	PF00612.22	IQ	Motif	21.7	8.5e-05	No_clan	IQ calmodulin-binding motif
Unigene0005058	PF00612.22	IQ	Motif	28.7	4.9e-07	No_clan	IQ calmodulin-binding motif
Unigene0005058	PF00612.22	IQ	Motif	17.3	0.0023	No_clan	IQ calmodulin-binding motif
Unigene0005058	PF00612.22	IQ	Motif	21.2	0.00012	No_clan	IQ calmodulin-binding motif
Unigene0005058	PF00612.22	IQ	Motif	22.6	4.5e-05	No_clan	IQ calmodulin-binding motif
Unigene0005059	PF00514.18	Arm	Repeat	21.4	0.00014	CL0020	Armadillo/beta-catenin-like repeat
Unigene0005060	PF14009.1	DUF4228	Family	115.1	3.5e-33	No_clan	Domain of unknown function (DUF4228)
Unigene0005064	PF00201.13	UDPGT	Family	84.1	6.9e-24	CL0113	UDP-glucoronosyl and UDP-glucosyl transferase
Unigene0005070	PF06298.6	PsbY	Family	33.1	2.6e-08	No_clan	Photosystem II protein Y (PsbY)
Unigene0005070	PF06298.6	PsbY	Family	20.9	0.00016	No_clan	Photosystem II protein Y (PsbY)
Unigene0005074	PF03330.13	DPBB_1	Domain	29.1	6.6e-07	CL0199	Rare lipoprotein A (RlpA)-like double-psi beta-barrel
Unigene0005074	PF01357.16	Pollen_allerg_1	Domain	106.6	3.8e-31	No_clan	Pollen allergen
Unigene0005081	PF05915.7	DUF872	Family	70.1	1.2e-19	No_clan	Eukaryotic protein of unknown function (DUF872)
Unigene0005089	PF14223.1	UBN2	Family	96	1.1e-27	CL0523	gag-polypeptide of LTR copia-type
Unigene0005093	PF00704.23	Glyco_hydro_18	Domain	107.6	7.7e-31	CL0058	Glycosyl hydrolases family 18
Unigene0005102	PF10961.3	DUF2763	Family	85.4	2.3e-24	No_clan	Protein of unknown function (DUF2763)
Unigene0005103	PF00010.21	HLH	Domain	48.6	4.4e-13	No_clan	Helix-loop-helix DNA-binding domain
Unigene0005104	PF00010.21	HLH	Domain	48.4	4.9e-13	No_clan	Helix-loop-helix DNA-binding domain
Unigene0005105	PF14309.1	DUF4378	Family	85.1	4.8e-24	No_clan	Domain of unknown function (DUF4378)
Unigene0005108	PF01926.18	MMR_HSR1	Family	79.4	1.7e-22	CL0023	50S ribosome-binding GTPase
Unigene0005108	PF07650.12	KH_2	Domain	48.1	5.4e-13	CL0007	KH domain
Unigene0005109	PF00240.18	ubiquitin	Domain	75.8	1e-21	CL0072	Ubiquitin family
Unigene0005109	PF00240.18	ubiquitin	Domain	107.2	1.6e-31	CL0072	Ubiquitin family
Unigene0005113	PF13833.1	EF_hand_6	Domain	13.8	0.029	CL0220	EF-hand domain pair
Unigene0005113	PF13499.1	EF_hand_5	Domain	33.4	3.2e-08	CL0220	EF-hand domain pair
Unigene0005114	PF13833.1	EF_hand_6	Domain	13.8	0.029	CL0220	EF-hand domain pair
Unigene0005114	PF13499.1	EF_hand_5	Domain	33.4	3.2e-08	CL0220	EF-hand domain pair
Unigene0005118	PF07891.7	DUF1666	Family	63.5	1.7e-17	No_clan	Protein of unknown function (DUF1666)
Unigene0005135	PF03081.10	Exo70	Family	91.1	5.2e-26	CL0295	Exo70 exocyst complex subunit
Unigene0005138	PF01061.19	ABC2_membrane	Family	99.6	1.1e-28	CL0181	ABC-2 type transporter
Unigene0005144	PF00067.17	p450	Domain	339.1	2.9e-101	No_clan	Cytochrome P450
Unigene0005154	PF01926.18	MMR_HSR1	Family	68.7	3.7e-19	CL0023	50S ribosome-binding GTPase
Unigene0005154	PF01926.18	MMR_HSR1	Family	81	5.4e-23	CL0023	50S ribosome-binding GTPase
Unigene0005164	PF13041.1	PPR_2	Repeat	33.8	2.1e-08	CL0020	PPR repeat family
Unigene0005164	PF01535.15	PPR	Family	11.3	0.24	CL0020	PPR repeat
Unigene0005164	PF01535.15	PPR	Family	24.4	1.5e-05	CL0020	PPR repeat
Unigene0005164	PF01535.15	PPR	Family	16.9	0.0039	CL0020	PPR repeat
Unigene0005164	PF01535.15	PPR	Family	13.7	0.04	CL0020	PPR repeat
Unigene0005164	PF01535.15	PPR	Family	19.8	0.00047	CL0020	PPR repeat
Unigene0005164	PF13812.1	PPR_3	Repeat	14.6	0.026	CL0020	Pentatricopeptide repeat domain
Unigene0005164	PF13812.1	PPR_3	Repeat	10.7	0.47	CL0020	Pentatricopeptide repeat domain
Unigene0005172	PF01280.15	Ribosomal_L19e	Family	209.9	1.2e-62	No_clan	Ribosomal protein L19e
Unigene0005177	PF00467.24	KOW	Family	37.2	1.2e-09	CL0107	KOW motif
Unigene0005180	PF05691.7	Raffinose_syn	Family	20.9	4.9e-05	CL0058	Raffinose synthase or seed inhibition protein Sip1
Unigene0005183	PF01535.15	PPR	Family	20.8	0.00022	CL0020	PPR repeat
Unigene0005183	PF01535.15	PPR	Family	9.3	1	CL0020	PPR repeat
Unigene0005183	PF01535.15	PPR	Family	23.9	2.3e-05	CL0020	PPR repeat
Unigene0005183	PF01535.15	PPR	Family	10.7	0.38	CL0020	PPR repeat
Unigene0005183	PF13041.1	PPR_2	Repeat	39.7	3.1e-10	CL0020	PPR repeat family
Unigene0005183	PF01535.15	PPR	Family	15.3	0.013	CL0020	PPR repeat
Unigene0005183	PF01535.15	PPR	Family	9.7	0.78	CL0020	PPR repeat
Unigene0005193	PF02181.18	FH2	Family	87.4	7.2e-25	No_clan	Formin Homology 2 Domain
Unigene0005194	PF02181.18	FH2	Family	100.4	8.3e-29	No_clan	Formin Homology 2 Domain
Unigene0005205	PF00234.17	Tryp_alpha_amyl	Family	34	2.2e-08	CL0482	Protease inhibitor/seed storage/LTP family
Unigene0005206	PF02776.13	TPP_enzyme_N	Domain	124.7	2.3e-36	CL0254	Thiamine pyrophosphate enzyme, N-terminal TPP binding domain
Unigene0005206	PF00205.17	TPP_enzyme_M	Domain	70.2	1.3e-19	CL0085	Thiamine pyrophosphate enzyme, central domain
Unigene0005206	PF02775.16	TPP_enzyme_C	Domain	56.6	2e-15	CL0254	Thiamine pyrophosphate enzyme, C-terminal TPP binding domain
Unigene0005209	PF00067.17	p450	Domain	24.7	6.7e-06	No_clan	Cytochrome P450
Unigene0005212	PF05911.6	DUF869	Family	44.4	6.3e-12	No_clan	Plant protein of unknown function (DUF869)
Unigene0005217	PF06522.6	B12D	Family	97.5	2.4e-28	No_clan	NADH-ubiquinone reductase complex 1 MLRQ subunit
Unigene0005222	PF05097.7	DUF688	Family	27.9	9.7e-07	No_clan	Protein of unknown function (DUF688)
Unigene0005227	PF00464.14	SHMT	Domain	45.1	3.8e-12	CL0061	Serine hydroxymethyltransferase
Unigene0005228	PF10203.4	Pet191_N	Family	93.4	5.9e-27	No_clan	Cytochrome c oxidase assembly protein PET191
Unigene0005234	PF00571.23	CBS	Domain	39	4.2e-10	No_clan	CBS domain
Unigene0005239	PF01490.13	Aa_trans	Family	43.4	1.3e-11	CL0062	Transmembrane amino acid transporter protein
Unigene0005241	PF00225.18	Kinesin	Domain	50.9	8.4e-14	CL0023	Kinesin motor domain
Unigene0005247	PF02136.15	NTF2	Domain	87.8	5.8e-25	CL0051	Nuclear transport factor 2 (NTF2) domain
Unigene0005250	PF00226.26	DnaJ	Domain	85.5	1.4e-24	CL0392	DnaJ domain
Unigene0005250	PF00684.14	DnaJ_CXXCXGXG	Domain	54	1.1e-14	CL0518	DnaJ central domain
Unigene0005250	PF01556.13	DnaJ_C	Domain	74.7	3.5e-21	No_clan	DnaJ C terminal domain
Unigene0005251	PF07887.6	Calmodulin_bind	Family	58.4	5.1e-16	No_clan	Calmodulin binding protein-like
Unigene0005256	PF04433.12	SWIRM	Domain	42.6	4.2e-11	No_clan	SWIRM domain
Unigene0005256	PF01593.19	Amino_oxidase	Domain	330	2.3e-98	CL0063	Flavin containing amine oxidoreductase
Unigene0005257	PF07727.9	RVT_2	Family	72.5	2.2e-20	CL0027	Reverse transcriptase (RNA-dependent DNA polymerase)
Unigene0005259	PF07727.9	RVT_2	Family	98.5	2.6e-28	CL0027	Reverse transcriptase (RNA-dependent DNA polymerase)
Unigene0005265	PF00085.15	Thioredoxin	Domain	84	4.2e-24	CL0172	Thioredoxin
Unigene0005270	PF00046.24	Homeobox	Domain	58.7	2.9e-16	CL0123	Homeobox domain
Unigene0005270	PF02183.13	HALZ	Family	60.5	8.2e-17	No_clan	Homeobox associated leucine zipper
Unigene0005276	PF00012.15	HSP70	Family	162.5	8.6e-48	CL0108	Hsp70 protein
Unigene0005285	PF02046.10	COX6A	Family	35.9	4.9e-09	No_clan	Cytochrome c oxidase subunit VIa
Unigene0005289	PF00646.28	F-box	Domain	25.4	6.8e-06	CL0271	F-box domain
Unigene0005293	PF10536.4	PMD	Domain	40	2.1e-10	No_clan	Plant mobile domain
Unigene0005297	PF00295.12	Glyco_hydro_28	Domain	23.2	2.7e-05	CL0268	Glycosyl hydrolases family 28
Unigene0005298	PF00295.12	Glyco_hydro_28	Domain	223.9	2.2e-66	CL0268	Glycosyl hydrolases family 28
Unigene0005299	PF14244.1	UBN2_3	Family	127.8	2.3e-37	CL0523	gag-polypeptide of LTR copia-type
Unigene0005303	PF12638.2	Staygreen	Domain	183.4	1.6e-54	No_clan	Staygreen protein
Unigene0005304	PF00201.13	UDPGT	Family	42.2	3.6e-11	CL0113	UDP-glucoronosyl and UDP-glucosyl transferase
Unigene0005305	PF00450.17	Peptidase_S10	Domain	187.1	5.2e-55	CL0028	Serine carboxypeptidase
Unigene0005312	PF00069.20	Pkinase	Domain	26	4.1e-06	CL0016	Protein kinase domain
Unigene0005328	PF00067.17	p450	Domain	30.8	9.5e-08	No_clan	Cytochrome P450
Unigene0005330	PF00067.17	p450	Domain	27.3	1.1e-06	No_clan	Cytochrome P450
Unigene0005331	PF10172.4	DDA1	Family	87.5	3.3e-25	No_clan	Det1 complexing ubiquitin ligase
Unigene0005334	PF00076.17	RRM_1	Domain	72.3	1.7e-20	CL0221	RNA recognition motif. (a.k.a. RRM, RBD, or RNP domain)
Unigene0005337	PF03080.10	DUF239	Family	306.9	5.4e-92	No_clan	Domain of unknown function (DUF239)
Unigene0005343	PF07727.9	RVT_2	Family	53.4	1.5e-14	CL0027	Reverse transcriptase (RNA-dependent DNA polymerase)
Unigene0005345	PF03242.8	LEA_3	Family	58.1	7e-16	No_clan	Late embryogenesis abundant protein
Unigene0005346	PF02140.13	Gal_Lectin	Family	59.9	2e-16	No_clan	Galactose binding lectin domain
Unigene0005347	PF01301.14	Glyco_hydro_35	Family	29.5	4.1e-07	CL0058	Glycosyl hydrolases family 35
Unigene0005347	PF02140.13	Gal_Lectin	Family	59.7	2.4e-16	No_clan	Galactose binding lectin domain
Unigene0005350	PF03330.13	DPBB_1	Domain	25	1.2e-05	CL0199	Rare lipoprotein A (RlpA)-like double-psi beta-barrel
Unigene0005352	PF02383.13	Syja_N	Family	26.3	2.6e-06	No_clan	SacI homology domain
Unigene0005354	PF02704.9	GASA	Family	86.9	5.2e-25	No_clan	Gibberellin regulated protein
Unigene0005355	PF02704.9	GASA	Family	84.4	3.1e-24	No_clan	Gibberellin regulated protein
Unigene0005364	PF13041.1	PPR_2	Repeat	59.7	1.7e-16	CL0020	PPR repeat family
Unigene0005365	PF13599.1	Pentapeptide_4	Repeat	41.1	1.1e-10	CL0505	Pentapeptide repeats (9 copies)
Unigene0005367	PF01764.20	Lipase_3	Family	29.4	4.2e-07	CL0028	Lipase (class 3)
Unigene0005370	PF12819.2	Malectin_like	Domain	45.3	5.4e-12	CL0468	Carbohydrate-binding protein of the ER
Unigene0005378	PF06645.8	SPC12	Family	31.9	7.7e-08	No_clan	Microsomal signal peptidase 12 kDa subunit (SPC12)
Unigene0005379	PF06645.8	SPC12	Family	30.3	2.3e-07	No_clan	Microsomal signal peptidase 12 kDa subunit (SPC12)
Unigene0005383	PF04718.10	ATP-synt_G	Family	87.9	4.9e-25	No_clan	Mitochondrial ATP synthase g subunit
Unigene0005385	PF01490.13	Aa_trans	Family	118.1	2.9e-34	CL0062	Transmembrane amino acid transporter protein
Unigene0005387	PF02136.15	NTF2	Domain	133.5	3.9e-39	CL0051	Nuclear transport factor 2 (NTF2) domain
Unigene0005390	PF02362.16	B3	Family	83.4	6.5e-24	CL0405	B3 DNA binding domain
Unigene0005390	PF06507.8	Auxin_resp	Family	92	1.3e-26	No_clan	Auxin response factor
Unigene0005396	PF00204.20	DNA_gyraseB	Domain	29.3	3.9e-07	No_clan	DNA gyrase B
Unigene0005405	PF01554.13	MatE	Family	70.4	1.1e-19	CL0222	MatE
Unigene0005406	PF01554.13	MatE	Family	105.6	1.7e-30	CL0222	MatE
Unigene0005406	PF01554.13	MatE	Family	102.3	1.7e-29	CL0222	MatE
Unigene0005414	PF00141.18	peroxidase	Family	113.6	8.6e-33	No_clan	Peroxidase
Unigene0005416	PF00230.15	MIP	Family	125.6	1.7e-36	No_clan	Major intrinsic protein
Unigene0005418	PF13041.1	PPR_2	Repeat	36.1	4e-09	CL0020	PPR repeat family
Unigene0005418	PF01535.15	PPR	Family	23.1	4e-05	CL0020	PPR repeat
Unigene0005418	PF01535.15	PPR	Family	25.7	6.1e-06	CL0020	PPR repeat
Unigene0005418	PF01535.15	PPR	Family	23.7	2.6e-05	CL0020	PPR repeat
Unigene0005418	PF13041.1	PPR_2	Repeat	31.1	1.5e-07	CL0020	PPR repeat family
Unigene0005418	PF13041.1	PPR_2	Repeat	48.1	7.2e-13	CL0020	PPR repeat family
Unigene0005418	PF01535.15	PPR	Family	19.7	0.00049	CL0020	PPR repeat
Unigene0005419	PF13041.1	PPR_2	Repeat	36.1	4e-09	CL0020	PPR repeat family
Unigene0005419	PF01535.15	PPR	Family	23.1	4e-05	CL0020	PPR repeat
Unigene0005419	PF01535.15	PPR	Family	25.7	6.1e-06	CL0020	PPR repeat
Unigene0005419	PF01535.15	PPR	Family	23.7	2.6e-05	CL0020	PPR repeat
Unigene0005419	PF13041.1	PPR_2	Repeat	31.1	1.5e-07	CL0020	PPR repeat family
Unigene0005419	PF13041.1	PPR_2	Repeat	48.1	7.2e-13	CL0020	PPR repeat family
Unigene0005419	PF01535.15	PPR	Family	19.7	0.00049	CL0020	PPR repeat
Unigene0005422	PF00201.13	UDPGT	Family	98.7	2.6e-28	CL0113	UDP-glucoronosyl and UDP-glucosyl transferase
Unigene0005425	PF00642.19	zf-CCCH	Family	40.8	1e-10	No_clan	Zinc finger C-x8-C-x5-C-x3-H type (and similar)
Unigene0005425	PF00642.19	zf-CCCH	Family	36.7	2.1e-09	No_clan	Zinc finger C-x8-C-x5-C-x3-H type (and similar)
Unigene0005430	PF00383.17	dCMP_cyt_deam_1	Family	89.8	6.6e-26	CL0109	Cytidine and deoxycytidylate deaminase zinc-binding region
Unigene0005436	PF00240.18	ubiquitin	Domain	82.5	8.5e-24	CL0072	Ubiquitin family
Unigene0005439	PF00067.17	p450	Domain	275.8	4.5e-82	No_clan	Cytochrome P450
Unigene0005443	PF03552.9	Cellulose_synt	Family	560.8	4.1e-168	CL0110	Cellulose synthase
Unigene0005449	PF13833.1	EF_hand_6	Domain	60.7	6.5e-17	CL0220	EF-hand domain pair
Unigene0005453	PF00719.14	Pyrophosphatase	Domain	151.5	1.1e-44	No_clan	Inorganic pyrophosphatase
Unigene0005455	PF00106.20	adh_short	Domain	96	2e-27	CL0063	short chain dehydrogenase
Unigene0005459	PF01535.15	PPR	Family	15.9	0.008	CL0020	PPR repeat
Unigene0005459	PF01535.15	PPR	Family	15.6	0.0099	CL0020	PPR repeat
Unigene0005459	PF13041.1	PPR_2	Repeat	41.2	1.1e-10	CL0020	PPR repeat family
Unigene0005462	PF13917.1	zf-CCHC_3	Domain	74.8	2.8e-21	CL0511	Zinc knuckle
Unigene0005465	PF00076.17	RRM_1	Domain	47.3	1e-12	CL0221	RNA recognition motif. (a.k.a. RRM, RBD, or RNP domain)
Unigene0005469	PF14223.1	UBN2	Family	49.2	3.6e-13	CL0523	gag-polypeptide of LTR copia-type
Unigene0005470	PF00031.16	Cystatin	Domain	32.5	6.3e-08	CL0121	Cystatin domain
Unigene0005475	PF01348.16	Intron_maturas2	Family	30.1	3.5e-07	CL0359	Type II intron maturase
Unigene0005476	PF00013.24	KH_1	Domain	45.9	2.9e-12	CL0007	KH domain
Unigene0005476	PF00642.19	zf-CCCH	Family	37.4	1.3e-09	No_clan	Zinc finger C-x8-C-x5-C-x3-H type (and similar)
Unigene0005477	PF09353.5	DUF1995	Domain	116.2	1.3e-33	No_clan	Domain of unknown function (DUF1995)
Unigene0005483	PF02990.11	EMP70	Family	85.2	3e-24	No_clan	Endomembrane protein 70
Unigene0005489	PF05648.9	PEX11	Family	175.9	6.1e-52	No_clan	Peroxisomal biogenesis factor 11 (PEX11)
Unigene0005491	PF04535.7	DUF588	Domain	47.3	1.3e-12	CL0396	Domain of unknown function (DUF588)
Unigene0005492	PF04535.7	DUF588	Domain	138.7	9.3e-41	CL0396	Domain of unknown function (DUF588)
Unigene0005496	PF01133.12	ER	Family	155.7	2e-46	No_clan	Enhancer of rudimentary
Unigene0005497	PF01789.11	PsbP	Family	176.5	2.8e-52	No_clan	PsbP
Unigene0005502	PF13966.1	zf-RVT	Domain	75.9	2e-21	No_clan	zinc-binding in reverse transcriptase
Unigene0005509	PF00891.13	Methyltransf_2	Family	122.7	1.2e-35	CL0063	O-methyltransferase
Unigene0005511	PF00493.18	MCM	Family	83.4	1.1e-23	CL0023	MCM2/3/5 family
Unigene0005513	PF00657.17	Lipase_GDSL	Family	79.5	2.8e-22	CL0264	GDSL-like Lipase/Acylhydrolase
Unigene0005515	PF00642.19	zf-CCCH	Family	52	3.3e-14	No_clan	Zinc finger C-x8-C-x5-C-x3-H type (and similar)
Unigene0005524	PF02214.17	K_tetra	Domain	51.4	8.1e-14	CL0033	K+ channel tetramerisation domain
Unigene0005528	PF00141.18	peroxidase	Family	82.1	3.6e-23	No_clan	Peroxidase
Unigene0005563	PF00177.16	Ribosomal_S7	Domain	144.4	1.6e-42	No_clan	Ribosomal protein S7p/S5e
Unigene0005567	PF00078.22	RVT_1	Family	22	7.3e-05	CL0027	Reverse transcriptase (RNA-dependent DNA polymerase)
Unigene0005568	PF12796.2	Ank_2	Family	53.8	1.6e-14	CL0465	Ankyrin repeats (3 copies)
Unigene0005583	PF03767.9	Acid_phosphat_B	Family	89.8	1.5e-25	CL0137	HAD superfamily, subfamily IIIB (Acid phosphatase)
Unigene0005585	PF08240.7	ADH_N	Domain	110.8	2.4e-32	CL0296	Alcohol dehydrogenase GroES-like domain
Unigene0005585	PF00107.21	ADH_zinc_N	Family	91.6	2.6e-26	CL0063	Zinc-binding dehydrogenase
Unigene0005588	PF00235.14	Profilin	Domain	159.1	3.9e-47	CL0431	Profilin
Unigene0005595	PF01926.18	MMR_HSR1	Family	36.2	4.5e-09	CL0023	50S ribosome-binding GTPase
Unigene0005604	PF00892.15	EamA	Family	28.3	1.3e-06	CL0184	EamA-like transporter family
Unigene0005604	PF00892.15	EamA	Family	43.7	2.2e-11	CL0184	EamA-like transporter family
Unigene0005605	PF00085.15	Thioredoxin	Domain	95.7	9.7e-28	CL0172	Thioredoxin
Unigene0005606	PF00085.15	Thioredoxin	Domain	100.2	4e-29	CL0172	Thioredoxin
Unigene0005608	PF10551.4	MULE	Domain	69.6	1.7e-19	CL0219	MULE transposase domain
Unigene0005611	PF13041.1	PPR_2	Repeat	31	1.6e-07	CL0020	PPR repeat family
Unigene0005616	PF00564.19	PB1	Domain	31.1	1.2e-07	CL0072	PB1 domain
Unigene0005618	PF00226.26	DnaJ	Domain	52.4	2.8e-14	CL0392	DnaJ domain
Unigene0005634	PF00332.13	Glyco_hydro_17	Domain	43.8	1.4e-11	CL0058	Glycosyl hydrolases family 17
Unigene0005640	PF08212.7	Lipocalin_2	Domain	177.9	7.9e-53	CL0116	Lipocalin-like domain
Unigene0005653	PF00810.13	ER_lumen_recept	Family	66.8	2.6e-18	CL0141	ER lumen protein retaining receptor
Unigene0005654	PF00810.13	ER_lumen_recept	Family	33.5	4.7e-08	CL0141	ER lumen protein retaining receptor
Unigene0005657	PF01301.14	Glyco_hydro_35	Family	144.9	3e-42	CL0058	Glycosyl hydrolases family 35
Unigene0005658	PF00542.14	Ribosomal_L12	Domain	90.9	3.3e-26	No_clan	Ribosomal protein L7/L12 C-terminal domain
Unigene0005669	PF13499.1	EF_hand_5	Domain	47	1.9e-12	CL0220	EF-hand domain pair
Unigene0005669	PF13499.1	EF_hand_5	Domain	42.6	4.5e-11	CL0220	EF-hand domain pair
Unigene0005672	PF00293.23	NUDIX	Domain	43.1	2.6e-11	CL0261	NUDIX domain
Unigene0005673	PF00293.23	NUDIX	Domain	43	2.8e-11	CL0261	NUDIX domain
Unigene0005675	PF00115.15	COX1	Family	44.9	5.4e-12	No_clan	Cytochrome C and Quinol oxidase polypeptide I
Unigene0005676	PF00115.15	COX1	Family	44.9	5.4e-12	No_clan	Cytochrome C and Quinol oxidase polypeptide I
Unigene0005677	PF00266.14	Aminotran_5	Domain	23.1	2.4e-05	CL0061	Aminotransferase class-V
Unigene0005680	PF04116.8	FA_hydroxylase	Family	65.9	3.5e-18	No_clan	Fatty acid hydroxylase superfamily
Unigene0005687	PF13041.1	PPR_2	Repeat	43.3	2.3e-11	CL0020	PPR repeat family
Unigene0005687	PF12854.2	PPR_1	Repeat	25	8.4e-06	CL0020	PPR repeat
Unigene0005687	PF13812.1	PPR_3	Repeat	12	0.18	CL0020	Pentatricopeptide repeat domain
Unigene0005687	PF14432.1	DYW_deaminase	Family	35.1	9.9e-09	CL0109	DYW family of nucleic acid deaminases
Unigene0005688	PF07992.9	Pyr_redox_2	Domain	48.3	9.3e-13	CL0063	Pyridine nucleotide-disulphide oxidoreductase
Unigene0005688	PF00070.22	Pyr_redox	Domain	41.2	1.5e-10	CL0063	Pyridine nucleotide-disulphide oxidoreductase
Unigene0005698	PF07859.8	Abhydrolase_3	Domain	140.3	5.5e-41	CL0028	alpha/beta hydrolase fold
Unigene0005701	PF00664.18	ABC_membrane	Family	145.2	2.2e-42	CL0241	ABC transporter transmembrane region
Unigene0005701	PF00005.22	ABC_tran	Domain	87.3	8.1e-25	CL0023	ABC transporter
Unigene0005702	PF00005.22	ABC_tran	Domain	46.7	3.2e-12	CL0023	ABC transporter
Unigene0005703	PF14288.1	FKS1_dom1	Family	65.8	2.7e-18	No_clan	1,3-beta-glucan synthase subunit FKS1, domain-1
Unigene0005704	PF01535.15	PPR	Family	15	0.016	CL0020	PPR repeat
Unigene0005704	PF13041.1	PPR_2	Repeat	44.5	9.7e-12	CL0020	PPR repeat family
Unigene0005705	PF00190.17	Cupin_1	Domain	84.2	5e-24	CL0029	Cupin
Unigene0005708	PF01253.17	SUI1	Domain	91.3	2.2e-26	No_clan	Translation initiation factor SUI1
Unigene0005715	PF03372.18	Exo_endo_phos	Domain	21	0.00024	No_clan	Endonuclease/Exonuclease/phosphatase family
Unigene0005719	PF01426.13	BAH	Domain	84.7	3.4e-24	No_clan	BAH domain
Unigene0005719	PF00628.24	PHD	Domain	39.6	2.6e-10	CL0390	PHD-finger
Unigene0005727	PF13639.1	zf-RING_2	Domain	59.5	1.7e-16	CL0229	Ring finger domain
Unigene0005730	PF05831.6	GAGE	Family	60.7	1.2e-16	No_clan	GAGE protein
Unigene0005745	PF02535.17	Zip	Family	65.8	2.9e-18	CL0184	ZIP Zinc transporter
Unigene0005748	PF00664.18	ABC_membrane	Family	142.5	1.4e-41	CL0241	ABC transporter transmembrane region
Unigene0005749	PF00664.18	ABC_membrane	Family	39.6	3.4e-10	CL0241	ABC transporter transmembrane region
Unigene0005758	PF00067.17	p450	Domain	177.6	2.9e-52	No_clan	Cytochrome P450
Unigene0005762	PF06480.10	FtsH_ext	Family	25.9	7.9e-06	No_clan	FtsH Extracellular
Unigene0005764	PF01490.13	Aa_trans	Family	33.6	1.3e-08	CL0062	Transmembrane amino acid transporter protein
Unigene0005772	PF00004.24	AAA	Family	53.7	2.1e-14	CL0023	ATPase family associated with various cellular activities (AAA)
Unigene0005773	PF00004.24	AAA	Family	53.9	1.8e-14	CL0023	ATPase family associated with various cellular activities (AAA)
Unigene0005780	PF00505.14	HMG_box	Domain	44.1	1.7e-11	CL0114	HMG (high mobility group) box
Unigene0005787	PF13976.1	gag_pre-integrs	Domain	45.1	5.2e-12	No_clan	GAG-pre-integrase domain
Unigene0005805	PF08263.7	LRRNT_2	Family	29.5	4.8e-07	No_clan	Leucine rich repeat N-terminal domain
Unigene0005806	PF13639.1	zf-RING_2	Domain	58.9	2.7e-16	CL0229	Ring finger domain
Unigene0005810	PF00230.15	MIP	Family	232.1	5e-69	No_clan	Major intrinsic protein
Unigene0005813	PF00132.19	Hexapep	Repeat	17.1	0.0024	No_clan	Bacterial transferase hexapeptide (six repeats)
Unigene0005813	PF00132.19	Hexapep	Repeat	18.5	0.00087	No_clan	Bacterial transferase hexapeptide (six repeats)
Unigene0005813	PF02020.13	W2	Family	66.3	1.5e-18	CL0020	eIF4-gamma/eIF5/eIF2-epsilon
Unigene0005815	PF13639.1	zf-RING_2	Domain	60.4	9e-17	CL0229	Ring finger domain
Unigene0005828	PF01789.11	PsbP	Family	112.3	1.5e-32	No_clan	PsbP
Unigene0005830	PF13976.1	gag_pre-integrs	Domain	42.2	4.1e-11	No_clan	GAG-pre-integrase domain
Unigene0005838	PF13650.1	Asp_protease_2	Domain	26.9	4.6e-06	CL0129	Aspartyl protease
Unigene0005839	PF02531.11	PsaD	Family	241.6	1.1e-72	No_clan	PsaD
Unigene0005854	PF00534.15	Glycos_transf_1	Family	75.4	3.1e-21	CL0113	Glycosyl transferases group 1
Unigene0005863	PF00790.14	VHS	Family	23.9	2.2e-05	CL0009	VHS domain
Unigene0005864	PF00790.14	VHS	Family	23.9	2.2e-05	CL0009	VHS domain
Unigene0005865	PF00860.15	Xan_ur_permease	Family	43	1.8e-11	CL0062	Permease family
Unigene0005869	PF13259.1	DUF4050	Family	75.3	3.1e-21	No_clan	Protein of unknown function (DUF4050)
Unigene0005870	PF13259.1	DUF4050	Family	75.5	2.7e-21	No_clan	Protein of unknown function (DUF4050)
Unigene0005874	PF00295.12	Glyco_hydro_28	Domain	28.5	6.3e-07	CL0268	Glycosyl hydrolases family 28
Unigene0005877	PF05514.6	HR_lesion	Family	172	5.1e-51	CL0131	HR-like lesion-inducing
Unigene0005885	PF00657.17	Lipase_GDSL	Family	92	4.5e-26	CL0264	GDSL-like Lipase/Acylhydrolase
Unigene0005887	PF00013.24	KH_1	Domain	32	6.2e-08	CL0007	KH domain
Unigene0005892	PF00924.13	MS_channel	Family	41.7	7e-11	No_clan	Mechanosensitive ion channel
Unigene0005903	PF00560.28	LRR_1	Repeat	9.9	0.76	CL0022	Leucine Rich Repeat
Unigene0005903	PF13855.1	LRR_8	Repeat	28.2	1.1e-06	CL0022	Leucine rich repeat
Unigene0005903	PF13855.1	LRR_8	Repeat	29.4	4.4e-07	CL0022	Leucine rich repeat
Unigene0005903	PF00560.28	LRR_1	Repeat	11.5	0.22	CL0022	Leucine Rich Repeat
Unigene0005903	PF13855.1	LRR_8	Repeat	28.6	8e-07	CL0022	Leucine rich repeat
Unigene0005904	PF00407.14	Bet_v_1	Domain	117.6	3e-34	CL0209	Pathogenesis-related protein Bet v I family
Unigene0005905	PF00400.27	WD40	Repeat	30.9	1.4e-07	CL0186	WD domain, G-beta repeat
Unigene0005909	PF05198.11	IF3_N	Domain	92.6	9.5e-27	No_clan	Translation initiation factor IF-3, N-terminal domain
Unigene0005909	PF00707.17	IF3_C	Domain	81.9	1.8e-23	No_clan	Translation initiation factor IF-3, C-terminal domain
Unigene0005915	PF00501.23	AMP-binding	Family	196.1	5.6e-58	CL0378	AMP-binding enzyme
Unigene0005916	PF13041.1	PPR_2	Repeat	33.2	3.3e-08	CL0020	PPR repeat family
Unigene0005916	PF13041.1	PPR_2	Repeat	42	5.9e-11	CL0020	PPR repeat family
Unigene0005931	PF12678.2	zf-rbx1	Family	49.6	2.8e-13	CL0229	RING-H2 zinc finger
Unigene0005933	PF12678.2	zf-rbx1	Family	65.4	3.4e-18	CL0229	RING-H2 zinc finger
Unigene0005935	PF13041.1	PPR_2	Repeat	36.2	3.8e-09	CL0020	PPR repeat family
Unigene0005935	PF01535.15	PPR	Family	12.9	0.072	CL0020	PPR repeat
Unigene0005935	PF13041.1	PPR_2	Repeat	44.8	7.8e-12	CL0020	PPR repeat family
Unigene0005935	PF01535.15	PPR	Family	26.2	4.2e-06	CL0020	PPR repeat
Unigene0005939	PF00860.15	Xan_ur_permease	Family	107.7	3.9e-31	CL0062	Permease family
Unigene0005940	PF00860.15	Xan_ur_permease	Family	51.6	4.5e-14	CL0062	Permease family
Unigene0005941	PF00860.15	Xan_ur_permease	Family	41.4	5.4e-11	CL0062	Permease family
Unigene0005949	PF00197.13	Kunitz_legume	Domain	167.1	2.3e-49	CL0066	Trypsin and protease inhibitor
Unigene0005953	PF00255.14	GSHPx	Family	59.3	1.8e-16	CL0172	Glutathione peroxidase
Unigene0005956	PF04819.7	DUF716	Family	141.1	1.2e-41	No_clan	Family of unknown function (DUF716)
Unigene0005965	PF04755.7	PAP_fibrillin	Family	267.3	6.8e-80	No_clan	PAP_fibrillin
Unigene0005967	PF00009.22	GTP_EFTU	Domain	201.8	5.8e-60	CL0023	Elongation factor Tu GTP binding domain
Unigene0005967	PF03144.20	GTP_EFTU_D2	Domain	66.8	1.2e-18	No_clan	Elongation factor Tu domain 2
Unigene0005967	PF03143.12	GTP_EFTU_D3	Domain	115.9	6.6e-34	No_clan	Elongation factor Tu C-terminal domain
Unigene0005971	PF07712.7	SURNod19	Domain	635.7	1.5e-191	No_clan	Stress up-regulated Nod 19
Unigene0006002	PF00046.24	Homeobox	Domain	32.7	3.7e-08	CL0123	Homeobox domain
Unigene0006003	PF00349.16	Hexokinase_1	Domain	92.2	2.4e-26	CL0108	Hexokinase
Unigene0006005	PF09754.4	PAC2	Family	97.8	7e-28	No_clan	PAC2 family
Unigene0006006	PF13041.1	PPR_2	Repeat	32.9	4.1e-08	CL0020	PPR repeat family
Unigene0006006	PF01535.15	PPR	Family	13.3	0.057	CL0020	PPR repeat
Unigene0006006	PF13041.1	PPR_2	Repeat	47.1	1.6e-12	CL0020	PPR repeat family
Unigene0006015	PF00488.16	MutS_V	Domain	157.7	2.7e-46	CL0023	MutS domain V
Unigene0006016	PF00488.16	MutS_V	Domain	217.8	1.2e-64	CL0023	MutS domain V
Unigene0006022	PF01423.17	LSM	Domain	64.4	4.3e-18	CL0527	LSM domain
Unigene0006029	PF00335.15	Tetraspannin	Family	91	5.6e-26	CL0347	Tetraspanin family
Unigene0006033	PF14223.1	UBN2	Family	34.1	1.7e-08	CL0523	gag-polypeptide of LTR copia-type
Unigene0006034	PF13966.1	zf-RVT	Domain	40	3.2e-10	No_clan	zinc-binding in reverse transcriptase
Unigene0006046	PF07777.6	MFMR	Family	22.7	6.7e-05	No_clan	G-box binding protein MFMR
Unigene0006048	PF13041.1	PPR_2	Repeat	48	7.7e-13	CL0020	PPR repeat family
Unigene0006049	PF00069.20	Pkinase	Domain	97.8	4.9e-28	CL0016	Protein kinase domain
Unigene0006068	PF07859.8	Abhydrolase_3	Domain	179.1	7.2e-53	CL0028	alpha/beta hydrolase fold
Unigene0006074	PF03145.11	Sina	Family	40.2	2.4e-10	CL0389	Seven in absentia protein family
Unigene0006075	PF00342.14	PGI	Domain	184.3	2.5e-54	CL0067	Phosphoglucose isomerase
Unigene0006075	PF00342.14	PGI	Domain	44.3	7.5e-12	CL0067	Phosphoglucose isomerase
Unigene0006076	PF00304.15	Gamma-thionin	Domain	60.1	1.3e-16	CL0054	Gamma-thionin family
Unigene0006079	PF04628.8	Sedlin_N	Family	53.4	2e-14	CL0212	Sedlin, N-terminal conserved region
Unigene0006081	PF00320.22	GATA	Domain	58.5	2.6e-16	CL0167	GATA zinc finger
Unigene0006089	PF00210.19	Ferritin	Domain	45.4	5.8e-12	CL0044	Ferritin-like domain
Unigene0006092	PF07207.6	Lir1	Family	164.3	1.5e-48	No_clan	Light regulated protein Lir1
Unigene0006099	PF01956.11	DUF106	Family	176.4	2.9e-52	CL0376	Integral membrane protein DUF106
Unigene0006105	PF00067.17	p450	Domain	210.7	2.7e-62	No_clan	Cytochrome P450
Unigene0006106	PF00069.20	Pkinase	Domain	218.5	7.5e-65	CL0016	Protein kinase domain
Unigene0006113	PF12327.3	FtsZ_C	Domain	34.4	1.5e-08	CL0442	FtsZ family, C-terminal domain
Unigene0006117	PF00244.15	2014-03-03	Domain	22.5	4.4e-05	No_clan	14-3-3 protein
Unigene0006118	PF00170.16	bZIP_1	Family	45.6	4.5e-12	CL0018	bZIP transcription factor
Unigene0006119	PF00170.16	bZIP_1	Family	46.2	2.8e-12	CL0018	bZIP transcription factor
Unigene0006122	PF01490.13	Aa_trans	Family	35.2	4.2e-09	CL0062	Transmembrane amino acid transporter protein
Unigene0006128	PF00445.13	Ribonuclease_T2	Domain	34	1.8e-08	No_clan	Ribonuclease T2 family
Unigene0006141	PF02330.11	MAM33	Domain	67.1	1.6e-18	No_clan	Mitochondrial glycoprotein
Unigene0006151	PF05922.11	Inhibitor_I9	Domain	48.3	9.9e-13	No_clan	Peptidase inhibitor I9
Unigene0006152	PF00380.14	Ribosomal_S9	Family	128.2	1.7e-37	No_clan	Ribosomal protein S9/S16
Unigene0006168	PF08246.7	Inhibitor_I29	Domain	58.4	5.5e-16	No_clan	Cathepsin propeptide inhibitor domain (I29)
Unigene0006168	PF00112.18	Peptidase_C1	Domain	259.5	2.5e-77	CL0125	Papain family cysteine protease
Unigene0006173	PF08694.6	UFC1	Domain	287.1	2.1e-86	CL0208	Ubiquitin-fold modifier-conjugating enzyme 1
Unigene0006178	PF00400.27	WD40	Repeat	13.8	0.035	CL0186	WD domain, G-beta repeat
Unigene0006178	PF00400.27	WD40	Repeat	18.3	0.0014	CL0186	WD domain, G-beta repeat
Unigene0006179	PF03824.11	NicO	Family	33.2	2.9e-08	CL0292	High-affinity nickel-transport protein
Unigene0006180	PF03062.14	MBOAT	Family	51.5	6.9e-14	CL0517	MBOAT, membrane-bound O-acyltransferase family
Unigene0006183	PF07649.7	C1_3	Domain	25.1	1.2e-05	CL0006	C1-like domain
Unigene0006183	PF07649.7	C1_3	Domain	30.9	1.8e-07	CL0006	C1-like domain
Unigene0006183	PF03107.11	C1_2	Domain	20.8	0.00028	CL0006	C1 domain
Unigene0006183	PF03107.11	C1_2	Domain	21.9	0.00012	CL0006	C1 domain
Unigene0006193	PF00560.28	LRR_1	Repeat	11.9	0.17	CL0022	Leucine Rich Repeat
Unigene0006193	PF13516.1	LRR_6	Repeat	13	0.072	CL0022	Leucine Rich repeat
Unigene0006196	PF00170.16	bZIP_1	Family	53.2	1.8e-14	CL0018	bZIP transcription factor
Unigene0006197	PF00170.16	bZIP_1	Family	53.4	1.6e-14	CL0018	bZIP transcription factor
Unigene0006200	PF01423.17	LSM	Domain	70	7.9e-20	CL0527	LSM domain
Unigene0006203	PF02713.9	DUF220	Family	84.9	2e-24	No_clan	Domain of unknown function DUF220
Unigene0006205	PF03171.15	2OG-FeII_Oxy	Domain	50.4	1.8e-13	CL0029	2OG-Fe(II) oxygenase superfamily
Unigene0006207	PF13041.1	PPR_2	Repeat	53.9	1.2e-14	CL0020	PPR repeat family
Unigene0006207	PF12854.2	PPR_1	Repeat	41.6	5.6e-11	CL0020	PPR repeat
Unigene0006207	PF13041.1	PPR_2	Repeat	55.9	2.8e-15	CL0020	PPR repeat family
Unigene0006207	PF01535.15	PPR	Family	19.7	0.00051	CL0020	PPR repeat
Unigene0006209	PF01241.13	PSI_PSAK	Family	115	1e-33	No_clan	Photosystem I psaG / psaK
Unigene0006210	PF01241.13	PSI_PSAK	Family	115	1e-33	No_clan	Photosystem I psaG / psaK
Unigene0006212	PF02701.10	zf-Dof	Family	39.2	4.2e-10	No_clan	Dof domain, zinc finger
Unigene0006213	PF02701.10	zf-Dof	Family	38.2	8.7e-10	No_clan	Dof domain, zinc finger
Unigene0006214	PF01529.15	zf-DHHC	Family	130.9	2.7e-38	CL0167	DHHC palmitoyltransferase
Unigene0006218	PF01535.15	PPR	Family	11.2	0.26	CL0020	PPR repeat
Unigene0006218	PF01535.15	PPR	Family	12.6	0.089	CL0020	PPR repeat
Unigene0006218	PF13041.1	PPR_2	Repeat	30.3	2.6e-07	CL0020	PPR repeat family
Unigene0006218	PF01535.15	PPR	Family	25.4	7.7e-06	CL0020	PPR repeat
Unigene0006218	PF01535.15	PPR	Family	20.6	0.00027	CL0020	PPR repeat
Unigene0006218	PF01535.15	PPR	Family	9.3	1	CL0020	PPR repeat
Unigene0006228	PF00831.18	Ribosomal_L29	Family	62.1	2.6e-17	CL0346	Ribosomal L29 protein
Unigene0006230	PF01747.12	ATP-sulfurylase	Domain	181.9	8.5e-54	CL0039	ATP-sulfurylase
Unigene0006231	PF14306.1	PUA_2	Domain	143.8	2.6e-42	CL0178	PUA-like domain
Unigene0006231	PF01747.12	ATP-sulfurylase	Domain	35.6	4.9e-09	CL0039	ATP-sulfurylase
Unigene0006240	PF06957.6	COPI_C	Family	152.5	1.1e-44	No_clan	Coatomer (COPI) alpha subunit C-terminus
Unigene0006243	PF00201.13	UDPGT	Family	86.1	1.7e-24	CL0113	UDP-glucoronosyl and UDP-glucosyl transferase
Unigene0006257	PF00582.21	Usp	Domain	49.6	3.9e-13	CL0039	Universal stress protein family
Unigene0006265	PF02309.11	AUX_IAA	Family	198	1.4e-58	No_clan	AUX/IAA family
Unigene0006267	PF00012.15	HSP70	Family	95.1	2.1e-27	CL0108	Hsp70 protein
Unigene0006269	PF08534.5	Redoxin	Domain	118.9	1.1e-34	CL0172	Redoxin
Unigene0006272	PF13853.1	7tm_4	Family	57.4	1.2e-15	CL0192	Olfactory receptor
Unigene0006275	PF01280.15	Ribosomal_L19e	Family	108.4	2.3e-31	No_clan	Ribosomal protein L19e
Unigene0006289	PF00082.17	Peptidase_S8	Domain	28.6	6.6e-07	No_clan	Subtilase family
Unigene0006290	PF00450.17	Peptidase_S10	Domain	278.5	9.4e-83	CL0028	Serine carboxypeptidase
Unigene0006298	PF00249.26	Myb_DNA-binding	Domain	56.6	1.8e-15	CL0123	Myb-like DNA-binding domain
Unigene0006299	PF00249.26	Myb_DNA-binding	Domain	53.7	1.4e-14	CL0123	Myb-like DNA-binding domain
Unigene0006299	PF00249.26	Myb_DNA-binding	Domain	51.8	5.3e-14	CL0123	Myb-like DNA-binding domain
Unigene0006300	PF00141.18	peroxidase	Family	221.3	9.9e-66	No_clan	Peroxidase
Unigene0006307	PF00627.26	UBA	Domain	25.8	6e-06	CL0214	UBA/TS-N domain
Unigene0006309	PF00847.15	AP2	Domain	35.9	5.2e-09	CL0081	AP2 domain
Unigene0006310	PF00847.15	AP2	Domain	48.3	7.1e-13	CL0081	AP2 domain
Unigene0006312	PF07714.12	Pkinase_Tyr	Domain	24.9	8.7e-06	CL0016	Protein tyrosine kinase
Unigene0006313	PF00252.13	Ribosomal_L16	Family	114.9	1.8e-33	No_clan	Ribosomal protein L16p/L10e
Unigene0006320	PF13976.1	gag_pre-integrs	Domain	59.4	1.8e-16	No_clan	GAG-pre-integrase domain
Unigene0006327	PF01722.13	BolA	Family	90.4	4.4e-26	No_clan	BolA-like protein
Unigene0006328	PF01722.13	BolA	Family	77.1	6.2e-22	No_clan	BolA-like protein
Unigene0006333	PF04852.7	DUF640	Family	182.9	2.4e-54	No_clan	Protein of unknown function (DUF640)
Unigene0006334	PF14299.1	PP2	Family	92.3	1.6e-26	No_clan	Phloem protein 2
Unigene0006335	PF00106.20	adh_short	Domain	20.8	0.00025	CL0063	short chain dehydrogenase
Unigene0006339	PF13639.1	zf-RING_2	Domain	60.8	6.6e-17	CL0229	Ring finger domain
Unigene0006346	PF10551.4	MULE	Domain	86	1.3e-24	CL0219	MULE transposase domain
Unigene0006353	PF13359.1	DDE_4	Domain	55.4	4.6e-15	CL0219	DDE superfamily endonuclease
Unigene0006356	PF03357.16	Snf7	Family	132.5	8.3e-39	CL0235	Snf7
Unigene0006364	PF00676.15	E1_dh	Family	107.7	4.1e-31	CL0254	Dehydrogenase E1 component
Unigene0006367	PF00560.28	LRR_1	Repeat	13.2	0.06	CL0022	Leucine Rich Repeat
Unigene0006369	PF14008.1	Metallophos_C	Domain	53.6	1.5e-14	No_clan	Iron/zinc purple acid phosphatase-like protein C
Unigene0006370	PF04884.9	DUF647	Family	275.2	3.6e-82	No_clan	Protein of unknown function (DUF647)
Unigene0006372	PF06596.6	PsbX	Family	54	8.3e-15	No_clan	Photosystem II reaction centre X protein (PsbX)
Unigene0006375	PF00230.15	MIP	Family	65.9	3.1e-18	No_clan	Major intrinsic protein
Unigene0006385	PF10705.4	Ycf15	Family	135	6.2e-40	No_clan	Chloroplast protein precursor Ycf15 putative
Unigene0006389	PF00575.18	S1	Domain	65.8	2.4e-18	CL0021	S1 RNA binding domain
Unigene0006389	PF00627.26	UBA	Domain	30.7	1.7e-07	CL0214	UBA/TS-N domain
Unigene0006389	PF00889.14	EF_TS	Family	39	4.7e-10	No_clan	Elongation factor TS
Unigene0006389	PF00889.14	EF_TS	Family	89.4	1.8e-25	No_clan	Elongation factor TS
Unigene0006389	PF00627.26	UBA	Domain	35.8	4.2e-09	CL0214	UBA/TS-N domain
Unigene0006389	PF00889.14	EF_TS	Family	42.3	4.7e-11	No_clan	Elongation factor TS
Unigene0006389	PF00889.14	EF_TS	Family	87.2	8.5e-25	No_clan	Elongation factor TS
Unigene0006395	PF12428.3	DUF3675	Family	47.2	2.1e-12	No_clan	Protein of unknown function (DUF3675)
Unigene0006397	PF00282.14	Pyridoxal_deC	Family	49.9	1.4e-13	CL0061	Pyridoxal-dependent decarboxylase conserved domain
Unigene0006401	PF13839.1	PC-Esterase	Family	52	7.2e-14	CL0264	GDSL/SGNH-like Acyl-Esterase family found in Pmr5 and Cas1p
Unigene0006405	PF00069.20	Pkinase	Domain	139.7	8.1e-41	CL0016	Protein kinase domain
Unigene0006408	PF00657.17	Lipase_GDSL	Family	113.9	9e-33	CL0264	GDSL-like Lipase/Acylhydrolase
Unigene0006409	PF01585.18	G-patch	Family	63.4	1.1e-17	CL0449	G-patch domain
Unigene0006410	PF00314.12	Thaumatin	Domain	252.3	2.7e-75	No_clan	Thaumatin family
Unigene0006416	PF00067.17	p450	Domain	118	3.3e-34	No_clan	Cytochrome P450
Unigene0006417	PF00067.17	p450	Domain	39	3.1e-10	No_clan	Cytochrome P450
Unigene0006419	PF07649.7	C1_3	Domain	24.2	2.3e-05	CL0006	C1-like domain
Unigene0006419	PF03107.11	C1_2	Domain	29	7.4e-07	CL0006	C1 domain
Unigene0006429	PF00560.28	LRR_1	Repeat	14.9	0.018	CL0022	Leucine Rich Repeat
Unigene0006429	PF12799.2	LRR_4	Family	32.8	3.4e-08	CL0022	Leucine Rich repeats (2 copies)
Unigene0006429	PF12799.2	LRR_4	Family	35.3	5.4e-09	CL0022	Leucine Rich repeats (2 copies)
Unigene0006429	PF13516.1	LRR_6	Repeat	12.3	0.12	CL0022	Leucine Rich repeat
Unigene0006429	PF07714.12	Pkinase_Tyr	Domain	66.3	2e-18	CL0016	Protein tyrosine kinase
Unigene0006430	PF00069.20	Pkinase	Domain	78.2	4.8e-22	CL0016	Protein kinase domain
Unigene0006436	PF04862.7	DUF642	Family	526.4	1.5e-158	CL0202	Protein of unknown function, DUF642
Unigene0006437	PF07734.8	FBA_1	Family	38.6	7.2e-10	CL0162	F-box associated
Unigene0006448	PF12681.2	Glyoxalase_2	Domain	61.4	9.4e-17	CL0104	Glyoxalase-like domain
Unigene0006451	PF00176.18	SNF2_N	Family	50.1	1.5e-13	CL0023	SNF2 family N-terminal domain
Unigene0006460	PF03055.10	RPE65	Family	77.9	5e-22	No_clan	Retinal pigment epithelial membrane protein
Unigene0006464	PF00909.16	Ammonium_transp	Family	98.2	3.2e-28	No_clan	Ammonium Transporter Family
Unigene0006482	PF00201.13	UDPGT	Family	53.5	1.3e-14	CL0113	UDP-glucoronosyl and UDP-glucosyl transferase
Unigene0006506	PF01535.15	PPR	Family	18.4	0.0013	CL0020	PPR repeat
Unigene0006521	PF01095.14	Pectinesterase	Family	100.2	6.7e-29	CL0268	Pectinesterase
Unigene0006551	PF13360.1	PQQ_2	Domain	36.2	3.9e-09	CL0186	PQQ-like domain
Unigene0006558	PF01554.13	MatE	Family	139.6	5.8e-41	CL0222	MatE
Unigene0006568	PF01535.15	PPR	Family	24	2.1e-05	CL0020	PPR repeat
Unigene0006568	PF01535.15	PPR	Family	27.7	1.4e-06	CL0020	PPR repeat
Unigene0006568	PF13812.1	PPR_3	Repeat	17.4	0.0035	CL0020	Pentatricopeptide repeat domain
Unigene0006573	PF02365.10	NAM	Family	103.5	8.1e-30	No_clan	No apical meristem (NAM) protein
Unigene0006578	PF00141.18	peroxidase	Family	90.8	7.6e-26	No_clan	Peroxidase
Unigene0006600	PF00225.18	Kinesin	Domain	92.4	2e-26	CL0023	Kinesin motor domain
Unigene0006622	PF05691.7	Raffinose_syn	Family	90.4	4.7e-26	CL0058	Raffinose synthase or seed inhibition protein Sip1
Unigene0006629	PF04718.10	ATP-synt_G	Family	83.2	1.4e-23	No_clan	Mitochondrial ATP synthase g subunit
Unigene0006630	PF00999.16	Na_H_Exchanger	Family	48.4	4.2e-13	CL0064	Sodium/hydrogen exchanger family
Unigene0006635	PF01161.15	PBP	Domain	75	4.8e-21	No_clan	Phosphatidylethanolamine-binding protein
Unigene0006663	PF13041.1	PPR_2	Repeat	32.6	5.2e-08	CL0020	PPR repeat family
Unigene0006673	PF04398.7	DUF538	Family	85.7	2.2e-24	No_clan	Protein of unknown function, DUF538
Unigene0006681	PF00067.17	p450	Domain	66.3	1.6e-18	No_clan	Cytochrome P450
Unigene0006691	PF01535.15	PPR	Family	25.2	8.8e-06	CL0020	PPR repeat
Unigene0006691	PF13041.1	PPR_2	Repeat	50.3	1.5e-13	CL0020	PPR repeat family
Unigene0006691	PF01535.15	PPR	Family	19.1	0.00079	CL0020	PPR repeat
Unigene0006691	PF01535.15	PPR	Family	29.5	3.8e-07	CL0020	PPR repeat
Unigene0006693	PF14244.1	UBN2_3	Family	28.4	8.8e-07	CL0523	gag-polypeptide of LTR copia-type
Unigene0006697	PF00854.16	PTR2	Family	88.9	2.6e-25	CL0015	POT family
Unigene0006699	PF00005.22	ABC_tran	Domain	49.8	3.6e-13	CL0023	ABC transporter
Unigene0006712	PF00083.19	Sugar_tr	Family	31.3	7e-08	CL0015	Sugar (and other) transporter
Unigene0006716	PF00931.17	NB-ARC	Domain	126	1.1e-36	CL0023	NB-ARC domain
Unigene0006736	PF13504.1	LRR_7	Repeat	10.1	0.72	CL0022	Leucine rich repeat
Unigene0006736	PF00560.28	LRR_1	Repeat	12	0.15	CL0022	Leucine Rich Repeat
Unigene0006737	PF00557.19	Peptidase_M24	Domain	50.3	2e-13	No_clan	Metallopeptidase family M24
Unigene0006742	PF01535.15	PPR	Family	16.1	0.007	CL0020	PPR repeat
Unigene0006742	PF01535.15	PPR	Family	15.3	0.013	CL0020	PPR repeat
Unigene0006742	PF01535.15	PPR	Family	16.3	0.0062	CL0020	PPR repeat
Unigene0006742	PF13041.1	PPR_2	Repeat	48.4	6e-13	CL0020	PPR repeat family
Unigene0006743	PF00201.13	UDPGT	Family	77.7	6e-22	CL0113	UDP-glucoronosyl and UDP-glucosyl transferase
Unigene0006763	PF01699.19	Na_Ca_ex	Family	53.7	1.4e-14	No_clan	Sodium/calcium exchanger protein
Unigene0006791	PF13976.1	gag_pre-integrs	Domain	36	3.6e-09	No_clan	GAG-pre-integrase domain
Unigene0006813	PF03094.10	Mlo	Family	122.3	1.3e-35	No_clan	Mlo family
Unigene0006852	PF00759.14	Glyco_hydro_9	Domain	125.1	3.1e-36	CL0059	Glycosyl hydrolase family 9
Unigene0006875	PF04720.7	DUF506	Family	45	8.6e-12	CL0236	Protein of unknown function (DUF506)
Unigene0006882	PF14364.1	DUF4408	Family	53.8	8.6e-15	No_clan	Domain of unknown function (DUF4408)
Unigene0006891	PF04770.7	ZF-HD_dimer	Family	93.1	7e-27	No_clan	ZF-HD protein dimerisation region
Unigene0006896	PF00854.16	PTR2	Family	100.8	6e-29	CL0015	POT family
Unigene0006917	PF01593.19	Amino_oxidase	Domain	84.5	7.1e-24	CL0063	Flavin containing amine oxidoreductase
Unigene0006925	PF14226.1	DIOX_N	Family	32.3	1e-07	No_clan	non-haem dioxygenase in morphine synthesis N-terminal
Unigene0006953	PF03092.11	BT1	Family	60.6	9.7e-17	CL0015	BT1 family
Unigene0006973	PF14309.1	DUF4378	Family	26.1	6.8e-06	No_clan	Domain of unknown function (DUF4378)
Unigene0006976	PF03732.12	Retrotrans_gag	Family	51.7	6.1e-14	CL0523	Retrotransposon gag protein
Unigene0006979	PF00153.22	Mito_carr	Family	29.8	3.3e-07	No_clan	Mitochondrial carrier protein
Unigene0006982	PF01535.15	PPR	Family	32	5.8e-08	CL0020	PPR repeat
Unigene0006982	PF01535.15	PPR	Family	21.6	0.00013	CL0020	PPR repeat
Unigene0006982	PF01535.15	PPR	Family	20.5	0.00029	CL0020	PPR repeat
Unigene0006982	PF13041.1	PPR_2	Repeat	34.4	1.4e-08	CL0020	PPR repeat family
Unigene0006982	PF01535.15	PPR	Family	36.2	2.6e-09	CL0020	PPR repeat
Unigene0006982	PF01535.15	PPR	Family	14.2	0.028	CL0020	PPR repeat
Unigene0006989	PF07714.12	Pkinase_Tyr	Domain	50.3	1.5e-13	CL0016	Protein tyrosine kinase
Unigene0006990	PF02704.9	GASA	Family	88.2	2.1e-25	No_clan	Gibberellin regulated protein
Unigene0007003	PF14244.1	UBN2_3	Family	56.6	1.9e-15	CL0523	gag-polypeptide of LTR copia-type
Unigene0007022	PF06075.7	DUF936	Family	98.7	3.6e-28	No_clan	Plant protein of unknown function (DUF936)
Unigene0007035	PF03081.10	Exo70	Family	103.2	1.1e-29	CL0295	Exo70 exocyst complex subunit
Unigene0007051	PF00512.20	HisKA	Domain	67.6	6.1e-19	CL0025	His Kinase A (phospho-acceptor) domain
Unigene0007055	PF00005.22	ABC_tran	Domain	47.6	1.7e-12	CL0023	ABC transporter
Unigene0007058	PF04720.7	DUF506	Family	163.2	5.9e-48	CL0236	Protein of unknown function (DUF506)
Unigene0007061	PF13041.1	PPR_2	Repeat	34.5	1.3e-08	CL0020	PPR repeat family
Unigene0007061	PF01535.15	PPR	Family	12.2	0.12	CL0020	PPR repeat
Unigene0007061	PF01535.15	PPR	Family	29.3	4.5e-07	CL0020	PPR repeat
Unigene0007075	PF00400.27	WD40	Repeat	13.2	0.055	CL0186	WD domain, G-beta repeat
Unigene0007083	PF03169.10	OPT	Family	43.8	1.1e-11	No_clan	OPT oligopeptide transporter protein
Unigene0007085	PF03479.10	DUF296	Domain	71.2	4.7e-20	No_clan	Domain of unknown function (DUF296)
Unigene0007089	PF01535.15	PPR	Family	20.3	0.00031	CL0020	PPR repeat
Unigene0007119	PF06548.6	Kinesin-related	Family	36.6	1.8e-09	CL0023	Kinesin-related
Unigene0007122	PF01535.15	PPR	Family	18.1	0.0016	CL0020	PPR repeat
Unigene0007122	PF01535.15	PPR	Family	11	0.3	CL0020	PPR repeat
Unigene0007161	PF00010.21	HLH	Domain	51.9	3.9e-14	No_clan	Helix-loop-helix DNA-binding domain
Unigene0007173	PF03492.10	Methyltransf_7	Family	79.6	1.6e-22	CL0063	SAM dependent carboxyl methyltransferase
Unigene0007177	PF00076.17	RRM_1	Domain	78.7	1.7e-22	CL0221	RNA recognition motif. (a.k.a. RRM, RBD, or RNP domain)
Unigene0007177	PF00076.17	RRM_1	Domain	71.2	3.5e-20	CL0221	RNA recognition motif. (a.k.a. RRM, RBD, or RNP domain)
Unigene0007179	PF13927.1	Ig_3	Domain	29.2	8.8e-07	CL0011	Immunoglobulin domain
Unigene0007188	PF12799.2	LRR_4	Family	34.3	1.1e-08	CL0022	Leucine Rich repeats (2 copies)
Unigene0007188	PF13504.1	LRR_7	Repeat	12.8	0.096	CL0022	Leucine rich repeat
Unigene0007188	PF13504.1	LRR_7	Repeat	8.1	3.4	CL0022	Leucine rich repeat
Unigene0007202	PF13812.1	PPR_3	Repeat	15.2	0.017	CL0020	Pentatricopeptide repeat domain
Unigene0007202	PF13041.1	PPR_2	Repeat	39.1	4.6e-10	CL0020	PPR repeat family
Unigene0007202	PF13812.1	PPR_3	Repeat	16.1	0.0087	CL0020	Pentatricopeptide repeat domain
Unigene0007202	PF01535.15	PPR	Family	16.2	0.0065	CL0020	PPR repeat
Unigene0007210	PF02458.10	Transferase	Family	81.8	3.1e-23	CL0149	Transferase family
Unigene0007217	PF14244.1	UBN2_3	Family	52.2	4.2e-14	CL0523	gag-polypeptide of LTR copia-type
Unigene0007224	PF05686.7	Glyco_transf_90	Family	20.9	0.00011	CL0113	Glycosyl transferase family 90
Unigene0007232	PF13041.1	PPR_2	Repeat	50	1.9e-13	CL0020	PPR repeat family
Unigene0007243	PF12854.2	PPR_1	Repeat	30	2.3e-07	CL0020	PPR repeat
Unigene0007243	PF13041.1	PPR_2	Repeat	32	7.8e-08	CL0020	PPR repeat family
Unigene0007257	PF00098.18	zf-CCHC	Domain	24.9	1.1e-05	CL0511	Zinc knuckle
Unigene0007269	PF00560.28	LRR_1	Repeat	14.4	0.025	CL0022	Leucine Rich Repeat
Unigene0007269	PF00560.28	LRR_1	Repeat	9.6	0.9	CL0022	Leucine Rich Repeat
Unigene0007271	PF05089.7	NAGLU	Domain	103.5	8.4e-30	CL0058	Alpha-N-acetylglucosaminidase (NAGLU) tim-barrel domain
Unigene0007278	PF03552.9	Cellulose_synt	Family	169.3	1.1e-49	CL0110	Cellulose synthase
Unigene0007306	PF00069.20	Pkinase	Domain	23.1	3.1e-05	CL0016	Protein kinase domain
Unigene0007306	PF13405.1	EF_hand_4	Domain	18.4	0.0012	CL0220	EF-hand domain
Unigene0007306	PF13499.1	EF_hand_5	Domain	46.6	2.5e-12	CL0220	EF-hand domain pair
Unigene0007321	PF00505.14	HMG_box	Domain	34.7	1.4e-08	CL0114	HMG (high mobility group) box
Unigene0007334	PF03759.8	PRONE	Family	138.4	1.9e-40	No_clan	PRONE (Plant-specific Rop nucleotide exchanger)
Unigene0007362	PF00343.15	Phosphorylase	Family	143.2	6.3e-42	CL0113	Carbohydrate phosphorylase
Unigene0007367	PF01535.15	PPR	Family	23.4	3.4e-05	CL0020	PPR repeat
Unigene0007370	PF00759.14	Glyco_hydro_9	Domain	88.3	4.4e-25	CL0059	Glycosyl hydrolase family 9
Unigene0007372	PF14227.1	UBN2_2	Family	88.2	2.6e-25	CL0523	gag-polypeptide of LTR copia-type
Unigene0007374	PF06101.6	DUF946	Family	188.3	1.3e-55	No_clan	Plant protein of unknown function (DUF946)
Unigene0007386	PF00012.15	HSP70	Family	159	9.8e-47	CL0108	Hsp70 protein
Unigene0007397	PF00230.15	MIP	Family	41.6	8.2e-11	No_clan	Major intrinsic protein
Unigene0007398	PF07859.8	Abhydrolase_3	Domain	56.7	2.1e-15	CL0028	alpha/beta hydrolase fold
Unigene0007403	PF07891.7	DUF1666	Family	141.2	3.2e-41	No_clan	Protein of unknown function (DUF1666)
Unigene0007407	PF13976.1	gag_pre-integrs	Domain	43.1	2.1e-11	No_clan	GAG-pre-integrase domain
Unigene0007411	PF13041.1	PPR_2	Repeat	53.3	1.7e-14	CL0020	PPR repeat family
Unigene0007414	PF02182.12	YDG_SRA	Domain	65.2	3.5e-18	No_clan	YDG/SRA domain
Unigene0007427	PF08030.7	NAD_binding_6	Domain	173.7	1.9e-51	CL0091	Ferric reductase NAD binding domain
Unigene0007443	PF00076.17	RRM_1	Domain	23.8	2.3e-05	CL0221	RNA recognition motif. (a.k.a. RRM, RBD, or RNP domain)
Unigene0007444	PF00493.18	MCM	Family	158.2	2e-46	CL0023	MCM2/3/5 family
Unigene0007471	PF12899.2	Glyco_hydro_100	Domain	102.1	2e-29	CL0059	Alkaline and neutral invertase
Unigene0007514	PF03195.9	DUF260	Family	142.8	3.1e-42	No_clan	Protein of unknown function DUF260
Unigene0007523	PF00201.13	UDPGT	Family	50.4	1.1e-13	CL0113	UDP-glucoronosyl and UDP-glucosyl transferase
Unigene0007537	PF01896.14	DNA_primase_S	Family	184	1.1e-54	CL0243	Eukaryotic and archaeal DNA primase small subunit
Unigene0007557	PF00929.19	RNase_T	Family	87.6	9.4e-25	CL0219	Exonuclease
Unigene0007558	PF03094.10	Mlo	Family	97.4	4.7e-28	No_clan	Mlo family
Unigene0007561	PF00226.26	DnaJ	Domain	33.1	3e-08	CL0392	DnaJ domain
Unigene0007571	PF00069.20	Pkinase	Domain	37.9	9.8e-10	CL0016	Protein kinase domain
Unigene0007585	PF01535.15	PPR	Family	14.5	0.022	CL0020	PPR repeat
Unigene0007585	PF13041.1	PPR_2	Repeat	35.1	8.2e-09	CL0020	PPR repeat family
Unigene0007585	PF01535.15	PPR	Family	12	0.15	CL0020	PPR repeat
Unigene0007585	PF01535.15	PPR	Family	25.4	7.7e-06	CL0020	PPR repeat
Unigene0007594	PF00450.17	Peptidase_S10	Domain	21.1	0.00013	CL0028	Serine carboxypeptidase
Unigene0007601	PF04654.7	DUF599	Family	42.4	3.8e-11	No_clan	Protein of unknown function, DUF599
Unigene0007604	PF03732.12	Retrotrans_gag	Family	58.9	3.4e-16	CL0523	Retrotransposon gag protein
Unigene0007613	PF00067.17	p450	Domain	76.7	1.1e-21	No_clan	Cytochrome P450
Unigene0007623	PF13812.1	PPR_3	Repeat	18.4	0.0016	CL0020	Pentatricopeptide repeat domain
Unigene0007623	PF01535.15	PPR	Family	16.2	0.0065	CL0020	PPR repeat
Unigene0007626	PF01554.13	MatE	Family	40.8	1.4e-10	CL0222	MatE
Unigene0007635	PF02298.12	Cu_bind_like	Domain	53.4	1.5e-14	CL0026	Plastocyanin-like domain
Unigene0007651	PF03000.9	NPH3	Family	126.7	9e-37	No_clan	NPH3 family
Unigene0007666	PF04770.7	ZF-HD_dimer	Family	25	1.3e-05	No_clan	ZF-HD protein dimerisation region
Unigene0007669	PF00612.22	IQ	Motif	25.7	4.2e-06	No_clan	IQ calmodulin-binding motif
Unigene0007669	PF00612.22	IQ	Motif	14.9	0.014	No_clan	IQ calmodulin-binding motif
Unigene0007695	PF03179.10	V-ATPase_G	Family	93.6	6.9e-27	CL0255	Vacuolar (H+)-ATPase G subunit
Unigene0007705	PF12047.3	DNMT1-RFD	Domain	150.4	2.3e-44	No_clan	Cytosine specific DNA methyltransferase replication foci domain
Unigene0007715	PF13855.1	LRR_8	Repeat	29.7	3.6e-07	CL0022	Leucine rich repeat
Unigene0007715	PF13504.1	LRR_7	Repeat	7.2	6.7	CL0022	Leucine rich repeat
Unigene0007717	PF01544.13	CorA	Family	27.1	1.8e-06	No_clan	CorA-like Mg2+ transporter protein
Unigene0007733	PF00067.17	p450	Domain	37.1	1.2e-09	No_clan	Cytochrome P450
Unigene0007777	PF14244.1	UBN2_3	Family	56.6	1.8e-15	CL0523	gag-polypeptide of LTR copia-type
Unigene0007784	PF00069.20	Pkinase	Domain	42.7	3.2e-11	CL0016	Protein kinase domain
Unigene0007795	PF01764.20	Lipase_3	Family	49.8	2.2e-13	CL0028	Lipase (class 3)
Unigene0007821	PF13912.1	zf-C2H2_6	Domain	35.5	5.4e-09	CL0361	C2H2-type zinc finger
Unigene0007833	PF01544.13	CorA	Family	42.2	4.3e-11	No_clan	CorA-like Mg2+ transporter protein
Unigene0007837	PF00191.15	Annexin	Family	75.9	1.5e-21	No_clan	Annexin
Unigene0007837	PF00191.15	Annexin	Family	29.6	4.1e-07	No_clan	Annexin
Unigene0007837	PF00191.15	Annexin	Family	48.7	4.7e-13	No_clan	Annexin
Unigene0007837	PF00191.15	Annexin	Family	24.5	1.7e-05	No_clan	Annexin
Unigene0007838	PF14009.1	DUF4228	Family	87.5	1e-24	No_clan	Domain of unknown function (DUF4228)
Unigene0007840	PF10604.4	Polyketide_cyc2	Family	49.5	4.2e-13	CL0209	Polyketide cyclase / dehydrase and lipid transport
Unigene0007841	PF00240.18	ubiquitin	Domain	58	3.7e-16	CL0072	Ubiquitin family
Unigene0007844	PF00067.17	p450	Domain	165.1	1.8e-48	No_clan	Cytochrome P450
Unigene0007846	PF01105.19	EMP24_GP25L	Domain	62.8	3e-17	CL0521	emp24/gp25L/p24 family/GOLD
Unigene0007852	PF01842.20	ACT	Domain	20.4	0.00023	CL0070	ACT domain
Unigene0007856	PF13401.1	AAA_22	Domain	36.5	4.1e-09	CL0023	AAA domain
Unigene0007860	PF00642.19	zf-CCCH	Family	34.9	7.3e-09	No_clan	Zinc finger C-x8-C-x5-C-x3-H type (and similar)
Unigene0007869	PF00232.13	Glyco_hydro_1	Domain	40.6	8.3e-11	CL0058	Glycosyl hydrolase family 1
Unigene0007874	PF02902.14	Peptidase_C48	Domain	42.3	5.7e-11	CL0134	Ulp1 protease family, C-terminal catalytic domain
Unigene0007877	PF04045.9	P34-Arc	Family	81.6	4.6e-23	No_clan	Arp2/3 complex, 34 kD subunit p34-Arc
Unigene0007879	PF04045.9	P34-Arc	Family	83.3	1.3e-23	No_clan	Arp2/3 complex, 34 kD subunit p34-Arc
Unigene0007891	PF14204.1	Ribosomal_L18_c	Domain	103.2	7.4e-30	No_clan	Ribosomal L18 C-terminal region
Unigene0007896	PF03759.8	PRONE	Family	148.2	2e-43	No_clan	PRONE (Plant-specific Rop nucleotide exchanger)
Unigene0007897	PF03759.8	PRONE	Family	98.6	2.4e-28	No_clan	PRONE (Plant-specific Rop nucleotide exchanger)
Unigene0007897	PF03759.8	PRONE	Family	48.8	3.3e-13	No_clan	PRONE (Plant-specific Rop nucleotide exchanger)
Unigene0007910	PF00295.12	Glyco_hydro_28	Domain	150.1	6.1e-44	CL0268	Glycosyl hydrolases family 28
Unigene0007911	PF00295.12	Glyco_hydro_28	Domain	156.2	8.6e-46	CL0268	Glycosyl hydrolases family 28
Unigene0007915	PF14432.1	DYW_deaminase	Family	51.7	7e-14	CL0109	DYW family of nucleic acid deaminases
Unigene0007917	PF00333.15	Ribosomal_S5	Domain	87.2	4e-25	CL0196	Ribosomal protein S5, N-terminal domain
Unigene0007917	PF03719.10	Ribosomal_S5_C	Domain	90	3.7e-26	CL0329	Ribosomal protein S5, C-terminal domain
Unigene0007919	PF00101.15	RuBisCO_small	Domain	108.8	8.5e-32	No_clan	Ribulose bisphosphate carboxylase, small chain
Unigene0007924	PF00307.26	CH	Domain	35.1	9.5e-09	CL0188	Calponin homology (CH) domain
Unigene0007925	PF14259.1	RRM_6	Domain	33	3.9e-08	CL0221	RNA recognition motif (a.k.a. RRM, RBD, or RNP domain)
Unigene0007928	PF00069.20	Pkinase	Domain	88	5.1e-25	CL0016	Protein kinase domain
Unigene0007933	PF00069.20	Pkinase	Domain	53.7	1.4e-14	CL0016	Protein kinase domain
Unigene0007937	PF00125.19	Histone	Domain	115.2	9.5e-34	CL0012	Core histone H2A/H2B/H3/H4
Unigene0007940	PF00501.23	AMP-binding	Family	155.2	1.4e-45	CL0378	AMP-binding enzyme
Unigene0007941	PF00501.23	AMP-binding	Family	39.1	2.6e-10	CL0378	AMP-binding enzyme
Unigene0007941	PF13193.1	DUF4009	Domain	42.9	2e-11	No_clan	Domain of unknown function (DUF4009)
Unigene0007942	PF00468.12	Ribosomal_L34	Family	51.4	5.6e-14	No_clan	Ribosomal protein L34
Unigene0007948	PF00067.17	p450	Domain	85	3.6e-24	No_clan	Cytochrome P450
Unigene0007949	PF00067.17	p450	Domain	92.2	2.2e-26	No_clan	Cytochrome P450
Unigene0007954	PF04043.10	PMEI	Domain	128	2.5e-37	No_clan	Plant invertase/pectin methylesterase inhibitor
Unigene0007955	PF00223.14	PsaA_PsaB	Family	30	1.3e-07	No_clan	Photosystem I psaA/psaB protein
Unigene0007962	PF13516.1	LRR_6	Repeat	12.1	0.14	CL0022	Leucine Rich repeat
Unigene0007962	PF00560.28	LRR_1	Repeat	14.7	0.02	CL0022	Leucine Rich Repeat
Unigene0007963	PF00005.22	ABC_tran	Domain	67.5	1.1e-18	CL0023	ABC transporter
Unigene0007964	PF03061.17	4HBT	Domain	55.6	3.9e-15	CL0050	Thioesterase superfamily
Unigene0007970	PF11904.3	GPCR_chapero_1	Domain	78.1	5.5e-22	No_clan	GPCR-chaperone
Unigene0007974	PF00916.15	Sulfate_transp	Family	56.8	1.5e-15	CL0062	Sulfate transporter family
Unigene0007979	PF00270.24	DEAD	Domain	21.7	0.0001	CL0023	DEAD/DEAH box helicase
Unigene0007987	PF03372.18	Exo_endo_phos	Domain	83.6	1.8e-23	No_clan	Endonuclease/Exonuclease/phosphatase family
Unigene0007988	PF03372.18	Exo_endo_phos	Domain	91.5	6.7e-26	No_clan	Endonuclease/Exonuclease/phosphatase family
Unigene0007990	PF06364.7	DUF1068	Family	148.4	1.4e-43	No_clan	Protein of unknown function (DUF1068)
Unigene0007993	PF01190.12	Pollen_Ole_e_I	Family	21.5	0.00013	No_clan	Pollen proteins Ole e I like
Unigene0008003	PF02519.9	Auxin_inducible	Family	109.5	6.2e-32	No_clan	Auxin responsive protein
Unigene0008004	PF02519.9	Auxin_inducible	Family	110.3	3.3e-32	No_clan	Auxin responsive protein
Unigene0008007	PF02260.15	FATC	Family	26.4	2.9e-06	No_clan	FATC domain
Unigene0008009	PF04588.8	HIG_1_N	Family	60.5	8.3e-17	No_clan	Hypoxia induced protein conserved region
Unigene0008027	PF07466.6	DUF1517	Family	26.3	2.9e-06	No_clan	Protein of unknown function (DUF1517)
Unigene0008030	PF05529.7	Bap31	Family	40.6	1.6e-10	No_clan	B-cell receptor-associated protein 31-like
Unigene0008031	PF07714.12	Pkinase_Tyr	Domain	43.7	1.5e-11	CL0016	Protein tyrosine kinase
Unigene0008035	PF00085.15	Thioredoxin	Domain	28.3	9.5e-07	CL0172	Thioredoxin
Unigene0008036	PF00085.15	Thioredoxin	Domain	63	1.5e-17	CL0172	Thioredoxin
Unigene0008043	PF01301.14	Glyco_hydro_35	Family	385.3	2.1e-115	CL0058	Glycosyl hydrolases family 35
Unigene0008045	PF01535.15	PPR	Family	20.3	0.00033	CL0020	PPR repeat
Unigene0008045	PF01535.15	PPR	Family	28.2	1e-06	CL0020	PPR repeat
Unigene0008045	PF01535.15	PPR	Family	31.9	6.2e-08	CL0020	PPR repeat
Unigene0008045	PF13041.1	PPR_2	Repeat	41.6	8.1e-11	CL0020	PPR repeat family
Unigene0008045	PF01535.15	PPR	Family	10.4	0.47	CL0020	PPR repeat
Unigene0008045	PF13041.1	PPR_2	Repeat	49.9	2e-13	CL0020	PPR repeat family
Unigene0008045	PF01535.15	PPR	Family	23.7	2.6e-05	CL0020	PPR repeat
Unigene0008050	PF00069.20	Pkinase	Domain	21.4	0.0001	CL0016	Protein kinase domain
Unigene0008052	PF00664.18	ABC_membrane	Family	141.8	2.4e-41	CL0241	ABC transporter transmembrane region
Unigene0008052	PF00005.22	ABC_tran	Domain	26.1	8e-06	CL0023	ABC transporter
Unigene0008058	PF05757.6	PsbQ	Family	171.1	1.7e-50	No_clan	Oxygen evolving enhancer protein 3 (PsbQ)
Unigene0008059	PF05757.6	PsbQ	Family	120.2	6.6e-35	No_clan	Oxygen evolving enhancer protein 3 (PsbQ)
Unigene0008059	PF05757.6	PsbQ	Family	32.8	4e-08	No_clan	Oxygen evolving enhancer protein 3 (PsbQ)
Unigene0008071	PF00067.17	p450	Domain	150.2	5.9e-44	No_clan	Cytochrome P450
Unigene0008082	PF02365.10	NAM	Family	97.7	4.9e-28	No_clan	No apical meristem (NAM) protein
Unigene0008084	PF00646.28	F-box	Domain	33.7	1.8e-08	CL0271	F-box domain
Unigene0008085	PF00646.28	F-box	Domain	33.7	1.8e-08	CL0271	F-box domain
Unigene0008086	PF00646.28	F-box	Domain	33.1	2.7e-08	CL0271	F-box domain
Unigene0008087	PF00646.28	F-box	Domain	33.1	2.7e-08	CL0271	F-box domain
Unigene0008088	PF14416.1	PMR5N	Domain	75.8	1.7e-21	No_clan	PMR5 N terminal Domain
Unigene0008088	PF13839.1	PC-Esterase	Family	255.2	7.1e-76	CL0264	GDSL/SGNH-like Acyl-Esterase family found in Pmr5 and Cas1p
Unigene0008098	PF00106.20	adh_short	Domain	31.5	1.3e-07	CL0063	short chain dehydrogenase
Unigene0008112	PF00069.20	Pkinase	Domain	42.1	4.8e-11	CL0016	Protein kinase domain
Unigene0008113	PF00560.28	LRR_1	Repeat	15.6	0.0097	CL0022	Leucine Rich Repeat
Unigene0008113	PF00069.20	Pkinase	Domain	87.8	5.7e-25	CL0016	Protein kinase domain
Unigene0008128	PF13499.1	EF_hand_5	Domain	54.2	1e-14	CL0220	EF-hand domain pair
Unigene0008128	PF13499.1	EF_hand_5	Domain	73.8	8.2e-21	CL0220	EF-hand domain pair
Unigene0008130	PF04563.10	RNA_pol_Rpb2_1	Family	61.6	4.3e-17	No_clan	RNA polymerase beta subunit
Unigene0008130	PF04561.9	RNA_pol_Rpb2_2	Domain	41.1	1.1e-10	No_clan	RNA polymerase Rpb2, domain 2
Unigene0008131	PF00069.20	Pkinase	Domain	47.3	1.3e-12	CL0016	Protein kinase domain
Unigene0008132	PF00069.20	Pkinase	Domain	64.6	6.8e-18	CL0016	Protein kinase domain
Unigene0008136	PF01680.12	SOR_SNZ	Family	144.1	3.8e-42	CL0036	SOR/SNZ family
Unigene0008137	PF13243.1	Prenyltrans_1	Domain	23	5.4e-05	CL0059	Prenyltransferase-like
Unigene0008142	PF01745.11	IPT	Family	24	1.6e-05	CL0023	Isopentenyl transferase
Unigene0008143	PF01715.12	IPPT	Family	44.1	1.1e-11	CL0023	IPP transferase
Unigene0008143	PF01715.12	IPPT	Family	50.8	9.6e-14	CL0023	IPP transferase
Unigene0008147	PF10716.4	NdhL	Family	100.8	2.3e-29	No_clan	NADH dehydrogenase transmembrane subunit
Unigene0008165	PF08513.6	LisH	Domain	21.4	0.00014	No_clan	LisH
Unigene0008179	PF07727.9	RVT_2	Family	42.7	2.8e-11	CL0027	Reverse transcriptase (RNA-dependent DNA polymerase)
Unigene0008180	PF07727.9	RVT_2	Family	44.9	6.1e-12	CL0027	Reverse transcriptase (RNA-dependent DNA polymerase)
Unigene0008181	PF07727.9	RVT_2	Family	175.3	9.3e-52	CL0027	Reverse transcriptase (RNA-dependent DNA polymerase)
Unigene0008183	PF00763.18	THF_DHG_CYH	Family	144	1.7e-42	No_clan	Tetrahydrofolate dehydrogenase/cyclohydrolase, catalytic domain
Unigene0008183	PF02882.14	THF_DHG_CYH_C	Domain	225.6	1.4e-67	CL0063	Tetrahydrofolate dehydrogenase/cyclohydrolase, NAD(P)-binding domain
Unigene0008190	PF01697.22	Glyco_transf_92	Domain	124.9	3.2e-36	CL0110	Glycosyltransferase family 92
Unigene0008196	PF01373.12	Glyco_hydro_14	Domain	129.7	1e-37	CL0058	Glycosyl hydrolase family 14
Unigene0008199	PF01487.10	DHquinase_I	Domain	88	6.2e-25	CL0036	Type I 3-dehydroquinase
Unigene0008199	PF08501.6	Shikimate_dh_N	Domain	31.7	1e-07	No_clan	Shikimate dehydrogenase substrate binding domain
Unigene0008200	PF01487.10	DHquinase_I	Domain	91.9	4e-26	CL0036	Type I 3-dehydroquinase
Unigene0008211	PF00168.25	C2	Domain	60.4	9.6e-17	CL0154	C2 domain
Unigene0008213	PF03732.12	Retrotrans_gag	Family	26	6.4e-06	CL0523	Retrotransposon gag protein
Unigene0008214	PF03763.8	Remorin_C	Family	22.6	5e-05	No_clan	Remorin, C-terminal region
Unigene0008221	PF13041.1	PPR_2	Repeat	32.7	4.7e-08	CL0020	PPR repeat family
Unigene0008221	PF01535.15	PPR	Family	15.4	0.012	CL0020	PPR repeat
Unigene0008221	PF01535.15	PPR	Family	12.5	0.098	CL0020	PPR repeat
Unigene0008221	PF13041.1	PPR_2	Repeat	36.9	2.3e-09	CL0020	PPR repeat family
Unigene0008221	PF13041.1	PPR_2	Repeat	36.4	3.4e-09	CL0020	PPR repeat family
Unigene0008221	PF01535.15	PPR	Family	15	0.016	CL0020	PPR repeat
Unigene0008224	PF00225.18	Kinesin	Domain	99.3	1.5e-28	CL0023	Kinesin motor domain
Unigene0008226	PF00642.19	zf-CCCH	Family	23.2	3.6e-05	No_clan	Zinc finger C-x8-C-x5-C-x3-H type (and similar)
Unigene0008229	PF00643.19	zf-B_box	Domain	36.8	2.4e-09	No_clan	B-box zinc finger
Unigene0008236	PF13041.1	PPR_2	Repeat	36.3	3.5e-09	CL0020	PPR repeat family
Unigene0008236	PF13041.1	PPR_2	Repeat	35.8	5e-09	CL0020	PPR repeat family
Unigene0008236	PF13041.1	PPR_2	Repeat	47.2	1.4e-12	CL0020	PPR repeat family
Unigene0008236	PF13812.1	PPR_3	Repeat	11.7	0.23	CL0020	Pentatricopeptide repeat domain
Unigene0008236	PF01535.15	PPR	Family	24.9	1.1e-05	CL0020	PPR repeat
Unigene0008256	PF12776.2	Myb_DNA-bind_3	Domain	54.3	1.4e-14	CL0123	Myb/SANT-like DNA-binding domain
Unigene0008263	PF00067.17	p450	Domain	191.3	2e-56	No_clan	Cytochrome P450
Unigene0008264	PF00067.17	p450	Domain	38.9	3.3e-10	No_clan	Cytochrome P450
Unigene0008268	PF12937.2	F-box-like	Domain	24.7	1.3e-05	CL0271	F-box-like
Unigene0008269	PF12937.2	F-box-like	Domain	24.7	1.3e-05	CL0271	F-box-like
Unigene0008275	PF01535.15	PPR	Family	12.2	0.13	CL0020	PPR repeat
Unigene0008275	PF01535.15	PPR	Family	14.9	0.017	CL0020	PPR repeat
Unigene0008275	PF01535.15	PPR	Family	33.2	2.5e-08	CL0020	PPR repeat
Unigene0008283	PF00459.20	Inositol_P	Family	172.3	1.1e-50	CL0171	Inositol monophosphatase family
Unigene0008290	PF02704.9	GASA	Family	96.3	6.1e-28	No_clan	Gibberellin regulated protein
Unigene0008291	PF02704.9	GASA	Family	93.2	5.6e-27	No_clan	Gibberellin regulated protein
Unigene0008298	PF02701.10	zf-Dof	Family	95.8	9e-28	No_clan	Dof domain, zinc finger
Unigene0008300	PF13812.1	PPR_3	Repeat	10.7	0.48	CL0020	Pentatricopeptide repeat domain
Unigene0008300	PF13041.1	PPR_2	Repeat	41	1.2e-10	CL0020	PPR repeat family
Unigene0008302	PF02221.10	E1_DerP2_DerF2	Domain	84.7	5.6e-24	No_clan	ML domain
Unigene0008317	PF01535.15	PPR	Family	18.4	0.0013	CL0020	PPR repeat
Unigene0008324	PF04434.12	SWIM	Domain	27.7	1.2e-06	No_clan	SWIM zinc finger
Unigene0008330	PF00719.14	Pyrophosphatase	Domain	177.6	1e-52	No_clan	Inorganic pyrophosphatase
Unigene0008332	PF02374.10	ArsA_ATPase	Family	349.8	9.6e-105	CL0023	Anion-transporting ATPase
Unigene0008337	PF02212.13	GED	Family	69.4	1.6e-19	No_clan	Dynamin GTPase effector domain
Unigene0008353	PF00445.13	Ribonuclease_T2	Domain	23.8	2.5e-05	No_clan	Ribonuclease T2 family
Unigene0008354	PF00445.13	Ribonuclease_T2	Domain	75.6	3.3e-21	No_clan	Ribonuclease T2 family
Unigene0008360	PF07522.9	DRMBL	Domain	47.3	1.6e-12	CL0398	DNA repair metallo-beta-lactamase
Unigene0008373	PF00808.18	CBFD_NFYB_HMF	Domain	93.6	5e-27	CL0012	Histone-like transcription factor (CBF/NF-Y) and archaeal histone
Unigene0008375	PF10250.4	O-FucT	Family	82.3	3.1e-23	No_clan	GDP-fucose protein O-fucosyltransferase
Unigene0008384	PF12937.2	F-box-like	Domain	25.7	6.2e-06	CL0271	F-box-like
Unigene0008384	PF01344.20	Kelch_1	Repeat	30.3	1.9e-07	CL0186	Kelch motif
Unigene0008384	PF01344.20	Kelch_1	Repeat	47	1.2e-12	CL0186	Kelch motif
Unigene0008384	PF13415.1	Kelch_3	Domain	22.2	0.0001	CL0186	Galactose oxidase, central domain
Unigene0008395	PF00665.21	rve	Domain	62.4	3.7e-17	CL0219	Integrase core domain
Unigene0008396	PF00665.21	rve	Domain	31.3	1.5e-07	CL0219	Integrase core domain
Unigene0008397	PF06273.6	eIF-4B	Family	115.1	3.2e-33	No_clan	Plant specific eukaryotic initiation factor 4B
Unigene0008398	PF00182.14	Glyco_hydro_19	Domain	283.3	1.3e-84	CL0037	Chitinase class I
Unigene0008401	PF12023.3	DUF3511	Family	78.4	1.5e-22	No_clan	Domain of unknown function (DUF3511)
Unigene0008402	PF10497.4	zf-4CXXC_R1	Domain	121.5	1.3e-35	No_clan	Zinc-finger domain of monoamine-oxidase A repressor R1
Unigene0008405	PF00584.15	SecE	Family	50	1.4e-13	No_clan	SecE/Sec61-gamma subunits of protein translocation complex
Unigene0008407	PF01632.14	Ribosomal_L35p	Family	78.6	2.1e-22	No_clan	Ribosomal protein L35
Unigene0008415	PF03951.14	Gln-synt_N	Domain	37.8	9.3e-10	No_clan	Glutamine synthetase, beta-Grasp domain
Unigene0008423	PF12937.2	F-box-like	Domain	42.1	4.5e-11	CL0271	F-box-like
Unigene0008430	PF02996.12	Prefoldin	Family	106.3	6.5e-31	CL0200	Prefoldin subunit
Unigene0008438	PF05687.8	DUF822	Family	161.5	1.6e-47	No_clan	Plant protein of unknown function (DUF822)
Unigene0008440	PF00270.24	DEAD	Domain	84.8	4e-24	CL0023	DEAD/DEAH box helicase
Unigene0008446	PF05910.7	DUF868	Family	307.6	6.8e-92	No_clan	Plant protein of unknown function (DUF868)
Unigene0008447	PF00400.27	WD40	Repeat	43.8	1.3e-11	CL0186	WD domain, G-beta repeat
Unigene0008447	PF00400.27	WD40	Repeat	17.2	0.003	CL0186	WD domain, G-beta repeat
Unigene0008447	PF00400.27	WD40	Repeat	14.2	0.027	CL0186	WD domain, G-beta repeat
Unigene0008448	PF00400.27	WD40	Repeat	28.7	7.2e-07	CL0186	WD domain, G-beta repeat
Unigene0008450	PF00413.19	Peptidase_M10	Domain	23.7	2.8e-05	CL0126	Matrixin
Unigene0008451	PF00413.19	Peptidase_M10	Domain	137.5	2.5e-40	CL0126	Matrixin
Unigene0008452	PF06409.6	NPIP	Family	84.2	8.1e-24	No_clan	Nuclear pore complex interacting protein (NPIP)
Unigene0008462	PF03000.9	NPH3	Family	75.1	5.2e-21	No_clan	NPH3 family
Unigene0008463	PF05553.6	DUF761	Family	35.8	3.4e-09	No_clan	Cotton fibre expressed protein
Unigene0008472	PF00665.21	rve	Domain	43.2	3.2e-11	CL0219	Integrase core domain
Unigene0008476	PF01061.19	ABC2_membrane	Family	27.5	1.4e-06	CL0181	ABC-2 type transporter
Unigene0008477	PF01061.19	ABC2_membrane	Family	27.5	1.4e-06	CL0181	ABC-2 type transporter
Unigene0008482	PF13041.1	PPR_2	Repeat	37.9	1.1e-09	CL0020	PPR repeat family
Unigene0008482	PF13041.1	PPR_2	Repeat	38.5	7.4e-10	CL0020	PPR repeat family
Unigene0008482	PF01535.15	PPR	Family	20.4	0.00029	CL0020	PPR repeat
Unigene0008482	PF13041.1	PPR_2	Repeat	31.2	1.4e-07	CL0020	PPR repeat family
Unigene0008482	PF01535.15	PPR	Family	14.2	0.029	CL0020	PPR repeat
Unigene0008482	PF13041.1	PPR_2	Repeat	41.8	6.8e-11	CL0020	PPR repeat family
Unigene0008482	PF01535.15	PPR	Family	14.8	0.018	CL0020	PPR repeat
Unigene0008483	PF02991.11	Atg8	Domain	119.5	4.8e-35	CL0072	Autophagy protein Atg8 ubiquitin like
Unigene0008484	PF02991.11	Atg8	Domain	168.9	2e-50	CL0072	Autophagy protein Atg8 ubiquitin like
Unigene0008485	PF14288.1	FKS1_dom1	Family	144	1.6e-42	No_clan	1,3-beta-glucan synthase subunit FKS1, domain-1
Unigene0008486	PF01471.13	PG_binding_1	Domain	37.9	1.1e-09	CL0244	Putative peptidoglycan binding domain
Unigene0008488	PF00067.17	p450	Domain	135.3	1.9e-39	No_clan	Cytochrome P450
Unigene0008494	PF00076.17	RRM_1	Domain	82	1.5e-23	CL0221	RNA recognition motif. (a.k.a. RRM, RBD, or RNP domain)
Unigene0008495	PF02109.11	DAD	Family	24.8	1.5e-05	No_clan	DAD family
Unigene0008496	PF02109.11	DAD	Family	142.5	4.6e-42	No_clan	DAD family
Unigene0008500	PF00383.17	dCMP_cyt_deam_1	Family	81.3	2.8e-23	CL0109	Cytidine and deoxycytidylate deaminase zinc-binding region
Unigene0008501	PF00759.14	Glyco_hydro_9	Domain	215.4	1.2e-63	CL0059	Glycosyl hydrolase family 9
Unigene0008505	PF02893.15	GRAM	Family	47.4	8.8e-13	CL0266	GRAM domain
Unigene0008506	PF02893.15	GRAM	Family	48.2	5.1e-13	CL0266	GRAM domain
Unigene0008507	PF02893.15	GRAM	Family	48.2	5.1e-13	CL0266	GRAM domain
Unigene0008520	PF01535.15	PPR	Family	10.9	0.32	CL0020	PPR repeat
Unigene0008520	PF13041.1	PPR_2	Repeat	48.2	6.8e-13	CL0020	PPR repeat family
Unigene0008520	PF13041.1	PPR_2	Repeat	72.4	2e-20	CL0020	PPR repeat family
Unigene0008520	PF13041.1	PPR_2	Repeat	62	3.4e-17	CL0020	PPR repeat family
Unigene0008520	PF01535.15	PPR	Family	14.4	0.024	CL0020	PPR repeat
Unigene0008520	PF01535.15	PPR	Family	10.9	0.33	CL0020	PPR repeat
Unigene0008520	PF01535.15	PPR	Family	13.3	0.056	CL0020	PPR repeat
Unigene0008520	PF01535.15	PPR	Family	11.4	0.23	CL0020	PPR repeat
Unigene0008520	PF13041.1	PPR_2	Repeat	39.7	3.2e-10	CL0020	PPR repeat family
Unigene0008521	PF14368.1	LTP_2	Family	55.2	5.1e-15	CL0482	Probable lipid transfer
Unigene0008522	PF00438.15	S-AdoMet_synt_N	Domain	82.1	2.4e-23	No_clan	S-adenosylmethionine synthetase, N-terminal domain
Unigene0008524	PF00420.19	Oxidored_q2	Family	40.8	1.1e-10	No_clan	NADH-ubiquinone/plastoquinone oxidoreductase chain 4L
Unigene0008524	PF05405.9	Mt_ATP-synt_B	Family	179.8	2.3e-53	CL0255	Mitochondrial ATP synthase B chain precursor (ATP-synt_B)
Unigene0008541	PF00764.14	Arginosuc_synth	Family	526.7	3.1e-158	CL0039	Arginosuccinate synthase
Unigene0008542	PF00764.14	Arginosuc_synth	Family	525.9	5.5e-158	CL0039	Arginosuccinate synthase
Unigene0008545	PF08059.8	SEP	Domain	95.3	1.8e-27	No_clan	SEP domain
Unigene0008545	PF00789.15	UBX	Domain	55.7	3.4e-15	CL0072	UBX domain
Unigene0008556	PF00141.18	peroxidase	Family	213.5	2.5e-63	No_clan	Peroxidase
Unigene0008557	PF00141.18	peroxidase	Family	36.1	4.2e-09	No_clan	Peroxidase
Unigene0008561	PF00646.28	F-box	Domain	21.5	0.00012	CL0271	F-box domain
Unigene0008564	PF00238.14	Ribosomal_L14	Domain	164.1	9.2e-49	No_clan	Ribosomal protein L14p/L23e
Unigene0008568	PF14381.1	EDR1	Family	88	5.4e-25	CL0125	Ethylene-responsive protein kinase Le-CTR1
Unigene0008578	PF13962.1	PGG	Domain	75.1	2.8e-21	No_clan	Domain of unknown function
Unigene0008579	PF12796.2	Ank_2	Family	37.1	2.6e-09	CL0465	Ankyrin repeats (3 copies)
Unigene0008581	PF00403.21	HMA	Domain	25.6	8.8e-06	No_clan	Heavy-metal-associated domain
Unigene0008583	PF00067.17	p450	Domain	26.9	1.5e-06	No_clan	Cytochrome P450
Unigene0008584	PF00230.15	MIP	Family	292.8	1.4e-87	No_clan	Major intrinsic protein
Unigene0008586	PF00295.12	Glyco_hydro_28	Domain	61.7	5e-17	CL0268	Glycosyl hydrolases family 28
Unigene0008587	PF00295.12	Glyco_hydro_28	Domain	47	1.4e-12	CL0268	Glycosyl hydrolases family 28
Unigene0008594	PF00385.19	Chromo	Domain	32.6	4.1e-08	CL0049	Chromo (CHRromatin Organisation MOdifier) domain
Unigene0008598	PF12352.3	V-SNARE_C	Domain	64.1	8e-18	CL0147	Snare region anchored in the vesicle membrane C-terminus
Unigene0008600	PF13041.1	PPR_2	Repeat	41.7	7.4e-11	CL0020	PPR repeat family
Unigene0008600	PF01535.15	PPR	Family	20	0.0004	CL0020	PPR repeat
Unigene0008600	PF13812.1	PPR_3	Repeat	19.4	0.00076	CL0020	Pentatricopeptide repeat domain
Unigene0008600	PF13041.1	PPR_2	Repeat	40.7	1.5e-10	CL0020	PPR repeat family
Unigene0008600	PF01535.15	PPR	Family	24	2.2e-05	CL0020	PPR repeat
Unigene0008600	PF13041.1	PPR_2	Repeat	30.6	2.1e-07	CL0020	PPR repeat family
Unigene0008600	PF01535.15	PPR	Family	11.5	0.21	CL0020	PPR repeat
Unigene0008602	PF01172.13	SBDS	Family	103.6	3.2e-30	No_clan	Shwachman-Bodian-Diamond syndrome (SBDS) protein
Unigene0008602	PF09377.5	SBDS_C	Domain	123.4	3.8e-36	CL0437	SBDS protein C-terminal domain
Unigene0008605	PF00388.14	PI-PLC-X	Family	64.8	5e-18	CL0384	Phosphatidylinositol-specific phospholipase C, X domain
Unigene0008607	PF04177.7	TAP42	Family	29.1	4.3e-07	No_clan	TAP42-like family
Unigene0008615	PF05911.6	DUF869	Family	61.5	4.3e-17	No_clan	Plant protein of unknown function (DUF869)
Unigene0008648	PF02953.10	zf-Tim10_DDP	Domain	72.1	1.5e-20	No_clan	Tim10/DDP family zinc finger
Unigene0008656	PF00394.17	Cu-oxidase	Domain	67.3	1.2e-18	CL0026	Multicopper oxidase
Unigene0008656	PF07731.9	Cu-oxidase_2	Domain	126.1	5.9e-37	CL0026	Multicopper oxidase
Unigene0008657	PF07732.10	Cu-oxidase_3	Domain	146	3.5e-43	CL0026	Multicopper oxidase
Unigene0008657	PF00394.17	Cu-oxidase	Domain	65.1	6.1e-18	CL0026	Multicopper oxidase
Unigene0008665	PF09337.5	zf-H2C2	Domain	21.7	8.5e-05	No_clan	His(2)-Cys(2) zinc finger
Unigene0008670	PF00808.18	CBFD_NFYB_HMF	Domain	94.9	1.9e-27	CL0012	Histone-like transcription factor (CBF/NF-Y) and archaeal histone
Unigene0008673	PF00249.26	Myb_DNA-binding	Domain	25	1.3e-05	CL0123	Myb-like DNA-binding domain
Unigene0008675	PF00847.15	AP2	Domain	52.2	4.3e-14	CL0081	AP2 domain
Unigene0008676	PF00847.15	AP2	Domain	52.2	4.3e-14	CL0081	AP2 domain
Unigene0008684	PF11998.3	DUF3493	Family	79.2	1.4e-22	No_clan	Protein of unknown function (DUF3493)
Unigene0008697	PF01190.12	Pollen_Ole_e_I	Family	24.5	1.5e-05	No_clan	Pollen proteins Ole e I like
Unigene0008698	PF01190.12	Pollen_Ole_e_I	Family	44.8	7.2e-12	No_clan	Pollen proteins Ole e I like
Unigene0008708	PF05899.7	Cupin_3	Family	68.2	2.6e-19	CL0029	Protein of unknown function (DUF861)
Unigene0008714	PF12327.3	FtsZ_C	Domain	38.4	8.5e-10	CL0442	FtsZ family, C-terminal domain
Unigene0008721	PF00013.24	KH_1	Domain	59.2	2.1e-16	CL0007	KH domain
Unigene0008728	PF00295.12	Glyco_hydro_28	Domain	123.4	8.5e-36	CL0268	Glycosyl hydrolases family 28
Unigene0008730	PF02171.12	Piwi	Family	217.4	1.8e-64	CL0219	Piwi domain
Unigene0008732	PF01344.20	Kelch_1	Repeat	43.7	1.3e-11	CL0186	Kelch motif
Unigene0008732	PF13418.1	Kelch_4	Repeat	44.2	1e-11	CL0186	Galactose oxidase, central domain
Unigene0008732	PF01344.20	Kelch_1	Repeat	24.4	1.3e-05	CL0186	Kelch motif
Unigene0008735	PF10639.4	UPF0546	Family	92.6	1.1e-26	CL0184	Uncharacterised protein family UPF0546
Unigene0008736	PF00276.15	Ribosomal_L23	Family	40.8	1.4e-10	CL0221	Ribosomal protein L23
Unigene0008743	PF08263.7	LRRNT_2	Family	35.2	8.1e-09	No_clan	Leucine rich repeat N-terminal domain
Unigene0008743	PF13504.1	LRR_7	Repeat	7.3	6.2	CL0022	Leucine rich repeat
Unigene0008743	PF12799.2	LRR_4	Family	34.9	7.1e-09	CL0022	Leucine Rich repeats (2 copies)
Unigene0008747	PF00083.19	Sugar_tr	Family	65.4	3.2e-18	CL0015	Sugar (and other) transporter
Unigene0008748	PF00083.19	Sugar_tr	Family	38.2	5.5e-10	CL0015	Sugar (and other) transporter
Unigene0008751	PF00288.21	GHMP_kinases_N	Family	31.8	9.7e-08	CL0329	GHMP kinases N terminal domain
Unigene0008751	PF08544.8	GHMP_kinases_C	Family	22.2	0.0001	No_clan	GHMP kinases C terminal
Unigene0008752	PF00411.14	Ribosomal_S11	Family	139.9	2.8e-41	CL0267	Ribosomal protein S11
Unigene0008763	PF10551.4	MULE	Domain	96	9.7e-28	CL0219	MULE transposase domain
Unigene0008764	PF00251.15	Glyco_hydro_32N	Domain	120.6	7.5e-35	CL0143	Glycosyl hydrolases family 32 N-terminal domain
Unigene0008777	PF00378.15	ECH	Family	77.7	6.3e-22	CL0127	Enoyl-CoA hydratase/isomerase family
Unigene0008784	PF01603.15	B56	Family	308.6	4.7e-92	No_clan	Protein phosphatase 2A regulatory B subunit (B56 family)
Unigene0008785	PF01603.15	B56	Family	111.3	3.6e-32	No_clan	Protein phosphatase 2A regulatory B subunit (B56 family)
Unigene0008787	PF00071.17	Ras	Domain	206.1	1.8e-61	CL0023	Ras family
Unigene0008789	PF04086.8	SRP-alpha_N	Family	25.4	7.5e-06	No_clan	Signal recognition particle, alpha subunit, N-terminal
Unigene0008791	PF01138.16	RNase_PH	Domain	69.5	3.1e-19	CL0329	3' exoribonuclease family, domain 1
Unigene0008792	PF08880.6	QLQ	Domain	59	2e-16	No_clan	QLQ
Unigene0008793	PF08880.6	QLQ	Domain	58.1	3.6e-16	No_clan	QLQ
Unigene0008805	PF00305.14	Lipoxygenase	Domain	142.4	1.2e-41	No_clan	Lipoxygenase
Unigene0008811	PF00069.20	Pkinase	Domain	113.1	1.1e-32	CL0016	Protein kinase domain
Unigene0008817	PF01535.15	PPR	Family	21	0.00019	CL0020	PPR repeat
Unigene0008817	PF01535.15	PPR	Family	18.5	0.0012	CL0020	PPR repeat
Unigene0008817	PF01535.15	PPR	Family	12.4	0.1	CL0020	PPR repeat
Unigene0008817	PF01535.15	PPR	Family	12.7	0.087	CL0020	PPR repeat
Unigene0008817	PF13041.1	PPR_2	Repeat	49	3.8e-13	CL0020	PPR repeat family
Unigene0008817	PF01535.15	PPR	Family	17	0.0036	CL0020	PPR repeat
Unigene0008830	PF07911.8	DUF1677	Family	118.8	7.8e-35	No_clan	Protein of unknown function (DUF1677)
Unigene0008835	PF03732.12	Retrotrans_gag	Family	53	2.5e-14	CL0523	Retrotransposon gag protein
Unigene0008836	PF01680.12	SOR_SNZ	Family	63.3	2.1e-17	CL0036	SOR/SNZ family
Unigene0008845	PF00664.18	ABC_membrane	Family	33	3.5e-08	CL0241	ABC transporter transmembrane region
Unigene0008858	PF01565.18	FAD_binding_4	Domain	40.8	1.2e-10	CL0077	FAD binding domain
Unigene0008859	PF01565.18	FAD_binding_4	Domain	38.2	7.7e-10	CL0077	FAD binding domain
Unigene0008873	PF08670.6	MEKHLA	Domain	219.6	1e-65	CL0183	MEKHLA domain
Unigene0008874	PF01852.14	START	Domain	146.6	5.1e-43	CL0209	START domain
Unigene0008875	PF01852.14	START	Domain	146	8.2e-43	CL0209	START domain
Unigene0008880	PF08392.7	FAE1_CUT1_RppA	Family	377	4.3e-113	CL0046	FAE1/Type III polyketide synthase-like protein
Unigene0008880	PF08541.5	ACP_syn_III_C	Domain	51.6	6.4e-14	CL0046	3-Oxoacyl-[acyl-carrier-protein (ACP)] synthase III C terminal
Unigene0008884	PF04450.7	BSP	Family	78	6.2e-22	CL0126	Peptidase of plants and bacteria
Unigene0008893	PF00153.22	Mito_carr	Family	76.6	7.7e-22	No_clan	Mitochondrial carrier protein
Unigene0008894	PF00153.22	Mito_carr	Family	56.2	1.9e-15	No_clan	Mitochondrial carrier protein
Unigene0008900	PF10273.4	WGG	Family	84.5	3.7e-24	No_clan	Pre-rRNA-processing protein TSR2
Unigene0008901	PF10273.4	WGG	Family	81.3	3.7e-23	No_clan	Pre-rRNA-processing protein TSR2
Unigene0008907	PF13891.1	zf-C3Hc3H	Domain	33.4	3.1e-08	No_clan	Potential DNA-binding domain
Unigene0008912	PF00069.20	Pkinase	Domain	112.3	1.8e-32	CL0016	Protein kinase domain
Unigene0008938	PF13520.1	AA_permease_2	Family	187.2	3.3e-55	CL0062	Amino acid permease
Unigene0008938	PF13906.1	AA_permease_C	Domain	71.4	3.7e-20	CL0062	C-terminus of AA_permease
Unigene0008939	PF13041.1	PPR_2	Repeat	37.1	2e-09	CL0020	PPR repeat family
Unigene0008940	PF01535.15	PPR	Family	13.5	0.048	CL0020	PPR repeat
Unigene0008940	PF01535.15	PPR	Family	21	0.00019	CL0020	PPR repeat
Unigene0008943	PF12796.2	Ank_2	Family	36.9	3e-09	CL0465	Ankyrin repeats (3 copies)
Unigene0008943	PF12796.2	Ank_2	Family	70.4	1.1e-19	CL0465	Ankyrin repeats (3 copies)
Unigene0008943	PF13637.1	Ank_4	Domain	51.5	8.6e-14	CL0465	Ankyrin repeats (many copies)
Unigene0008946	PF00071.17	Ras	Domain	131.8	1.3e-38	CL0023	Ras family
Unigene0008952	PF00562.23	RNA_pol_Rpb2_6	Domain	145.8	1.2e-42	CL0410	RNA polymerase Rpb2, domain 6
Unigene0008968	PF13041.1	PPR_2	Repeat	32.2	6.8e-08	CL0020	PPR repeat family
Unigene0008968	PF01535.15	PPR	Family	14.1	0.031	CL0020	PPR repeat
Unigene0008970	PF01535.15	PPR	Family	23.7	2.6e-05	CL0020	PPR repeat
Unigene0008970	PF13041.1	PPR_2	Repeat	35.6	6e-09	CL0020	PPR repeat family
Unigene0008974	PF00544.14	Pec_lyase_C	Domain	23.7	2.5e-05	CL0268	Pectate lyase
Unigene0008976	PF13774.1	Longin	Domain	90	4.8e-26	No_clan	Regulated-SNARE-like domain
Unigene0008976	PF00957.16	Synaptobrevin	Family	68.1	3.4e-19	CL0445	Synaptobrevin
Unigene0008987	PF13041.1	PPR_2	Repeat	31.5	1.1e-07	CL0020	PPR repeat family
Unigene0008987	PF13041.1	PPR_2	Repeat	37.5	1.5e-09	CL0020	PPR repeat family
Unigene0008987	PF01535.15	PPR	Family	16	0.0078	CL0020	PPR repeat
Unigene0008987	PF01535.15	PPR	Family	19.1	0.0008	CL0020	PPR repeat
Unigene0008987	PF13041.1	PPR_2	Repeat	52.6	2.8e-14	CL0020	PPR repeat family
Unigene0008987	PF01535.15	PPR	Family	17	0.0036	CL0020	PPR repeat
Unigene0008997	PF03552.9	Cellulose_synt	Family	89.5	1.5e-25	CL0110	Cellulose synthase
Unigene0009004	PF08583.5	Cmc1	Family	68.8	2.3e-19	CL0351	Cytochrome c oxidase biogenesis protein Cmc1 like
Unigene0009008	PF00407.14	Bet_v_1	Domain	23.9	2.3e-05	CL0209	Pathogenesis-related protein Bet v I family
Unigene0009010	PF03141.11	Methyltransf_29	Family	205	1.4e-60	CL0063	Putative S-adenosyl-L-methionine-dependent methyltransferase
Unigene0009020	PF01399.22	PCI	Family	42.8	4.7e-11	CL0123	PCI domain
Unigene0009021	PF05553.6	DUF761	Family	45.2	3.7e-12	No_clan	Cotton fibre expressed protein
Unigene0009023	PF02135.11	zf-TAZ	Family	67.9	5e-19	No_clan	TAZ zinc finger
Unigene0009026	PF13966.1	zf-RVT	Domain	65.1	4.9e-18	No_clan	zinc-binding in reverse transcriptase
Unigene0009031	PF00152.15	tRNA-synt_2	Family	23.3	2.1e-05	CL0040	tRNA synthetases class II (D, K and N)
Unigene0009044	PF04520.8	Senescence_reg	Family	115.4	2.8e-33	No_clan	Senescence regulator
Unigene0009048	PF04640.9	PLATZ	Family	133.3	2.2e-39	No_clan	PLATZ transcription factor
Unigene0009049	PF04640.9	PLATZ	Family	131.7	6.9e-39	No_clan	PLATZ transcription factor
Unigene0009050	PF01535.15	PPR	Family	28.5	8e-07	CL0020	PPR repeat
Unigene0009051	PF04678.8	DUF607	Family	81.5	6.1e-23	No_clan	Protein of unknown function, DUF607
Unigene0009056	PF08323.6	Glyco_transf_5	Domain	220.3	2.4e-65	CL0113	Starch synthase catalytic domain
Unigene0009056	PF00534.15	Glycos_transf_1	Family	63.2	1.7e-17	CL0113	Glycosyl transferases group 1
Unigene0009062	PF02560.9	Cyanate_lyase	Domain	105.3	7.5e-31	No_clan	Cyanate lyase C-terminal domain
Unigene0009071	PF13839.1	PC-Esterase	Family	169.4	1e-49	CL0264	GDSL/SGNH-like Acyl-Esterase family found in Pmr5 and Cas1p
Unigene0009082	PF00481.16	PP2C	Family	37.9	1.1e-09	CL0238	Protein phosphatase 2C
Unigene0009088	PF08513.6	LisH	Domain	46.6	1.5e-12	No_clan	LisH
Unigene0009089	PF00400.27	WD40	Repeat	42.9	2.4e-11	CL0186	WD domain, G-beta repeat
Unigene0009091	PF01535.15	PPR	Family	9.9	0.67	CL0020	PPR repeat
Unigene0009091	PF01535.15	PPR	Family	26	4.7e-06	CL0020	PPR repeat
Unigene0009091	PF13041.1	PPR_2	Repeat	36.3	3.7e-09	CL0020	PPR repeat family
Unigene0009091	PF01535.15	PPR	Family	37.6	9.6e-10	CL0020	PPR repeat
Unigene0009092	PF01535.15	PPR	Family	14.7	0.02	CL0020	PPR repeat
Unigene0009092	PF01535.15	PPR	Family	23.4	3.3e-05	CL0020	PPR repeat
Unigene0009100	PF03839.11	Sec62	Family	52.9	2.8e-14	No_clan	Translocation protein Sec62
Unigene0009102	PF05757.6	PsbQ	Family	155.3	1.2e-45	No_clan	Oxygen evolving enhancer protein 3 (PsbQ)
Unigene0009110	PF08325.5	WLM	Domain	183.4	3.4e-54	CL0126	WLM domain
Unigene0009111	PF00078.22	RVT_1	Family	55.4	4.4e-15	CL0027	Reverse transcriptase (RNA-dependent DNA polymerase)
Unigene0009112	PF01565.18	FAD_binding_4	Domain	52.3	3.4e-14	CL0077	FAD binding domain
Unigene0009114	PF00249.26	Myb_DNA-binding	Domain	61.8	4.1e-17	CL0123	Myb-like DNA-binding domain
Unigene0009114	PF00249.26	Myb_DNA-binding	Domain	43.3	2.4e-11	CL0123	Myb-like DNA-binding domain
Unigene0009115	PF00249.26	Myb_DNA-binding	Domain	62.5	2.6e-17	CL0123	Myb-like DNA-binding domain
Unigene0009116	PF00664.18	ABC_membrane	Family	41.9	6.9e-11	CL0241	ABC transporter transmembrane region
Unigene0009117	PF00664.18	ABC_membrane	Family	33.5	2.5e-08	CL0241	ABC transporter transmembrane region
Unigene0009120	PF02416.11	MttA_Hcf106	Family	80.5	3.1e-23	No_clan	mttA/Hcf106 family
Unigene0009128	PF00251.15	Glyco_hydro_32N	Domain	49.8	2.7e-13	CL0143	Glycosyl hydrolases family 32 N-terminal domain
Unigene0009129	PF05347.10	Complex1_LYR	Family	37.8	1.1e-09	CL0491	Complex 1 protein (LYR family)
Unigene0009130	PF05347.10	Complex1_LYR	Family	37.8	1.1e-09	CL0491	Complex 1 protein (LYR family)
Unigene0009138	PF14432.1	DYW_deaminase	Family	42.9	3.9e-11	CL0109	DYW family of nucleic acid deaminases
Unigene0009142	PF01477.18	PLAT	Domain	47.1	2.3e-12	CL0321	PLAT/LH2 domain
Unigene0009142	PF00305.14	Lipoxygenase	Domain	29.2	2e-07	No_clan	Lipoxygenase
Unigene0009153	PF01535.15	PPR	Family	26.8	2.7e-06	CL0020	PPR repeat
Unigene0009153	PF01535.15	PPR	Family	16.4	0.0055	CL0020	PPR repeat
Unigene0009161	PF11955.3	PORR	Family	132.4	1.4e-38	No_clan	Plant organelle RNA recognition domain
Unigene0009170	PF00012.15	HSP70	Family	250.3	2.2e-74	CL0108	Hsp70 protein
Unigene0009171	PF00012.15	HSP70	Family	150.7	3.3e-44	CL0108	Hsp70 protein
Unigene0009172	PF00012.15	HSP70	Family	21.4	4.4e-05	CL0108	Hsp70 protein
Unigene0009179	PF00657.17	Lipase_GDSL	Family	27.9	1.7e-06	CL0264	GDSL-like Lipase/Acylhydrolase
Unigene0009180	PF00657.17	Lipase_GDSL	Family	82.8	2.9e-23	CL0264	GDSL-like Lipase/Acylhydrolase
Unigene0009181	PF01197.13	Ribosomal_L31	Family	65.8	2.3e-18	No_clan	Ribosomal protein L31
Unigene0009185	PF01593.19	Amino_oxidase	Domain	55.9	3.5e-15	CL0063	Flavin containing amine oxidoreductase
Unigene0009191	PF01722.13	BolA	Family	99.8	5.1e-29	No_clan	BolA-like protein
Unigene0009198	PF00664.18	ABC_membrane	Family	48.7	5.8e-13	CL0241	ABC transporter transmembrane region
Unigene0009199	PF00664.18	ABC_membrane	Family	50.4	1.8e-13	CL0241	ABC transporter transmembrane region
Unigene0009202	PF00221.14	Lyase_aromatic	Family	48.7	3.5e-13	No_clan	Aromatic amino acid lyase
Unigene0009206	PF00294.19	PfkB	Family	89.2	2.3e-25	CL0118	pfkB family carbohydrate kinase
Unigene0009210	PF02365.10	NAM	Family	78.9	3.3e-22	No_clan	No apical meristem (NAM) protein
Unigene0009211	PF07106.8	TBPIP	Family	174.8	9.5e-52	CL0123	Tat binding protein 1(TBP-1)-interacting protein (TBPIP)
Unigene0009214	PF00076.17	RRM_1	Domain	61	5.4e-17	CL0221	RNA recognition motif. (a.k.a. RRM, RBD, or RNP domain)
Unigene0009214	PF00076.17	RRM_1	Domain	33	3e-08	CL0221	RNA recognition motif. (a.k.a. RRM, RBD, or RNP domain)
Unigene0009225	PF02365.10	NAM	Family	175	6.4e-52	No_clan	No apical meristem (NAM) protein
Unigene0009234	PF03124.9	EXS	Family	40.2	1.9e-10	No_clan	EXS family
Unigene0009240	PF00428.14	Ribosomal_60s	Family	85.3	2.6e-24	No_clan	60s Acidic ribosomal protein
Unigene0009241	PF00428.14	Ribosomal_60s	Family	88	3.6e-25	No_clan	60s Acidic ribosomal protein
Unigene0009242	PF02458.10	Transferase	Family	260.1	2.4e-77	CL0149	Transferase family
Unigene0009243	PF01535.15	PPR	Family	14.6	0.021	CL0020	PPR repeat
Unigene0009243	PF01535.15	PPR	Family	15.8	0.0089	CL0020	PPR repeat
Unigene0009251	PF00538.14	Linker_histone	Domain	64.5	6e-18	No_clan	linker histone H1 and H5 family
Unigene0009258	PF03462.13	PCRF	Domain	102.2	1.2e-29	CL0328	PCRF domain
Unigene0009258	PF00472.15	RF-1	Family	119.6	4.9e-35	CL0337	RF-1 domain
Unigene0009267	PF00085.15	Thioredoxin	Domain	104	2.6e-30	CL0172	Thioredoxin
Unigene0009268	PF03168.8	LEA_2	Family	67.3	1.1e-18	No_clan	Late embryogenesis abundant protein
Unigene0009269	PF03398.9	Ist1	Family	214.1	6.6e-64	No_clan	Regulator of Vps4 activity in the MVB pathway
Unigene0009270	PF13516.1	LRR_6	Repeat	17	0.0038	CL0022	Leucine Rich repeat
Unigene0009270	PF13516.1	LRR_6	Repeat	16.4	0.0059	CL0022	Leucine Rich repeat
Unigene0009270	PF13504.1	LRR_7	Repeat	7.9	4	CL0022	Leucine rich repeat
Unigene0009272	PF12937.2	F-box-like	Domain	24.6	1.3e-05	CL0271	F-box-like
Unigene0009279	PF13041.1	PPR_2	Repeat	67.4	6.7e-19	CL0020	PPR repeat family
Unigene0009280	PF00892.15	EamA	Family	43.2	3.3e-11	CL0184	EamA-like transporter family
Unigene0009280	PF00892.15	EamA	Family	43.6	2.4e-11	CL0184	EamA-like transporter family
Unigene0009282	PF00861.17	Ribosomal_L18p	Family	127.5	2.6e-37	CL0267	Ribosomal L18p/L5e family
Unigene0009284	PF00454.22	PI3_PI4_kinase	Family	134.6	3.3e-39	No_clan	Phosphatidylinositol 3- and 4-kinase
Unigene0009291	PF00520.26	Ion_trans	Family	56.4	2.1e-15	CL0030	Ion transport protein
Unigene0009291	PF00027.24	cNMP_binding	Domain	24	2.2e-05	No_clan	Cyclic nucleotide-binding domain
Unigene0009296	PF13041.1	PPR_2	Repeat	33	3.7e-08	CL0020	PPR repeat family
Unigene0009296	PF01535.15	PPR	Family	11.2	0.27	CL0020	PPR repeat
Unigene0009296	PF13041.1	PPR_2	Repeat	32	7.7e-08	CL0020	PPR repeat family
Unigene0009296	PF13041.1	PPR_2	Repeat	34	1.9e-08	CL0020	PPR repeat family
Unigene0009296	PF01535.15	PPR	Family	18.4	0.0013	CL0020	PPR repeat
Unigene0009296	PF01535.15	PPR	Family	11.3	0.25	CL0020	PPR repeat
Unigene0009296	PF14432.1	DYW_deaminase	Family	60.6	1.2e-16	CL0109	DYW family of nucleic acid deaminases
Unigene0009314	PF00854.16	PTR2	Family	33.1	2.3e-08	CL0015	POT family
Unigene0009329	PF07650.12	KH_2	Domain	36.7	2.1e-09	CL0007	KH domain
Unigene0009330	PF00343.15	Phosphorylase	Family	450.7	6e-135	CL0113	Carbohydrate phosphorylase
Unigene0009332	PF04199.8	Cyclase	Family	79.8	1.6e-22	No_clan	Putative cyclase
Unigene0009345	PF00078.22	RVT_1	Family	65.3	4.3e-18	CL0027	Reverse transcriptase (RNA-dependent DNA polymerase)
Unigene0009346	PF00078.22	RVT_1	Family	40	2.4e-10	CL0027	Reverse transcriptase (RNA-dependent DNA polymerase)
Unigene0009346	PF01348.16	Intron_maturas2	Family	34	2.2e-08	CL0359	Type II intron maturase
Unigene0009357	PF02365.10	NAM	Family	157.3	1.9e-46	No_clan	No apical meristem (NAM) protein
Unigene0009358	PF02365.10	NAM	Family	154.7	1.2e-45	No_clan	No apical meristem (NAM) protein
Unigene0009395	PF03732.12	Retrotrans_gag	Family	20.9	0.00025	CL0523	Retrotransposon gag protein
Unigene0009449	PF00328.17	His_Phos_2	Family	21.8	8.8e-05	CL0071	Histidine phosphatase superfamily (branch 2)
Unigene0009466	PF01535.15	PPR	Family	16.3	0.0061	CL0020	PPR repeat
Unigene0009466	PF01535.15	PPR	Family	10	0.62	CL0020	PPR repeat
Unigene0009469	PF14008.1	Metallophos_C	Domain	48.7	5.2e-13	No_clan	Iron/zinc purple acid phosphatase-like protein C
Unigene0009488	PF00134.18	Cyclin_N	Domain	97.2	4.3e-28	CL0065	Cyclin, N-terminal domain
Unigene0009491	PF00560.28	LRR_1	Repeat	12.3	0.13	CL0022	Leucine Rich Repeat
Unigene0009491	PF00560.28	LRR_1	Repeat	14.3	0.027	CL0022	Leucine Rich Repeat
Unigene0009505	PF00164.20	Ribosomal_S12	Family	58.7	3.2e-16	CL0021	Ribosomal protein S12
Unigene0009512	PF00010.21	HLH	Domain	32.7	4e-08	No_clan	Helix-loop-helix DNA-binding domain
Unigene0009521	PF00332.13	Glyco_hydro_17	Domain	27.6	1.2e-06	CL0058	Glycosyl hydrolases family 17
Unigene0009521	PF07983.8	X8	Domain	24.4	2.7e-05	No_clan	X8 domain
Unigene0009541	PF00188.21	CAP	Domain	41.8	1.2e-10	No_clan	Cysteine-rich secretory protein family
Unigene0009544	PF00176.18	SNF2_N	Family	37.3	1.2e-09	CL0023	SNF2 family N-terminal domain
Unigene0009547	PF00023.25	Ank	Repeat	41.3	6.4e-11	CL0465	Ankyrin repeat
Unigene0009557	PF00664.18	ABC_membrane	Family	85.4	3.8e-24	CL0241	ABC transporter transmembrane region
Unigene0009573	PF01535.15	PPR	Family	31.1	1.1e-07	CL0020	PPR repeat
Unigene0009573	PF01535.15	PPR	Family	19.4	0.00062	CL0020	PPR repeat
Unigene0009588	PF00141.18	peroxidase	Family	82.6	2.5e-23	No_clan	Peroxidase
Unigene0009600	PF02892.10	zf-BED	Domain	21.8	0.0001	CL0361	BED zinc finger
Unigene0009612	PF07719.12	TPR_2	Repeat	22.2	7.7e-05	CL0020	Tetratricopeptide repeat
Unigene0009618	PF00225.18	Kinesin	Domain	22.7	3.1e-05	CL0023	Kinesin motor domain
Unigene0009622	PF01484.12	Col_cuticle_N	Family	62	2.7e-17	No_clan	Nematode cuticle collagen N-terminal domain
Unigene0009637	PF03732.12	Retrotrans_gag	Family	23.4	4.3e-05	CL0523	Retrotransposon gag protein
Unigene0009640	PF00332.13	Glyco_hydro_17	Domain	46.8	1.8e-12	CL0058	Glycosyl hydrolases family 17
Unigene0009640	PF07983.8	X8	Domain	62.6	3.3e-17	No_clan	X8 domain
Unigene0009647	PF00164.20	Ribosomal_S12	Family	147.3	1.1e-43	CL0021	Ribosomal protein S12
Unigene0009666	PF03016.10	Exostosin	Family	92.1	2.9e-26	No_clan	Exostosin family
Unigene0009672	PF13405.1	EF_hand_4	Domain	15	0.014	CL0220	EF-hand domain
Unigene0009672	PF13405.1	EF_hand_4	Domain	15.9	0.0078	CL0220	EF-hand domain
Unigene0009687	PF06455.6	NADH5_C	Family	49.2	3.4e-13	No_clan	NADH dehydrogenase subunit 5 C-terminus
Unigene0009693	PF00134.18	Cyclin_N	Domain	126.6	3.6e-37	CL0065	Cyclin, N-terminal domain
Unigene0009701	PF14432.1	DYW_deaminase	Family	37.5	1.8e-09	CL0109	DYW family of nucleic acid deaminases
Unigene0009703	PF00078.22	RVT_1	Family	63.6	1.4e-17	CL0027	Reverse transcriptase (RNA-dependent DNA polymerase)
Unigene0009722	PF01535.15	PPR	Family	21.2	0.00016	CL0020	PPR repeat
Unigene0009722	PF01535.15	PPR	Family	23.8	2.5e-05	CL0020	PPR repeat
Unigene0009722	PF13041.1	PPR_2	Repeat	39.2	4.4e-10	CL0020	PPR repeat family
Unigene0009733	PF00314.12	Thaumatin	Domain	39.5	3.6e-10	No_clan	Thaumatin family
Unigene0009747	PF00224.16	PK	Family	87.6	5.5e-25	CL0151	Pyruvate kinase, barrel domain
Unigene0009789	PF03690.8	UPF0160	Family	84.3	9.1e-24	No_clan	Uncharacterised protein family (UPF0160)
Unigene0009827	PF05097.7	DUF688	Family	44.4	9.4e-12	No_clan	Protein of unknown function (DUF688)
Unigene0009860	PF01535.15	PPR	Family	15.2	0.014	CL0020	PPR repeat
Unigene0009860	PF01535.15	PPR	Family	15.1	0.015	CL0020	PPR repeat
Unigene0009867	PF03479.10	DUF296	Domain	67.5	6.7e-19	No_clan	Domain of unknown function (DUF296)
Unigene0009877	PF01151.13	ELO	Family	55.6	4.2e-15	No_clan	GNS1/SUR4 family
Unigene0009882	PF07727.9	RVT_2	Family	137.8	2.6e-40	CL0027	Reverse transcriptase (RNA-dependent DNA polymerase)
Unigene0009887	PF00665.21	rve	Domain	75.1	4.3e-21	CL0219	Integrase core domain
Unigene0009903	PF06758.8	DUF1220	Domain	63.3	1.2e-17	No_clan	Repeat of unknown function (DUF1220)
Unigene0009907	PF03789.8	ELK	Domain	28.3	8.9e-07	CL0123	ELK domain
Unigene0009907	PF05920.6	Homeobox_KN	Family	44.4	8.6e-12	CL0123	Homeobox KN domain
Unigene0009931	PF01426.13	BAH	Domain	68.2	4.5e-19	No_clan	BAH domain
Unigene0009934	PF02535.17	Zip	Family	78.3	4.5e-22	CL0184	ZIP Zinc transporter
Unigene0009937	PF01535.15	PPR	Family	25.3	8.3e-06	CL0020	PPR repeat
Unigene0009937	PF01535.15	PPR	Family	12.4	0.11	CL0020	PPR repeat
Unigene0009963	PF00069.20	Pkinase	Domain	35.3	5.7e-09	CL0016	Protein kinase domain
Unigene0009984	PF00560.28	LRR_1	Repeat	14.1	0.032	CL0022	Leucine Rich Repeat
Unigene0009984	PF00560.28	LRR_1	Repeat	13	0.071	CL0022	Leucine Rich Repeat
Unigene0010046	PF13855.1	LRR_8	Repeat	27.2	2.2e-06	CL0022	Leucine rich repeat
Unigene0010046	PF00560.28	LRR_1	Repeat	12.7	0.088	CL0022	Leucine Rich Repeat
Unigene0010049	PF00194.16	Carb_anhydrase	Domain	43.7	1.4e-11	No_clan	Eukaryotic-type carbonic anhydrase
Unigene0010053	PF07731.9	Cu-oxidase_2	Domain	35.8	4.3e-09	CL0026	Multicopper oxidase
Unigene0010056	PF10551.4	MULE	Domain	60.3	1.4e-16	CL0219	MULE transposase domain
Unigene0010064	PF00314.12	Thaumatin	Domain	32	7.1e-08	No_clan	Thaumatin family
Unigene0010069	PF05190.13	MutS_IV	Domain	40.3	2.4e-10	No_clan	MutS family domain IV
Unigene0010083	PF07816.6	DUF1645	Family	44.3	2.4e-11	No_clan	Protein of unknown function (DUF1645)
Unigene0010109	PF00759.14	Glyco_hydro_9	Domain	78.5	4.2e-22	CL0059	Glycosyl hydrolase family 9
Unigene0010113	PF01485.16	IBR	Family	29.6	4.3e-07	No_clan	IBR domain
Unigene0010128	PF00657.17	Lipase_GDSL	Family	47.7	1.5e-12	CL0264	GDSL-like Lipase/Acylhydrolase
Unigene0010144	PF12708.2	Pectate_lyase_3	Family	35.4	1.1e-08	CL0268	Pectate lyase superfamily protein
Unigene0010149	PF04770.7	ZF-HD_dimer	Family	25.7	8e-06	No_clan	ZF-HD protein dimerisation region
Unigene0010151	PF07727.9	RVT_2	Family	201.1	1.2e-59	CL0027	Reverse transcriptase (RNA-dependent DNA polymerase)
Unigene0010177	PF00481.16	PP2C	Family	31.8	7.6e-08	CL0238	Protein phosphatase 2C
Unigene0010184	PF13041.1	PPR_2	Repeat	34.7	1.2e-08	CL0020	PPR repeat family
Unigene0010184	PF01535.15	PPR	Family	17.3	0.0029	CL0020	PPR repeat
Unigene0010184	PF13041.1	PPR_2	Repeat	42.5	4.1e-11	CL0020	PPR repeat family
Unigene0010185	PF11834.3	DUF3354	Family	72.3	1.7e-20	No_clan	Domain of unknown function (DUF3354)
Unigene0010191	PF03732.12	Retrotrans_gag	Family	37.2	2.1e-09	CL0523	Retrotransposon gag protein
Unigene0010195	PF00201.13	UDPGT	Family	19.6	0.00025	CL0113	UDP-glucoronosyl and UDP-glucosyl transferase
Unigene0010245	PF07714.12	Pkinase_Tyr	Domain	73.5	1.3e-20	CL0016	Protein tyrosine kinase
Unigene0010273	PF01179.15	Cu_amine_oxid	Domain	82.4	2.4e-23	No_clan	Copper amine oxidase, enzyme domain
Unigene0010277	PF02984.14	Cyclin_C	Domain	119.7	5.3e-35	CL0065	Cyclin, C-terminal domain
Unigene0010282	PF14432.1	DYW_deaminase	Family	59	3.9e-16	CL0109	DYW family of nucleic acid deaminases
Unigene0010288	PF00146.16	NADHdh	Family	91.5	4.4e-26	No_clan	NADH dehydrogenase
Unigene0010325	PF13812.1	PPR_3	Repeat	11.7	0.23	CL0020	Pentatricopeptide repeat domain
Unigene0010325	PF01535.15	PPR	Family	24.2	1.9e-05	CL0020	PPR repeat
Unigene0010335	PF12899.2	Glyco_hydro_100	Domain	189.2	7.4e-56	CL0059	Alkaline and neutral invertase
Unigene0010338	PF14111.1	DUF4283	Domain	40.2	1.5e-10	No_clan	Domain of unknown function (DUF4283)
Unigene0010346	PF13041.1	PPR_2	Repeat	54.3	8.6e-15	CL0020	PPR repeat family
Unigene0010346	PF01535.15	PPR	Family	23.5	3e-05	CL0020	PPR repeat
Unigene0010346	PF13041.1	PPR_2	Repeat	56.7	1.5e-15	CL0020	PPR repeat family
Unigene0010348	PF02902.14	Peptidase_C48	Domain	56.1	3.3e-15	CL0134	Ulp1 protease family, C-terminal catalytic domain
Unigene0010359	PF01535.15	PPR	Family	12.4	0.11	CL0020	PPR repeat
Unigene0010359	PF01535.15	PPR	Family	21.4	0.00014	CL0020	PPR repeat
Unigene0010359	PF01535.15	PPR	Family	27.9	1.3e-06	CL0020	PPR repeat
Unigene0010360	PF13976.1	gag_pre-integrs	Domain	46.1	2.4e-12	No_clan	GAG-pre-integrase domain
Unigene0010361	PF09329.6	zf-primase	Domain	28.7	6.2e-07	No_clan	Primase zinc finger
Unigene0010364	PF00665.21	rve	Domain	50.9	1.3e-13	CL0219	Integrase core domain
Unigene0010371	PF00462.19	Glutaredoxin	Domain	44.3	1.2e-11	CL0172	Glutaredoxin
Unigene0010381	PF05577.7	Peptidase_S28	Family	42	3.8e-11	CL0028	Serine carboxypeptidase S28
Unigene0010400	PF08449.6	UAA	Family	63.6	1.2e-17	CL0184	UAA transporter family
Unigene0010403	PF13833.1	EF_hand_6	Domain	40.5	1.3e-10	CL0220	EF-hand domain pair
Unigene0010412	PF13041.1	PPR_2	Repeat	41.8	6.9e-11	CL0020	PPR repeat family
Unigene0010412	PF13041.1	PPR_2	Repeat	41.7	7.2e-11	CL0020	PPR repeat family
Unigene0010414	PF01535.15	PPR	Family	14.7	0.02	CL0020	PPR repeat
Unigene0010414	PF13041.1	PPR_2	Repeat	43.3	2.4e-11	CL0020	PPR repeat family
Unigene0010462	PF00051.13	Kringle	Domain	42.3	5.3e-11	No_clan	Kringle domain
Unigene0010473	PF00428.14	Ribosomal_60s	Family	64.9	5.7e-18	No_clan	60s Acidic ribosomal protein
Unigene0010513	PF03169.10	OPT	Family	77	9.9e-22	No_clan	OPT oligopeptide transporter protein
Unigene0010520	PF00069.20	Pkinase	Domain	42.8	3.1e-11	CL0016	Protein kinase domain
Unigene0010522	PF03000.9	NPH3	Family	93.8	1e-26	No_clan	NPH3 family
Unigene0010525	PF05691.7	Raffinose_syn	Family	126	8.1e-37	CL0058	Raffinose synthase or seed inhibition protein Sip1
Unigene0010528	PF03732.12	Retrotrans_gag	Family	69.3	1.9e-19	CL0523	Retrotransposon gag protein
Unigene0010539	PF14244.1	UBN2_3	Family	61.8	4.7e-17	CL0523	gag-polypeptide of LTR copia-type
Unigene0010540	PF13041.1	PPR_2	Repeat	41	1.2e-10	CL0020	PPR repeat family
Unigene0010551	PF02469.17	Fasciclin	Family	33.4	3.4e-08	No_clan	Fasciclin domain
Unigene0010557	PF03171.15	2OG-FeII_Oxy	Domain	41.5	1.1e-10	CL0029	2OG-Fe(II) oxygenase superfamily
Unigene0010596	PF01333.14	Apocytochr_F_C	Domain	123.1	4.6e-36	CL0105	Apocytochrome F, C-terminal
Unigene0010650	PF01535.15	PPR	Family	24.7	1.3e-05	CL0020	PPR repeat
Unigene0010650	PF01535.15	PPR	Family	20.1	0.00036	CL0020	PPR repeat
Unigene0010658	PF13855.1	LRR_8	Repeat	35.7	4.7e-09	CL0022	Leucine rich repeat
Unigene0010665	PF00343.15	Phosphorylase	Family	68.3	3e-19	CL0113	Carbohydrate phosphorylase
Unigene0010669	PF00031.16	Cystatin	Domain	62.8	2.1e-17	CL0121	Cystatin domain
Unigene0010704	PF13812.1	PPR_3	Repeat	18.6	0.0013	CL0020	Pentatricopeptide repeat domain
Unigene0010704	PF13041.1	PPR_2	Repeat	41.7	7.3e-11	CL0020	PPR repeat family
Unigene0010706	PF00450.17	Peptidase_S10	Domain	125.4	2.8e-36	CL0028	Serine carboxypeptidase
Unigene0010719	PF12819.2	Malectin_like	Domain	59.9	1.9e-16	CL0468	Carbohydrate-binding protein of the ER
Unigene0010742	PF00954.15	S_locus_glycop	Family	23.5	4.7e-05	No_clan	S-locus glycoprotein family
Unigene0010743	PF00069.20	Pkinase	Domain	48.7	4.8e-13	CL0016	Protein kinase domain
Unigene0010758	PF07646.10	Kelch_2	Repeat	23.8	3e-05	CL0186	Kelch motif
Unigene0010758	PF13418.1	Kelch_4	Repeat	35.1	7e-09	CL0186	Galactose oxidase, central domain
Unigene0010758	PF13418.1	Kelch_4	Repeat	19.9	0.0004	CL0186	Galactose oxidase, central domain
Unigene0010763	PF07748.8	Glyco_hydro_38C	Domain	66.4	1.8e-18	CL0103	Glycosyl hydrolases family 38 C-terminal domain
Unigene0010770	PF05910.7	DUF868	Family	158.3	2.3e-46	No_clan	Plant protein of unknown function (DUF868)
Unigene0010778	PF00854.16	PTR2	Family	57.1	1.2e-15	CL0015	POT family
Unigene0010791	PF14364.1	DUF4408	Family	23.4	2.8e-05	No_clan	Domain of unknown function (DUF4408)
Unigene0010794	PF05003.7	DUF668	Family	37.2	2.3e-09	No_clan	Protein of unknown function (DUF668)
Unigene0010800	PF14299.1	PP2	Family	100.3	5.8e-29	No_clan	Phloem protein 2
Unigene0010801	PF14299.1	PP2	Family	100.3	5.8e-29	No_clan	Phloem protein 2
[truncated: 82,358 more rows]
