# Supplementary material for: Transcriptome analysis of Panax vietnamensis var. fuscidicus discovers putative ocotillol-type ginsenosides biosynthesis genes and genetic markers
Source: BMC Genomics. 2015 Mar 8;16(1):159. doi: 10.1186/s12864-015-1332-8 (PMC4355973; doi:10.1186/s12864-015-1332-8)
Supplement: Additional file 11: — Information of SSR derived from all unigene. [file 12864_2015_1332_MOESM11_ESM.xlsx]

## Sheet: Sheet1
ID	SSR nr.	SSR type	SSR	size	start	end
Unigene0000027	1	p5	(GTGCT)4	20	54	73
Unigene0000050	1	p4	(TGGA)5	20	80	99
Unigene0000056	1	p2	(AG)7	14	280	293
Unigene0000064	1	p2	(GA)9	18	263	280
Unigene0000123	1	p2	(TG)10	20	146	165
Unigene0000141	1	p2	(TC)8	16	41	56
Unigene0000152	1	p2	(AG)7	14	1	14
Unigene0000255	1	p2	(GA)6	12	227	238
Unigene0000257	1	p2	(GA)8	16	1	16
Unigene0000263	1	p2	(GA)6	12	142	153
Unigene0000290	1	p2	(AG)7	14	1	14
Unigene0000365	1	p2	(AT)6	12	159	170
Unigene0000379	1	p5	(ATCCT)4	20	119	138
Unigene0000400	1	p3	(AAG)5	15	248	262
Unigene0000442	1	p4	(TTAT)4	16	338	353
Unigene0000465	1	p3	(ACA)7	21	1	21
Unigene0000529	1	p3	(AGA)7	21	1	21
Unigene0000529	2	p2	(GA)7	14	149	162
Unigene0000530	1	p3	(TCT)6	18	3	20
Unigene0000586	1	p3	(GCA)5	15	93	107
Unigene0000596	1	p4	(GTTT)4	16	30	45
Unigene0000645	1	p2	(TA)9	18	115	132
Unigene0000671	1	p2	(TG)6	12	178	189
Unigene0000681	1	p2	(GA)9	18	1	18
Unigene0000691	1	p2	(AG)8	16	1	16
Unigene0000712	1	p3	(AGC)5	15	113	127
Unigene0000745	1	p2	(TA)6	12	214	225
Unigene0000771	1	p2	(TA)6	12	49	60
Unigene0000824	1	c	(TGA)5tcagtctatactactgt(ATA)5	47	731	777
Unigene0000834	1	p2	(AG)7	14	98	111
Unigene0000838	1	p2	(AT)9	18	1	18
Unigene0000838	2	p6	(ATGCCA)4	24	245	268
Unigene0000840	1	p2	(AG)6	12	1	12
Unigene0000849	1	p2	(CA)11	22	1	22
Unigene0000870	1	p6	(AATAGG)4	24	1	24
Unigene0000893	1	p2	(TG)7	14	41	54
Unigene0000929	1	p3	(ATA)6	18	15	32
Unigene0000931	1	p2	(GT)8	16	146	161
Unigene0000942	1	p2	(GA)7	14	161	174
Unigene0000958	1	c	(TAAT)5agtcagtagaa(AG)7	45	176	220
Unigene0000979	1	p3	(AGG)5	15	288	302
Unigene0000989	1	p3	(TAA)7	21	1	21
Unigene0001011	1	p6	(TGATTG)4	24	143	166
Unigene0001020	1	p2	(AC)7	14	56	69
Unigene0001051	1	p2	(GA)9	18	1	18
Unigene0001072	1	p6	(GTAATA)4	24	90	113
Unigene0001092	1	p2	(CT)8	16	50	65
Unigene0001124	1	p2	(AG)6	12	169	180
Unigene0001157	1	p4	(GAAG)4	16	1	16
Unigene0001167	1	p3	(GAA)5	15	440	454
Unigene0001171	1	p4	(CGTG)4	16	177	192
Unigene0001241	1	p2	(TG)6	12	1	12
Unigene0001274	1	p3	(ATA)6	18	571	588
Unigene0001292	1	p2	(TA)6	12	170	181
Unigene0001313	1	p2	(TG)10	20	237	256
Unigene0001317	1	p2	(AT)9	18	1	18
Unigene0001317	2	p2	(AT)7	14	509	522
Unigene0001340	1	p2	(AT)6	12	46	57
Unigene0001351	1	p2	(AG)6	12	24	35
Unigene0001432	1	p3	(CAG)5	15	26	40
Unigene0001464	1	p2	(GT)6	12	785	796
Unigene0001498	1	p2	(AT)6	12	69	80
Unigene0001508	1	p4	(ACAT)4	16	39	54
Unigene0001509	1	p4	(ACAT)4	16	39	54
Unigene0001514	1	p2	(AC)8	16	759	774
Unigene0001533	1	p4	(AGGT)5	20	23	42
Unigene0001561	1	p2	(TA)6	12	406	417
Unigene0001577	1	p2	(AT)6	12	60	71
Unigene0001577	2	p3	(GAA)6	18	258	275
Unigene0001603	1	p2	(AC)6	12	126	137
Unigene0001605	1	p4	(AATC)4	16	7	22
Unigene0001640	1	p3	(GAA)6	18	225	242
Unigene0001699	1	p2	(TC)8	16	613	628
Unigene0001736	1	p4	(GATA)5	20	1	20
Unigene0001758	1	p4	(TGAC)5	20	99	118
Unigene0001775	1	p2	(AC)6	12	9	20
Unigene0001806	1	p2	(CA)8	16	531	546
Unigene0001809	1	p2	(AG)9	18	1	18
Unigene0001853	1	p4	(TAGA)4	16	136	151
Unigene0001903	1	p2	(CT)7	14	26	39
Unigene0001923	1	p3	(ATA)5	15	855	869
Unigene0001967	1	p2	(AG)8	16	179	194
Unigene0001979	1	p2	(TC)7	14	283	296
Unigene0001988	1	p3	(TCT)7	21	632	652
Unigene0002019	1	p2	(CA)7	14	70	83
Unigene0002102	1	p4	(ATTT)4	16	255	270
Unigene0002112	1	p2	(TC)9	18	304	321
Unigene0002115	1	c	(TTA)6ttt(TC)6	33	1	33
Unigene0002123	1	p2	(TA)6	12	216	227
Unigene0002131	1	p3	(ATG)7	21	1	21
Unigene0002171	1	p2	(TA)7	14	20	33
Unigene0002190	1	p3	(TGG)6	18	288	305
Unigene0002191	1	p4	(AGAA)4	16	9	24
Unigene0002226	1	p4	(TTGC)5	20	112	131
Unigene0002268	1	p4	(AATC)4	16	304	319
Unigene0002270	1	p3	(GTG)5	15	216	230
Unigene0002274	1	p2	(GA)8	16	485	500
Unigene0002289	1	p2	(GT)9	18	276	293
Unigene0002374	1	p2	(TA)6	12	1	12
Unigene0002374	2	p4	(ATAC)5	20	284	303
Unigene0002395	1	p2	(GA)6	12	293	304
Unigene0002400	1	p3	(TGT)5	15	642	656
Unigene0002409	1	p2	(TC)7	14	892	905
Unigene0002423	1	p2	(AG)6	12	89	100
Unigene0002425	1	p2	(AG)10	20	329	348
Unigene0002427	1	p3	(GAT)5	15	481	495
Unigene0002429	1	p5	(CTACC)4	20	409	428
Unigene0002430	1	p5	(CTACC)4	20	388	407
Unigene0002440	1	p2	(AT)8	16	160	175
Unigene0002442	1	p2	(GA)9	18	245	262
Unigene0002458	1	p2	(TA)6	12	13	24
Unigene0002461	1	p2	(CT)6	12	533	544
Unigene0002462	1	p2	(CT)6	12	1060	1071
Unigene0002469	1	p2	(TA)6	12	238	249
Unigene0002475	1	p3	(TCT)6	18	7	24
Unigene0002486	1	p2	(TC)6	12	27	38
Unigene0002498	1	p5	(TTTTG)4	20	469	488
Unigene0002499	1	p4	(ATTT)4	16	2	17
Unigene0002527	1	c	(TA)6(CA)6	24	1	24
Unigene0002529	1	p5	(GCCCT)4	20	159	178
Unigene0002536	1	p5	(AAGGA)4	20	1300	1319
Unigene0002539	1	p2	(AG)9	18	1	18
Unigene0002545	1	p2	(TA)6	12	161	172
Unigene0002547	1	p2	(AT)9	18	336	353
Unigene0002548	1	p3	(ACC)5	15	119	133
Unigene0002548	2	p2	(AT)9	18	645	662
Unigene0002549	1	p3	(ACC)5	15	119	133
Unigene0002554	1	p2	(AG)6	12	109	120
Unigene0002562	1	p2	(TA)6	12	890	901
Unigene0002574	1	p3	(TGG)5	15	1	15
Unigene0002575	1	p2	(TA)8	16	191	206
Unigene0002581	1	p2	(AT)8	16	634	649
Unigene0002582	1	p2	(AT)8	16	665	680
Unigene0002617	1	p2	(TA)9	18	1	18
Unigene0002617	2	p3	(GGA)7	21	439	459
Unigene0002618	1	p2	(AT)7	14	1	14
Unigene0002622	1	p6	(CAGGCT)4	24	1	24
Unigene0002624	1	p2	(AG)10	20	1	20
Unigene0002632	1	p2	(TA)6	12	12	23
Unigene0002632	2	c	(TTAA)4tcgactttaattagtctagctgtttttgattttcctggtttt(TTG)5	73	173	245
Unigene0002638	1	p3	(TAA)5	15	316	330
Unigene0002644	1	p3	(CAG)5	15	1712	1726
Unigene0002661	1	p2	(AT)6	12	226	237
Unigene0002699	1	p5	(TCTCT)4	20	193	212
Unigene0002723	1	p2	(AT)6	12	84	95
Unigene0002724	1	p2	(AC)7	14	203	216
Unigene0002730	1	c*	(TA)6aggaactgagagctttaggtttcaaaaacaatgttgatatgaaagactaattataaggatgttgagaccatgatcaaaaggttcttttat(ATAG)5(AG)9*	138	752	889
Unigene0002734	1	p3	(TAA)6	18	1031	1048
Unigene0002742	1	p2	(TG)7	14	451	464
Unigene0002756	1	p2	(TA)6	12	397	408
Unigene0002761	1	p2	(AT)10	20	1	20
Unigene0002769	1	p6	(CCAGCC)4	24	83	106
Unigene0002774	1	p4	(AAAG)4	16	141	156
Unigene0002775	1	p2	(TA)6	12	134	145
Unigene0002778	1	p2	(AT)7	14	412	425
Unigene0002781	1	p5	(GATGA)4	20	1	20
Unigene0002791	1	p3	(AAT)5	15	261	275
Unigene0002796	1	p4	(ATGG)5	20	1	20
Unigene0002810	1	p3	(GAA)5	15	368	382
Unigene0002815	1	p4	(ACGT)4	16	13	28
Unigene0002837	1	p3	(TTA)7	21	1	21
Unigene0002844	1	p4	(TTAT)4	16	64	79
Unigene0002850	1	c	(ATC)5atttataatttggtttgttattgttcgcatgcaatacacac(AT)6tgcaccatataatatcatatcgtttaacatat(TA)6	112	227	338
Unigene0002869	1	p3	(AGA)7	21	1	21
Unigene0002869	2	p2	(TC)7	14	233	246
Unigene0002872	1	p3	(GAG)6	18	454	471
Unigene0002881	1	p3	(CTC)5	15	10	24
Unigene0002889	1	p2	(CT)6	12	13	24
Unigene0002912	1	p2	(TC)8	16	30	45
Unigene0002922	1	p3	(AAG)6	18	105	122
Unigene0002923	1	p4	(TTTA)4	16	1060	1075
Unigene0002941	1	p2	(GA)10	20	1	20
Unigene0002956	1	p4	(CTTT)5	20	1	20
Unigene0002957	1	p3	(GAG)7	21	366	386
Unigene0002958	1	c	(GAG)7gca(TTG)5	39	1	39
Unigene0003007	1	p3	(AGC)6	18	249	266
Unigene0003034	1	p3	(CTT)5	15	1070	1084
Unigene0003035	1	p3	(CTT)5	15	1088	1102
Unigene0003046	1	p2	(AG)6	12	510	521
Unigene0003054	1	p4	(ATCC)4	16	2383	2398
Unigene0003062	1	p3	(TTC)5	15	157	171
Unigene0003075	1	p3	(CTT)6	18	173	190
Unigene0003078	1	p2	(TA)10	20	837	856
Unigene0003110	1	p2	(GA)9	18	209	226
Unigene0003114	1	p3	(CTG)6	18	1348	1365
Unigene0003130	1	p2	(TG)6	12	178	189
Unigene0003144	1	p3	(TAA)7	21	1	21
Unigene0003157	1	p2	(AC)6	12	297	308
Unigene0003188	1	p3	(GAT)5	15	505	519
Unigene0003209	1	p2	(TA)8	16	291	306
Unigene0003227	1	p2	(GA)10	20	1	20
Unigene0003237	1	p5	(AAACA)4	20	1	20
Unigene0003254	1	p2	(GA)6	12	43	54
Unigene0003264	1	p3	(GAG)6	18	344	361
Unigene0003265	1	p2	(GA)10	20	1	20
Unigene0003278	1	p6	(GGAAAA)4	24	1	24
Unigene0003293	1	p2	(AG)9	18	426	443
Unigene0003306	1	p2	(TG)6	12	84	95
Unigene0003309	1	p2	(GA)8	16	34	49
Unigene0003316	1	p3	(CTG)5	15	190	204
Unigene0003319	1	p2	(GA)7	14	1004	1017
Unigene0003332	1	p2	(AC)9	18	162	179
Unigene0003336	1	p4	(AAAT)4	16	52	67
Unigene0003338	1	p2	(GA)6	12	1732	1743
Unigene0003342	1	p2	(CT)6	12	101	112
Unigene0003343	1	p2	(CT)6	12	101	112
Unigene0003353	1	p2	(AT)6	12	337	348
Unigene0003377	1	p2	(CT)8	16	1	16
Unigene0003383	1	p3	(TGA)5	15	376	390
Unigene0003384	1	p3	(TGA)5	15	489	503
Unigene0003410	1	p3	(TGG)7	21	148	168
Unigene0003422	1	p2	(TA)6	12	62	73
Unigene0003433	1	p2	(TC)6	12	79	90
Unigene0003441	1	p3	(TGC)6	18	501	518
Unigene0003446	1	p3	(CTT)6	18	1	18
Unigene0003452	1	c	(AT)7tagtaataagaatcctttttt(TA)6	47	22	68
Unigene0003461	1	p4	(GATG)4	16	370	385
Unigene0003495	1	p2	(AT)9	18	195	212
Unigene0003506	1	p3	(GAA)5	15	2032	2046
Unigene0003508	1	p2	(AG)7	14	452	465
Unigene0003530	1	p4	(ATTT)4	16	407	422
Unigene0003563	1	p2	(AG)6	12	43	54
Unigene0003564	1	p2	(AG)6	12	43	54
Unigene0003585	1	p3	(AAG)5	15	99	113
Unigene0003593	1	p3	(TGG)7	21	315	335
Unigene0003657	1	p2	(TG)7	14	107	120
Unigene0003662	1	p3	(ATA)6	18	212	229
Unigene0003669	1	p2	(TA)10	20	1	20
Unigene0003698	1	p4	(TTCT)4	16	92	107
Unigene0003719	1	p2	(TA)6	12	212	223
Unigene0003721	1	p2	(AT)7	14	210	223
Unigene0003731	1	p3	(GAT)6	18	3	20
Unigene0003770	1	p3	(TGC)5	15	342	356
Unigene0003779	1	p2	(CT)9	18	83	100
Unigene0003782	1	p2	(TG)7	14	332	345
Unigene0003786	1	p5	(CATCC)7	35	200	234
Unigene0003787	1	p2	(AT)7	14	213	226
Unigene0003805	1	p2	(CT)7	14	317	330
Unigene0003885	1	p4	(TATT)4	16	281	296
Unigene0003890	1	p2	(TA)6	12	245	256
Unigene0003893	1	p3	(GAA)5	15	335	349
Unigene0003960	1	p3	(TCA)6	18	282	299
Unigene0003962	1	p2	(TC)7	14	1	14
Unigene0003980	1	p4	(AACA)4	16	258	273
Unigene0004008	1	p3	(TGG)5	15	136	150
Unigene0004040	1	p2	(AG)8	16	172	187
Unigene0004071	1	p3	(TGA)6	18	178	195
Unigene0004078	1	p2	(TA)8	16	173	188
Unigene0004094	1	p4	(TATG)4	16	431	446
Unigene0004111	1	p4	(GGGA)4	16	211	226
Unigene0004124	1	p2	(AC)10	20	1	20
Unigene0004172	1	p2	(AG)8	16	241	256
Unigene0004182	1	p2	(AG)6	12	50	61
Unigene0004183	1	p4	(AATA)4	16	3	18
Unigene0004240	1	p4	(ATTT)4	16	302	317
Unigene0004252	1	p2	(TA)6	12	77	88
Unigene0004340	1	p2	(TA)7	14	20	33
Unigene0004396	1	p2	(GT)6	12	9	20
Unigene0004409	1	p3	(GAA)5	15	257	271
Unigene0004425	1	p2	(CT)7	14	56	69
Unigene0004438	1	p2	(TG)7	14	48	61
Unigene0004463	1	p2	(AG)7	14	128	141
Unigene0004468	1	p3	(TGA)5	15	41	55
Unigene0004476	1	p2	(AG)10	20	217	236
Unigene0004552	1	p6	(GGATCT)4	24	610	633
Unigene0004574	1	p3	(AAT)5	15	341	355
Unigene0004592	1	p5	(ATAGG)4	20	248	267
Unigene0004630	1	p2	(TA)8	16	43	58
Unigene0004631	1	p4	(AATA)4	16	21	36
Unigene0004644	1	p2	(TC)7	14	222	235
Unigene0004658	1	p2	(GT)6	12	123	134
Unigene0004674	1	p2	(AC)7	14	217	230
Unigene0004689	1	p3	(GAT)5	15	194	208
Unigene0004695	1	p2	(GA)6	12	260	271
Unigene0004698	1	p2	(TG)7	14	201	214
Unigene0004731	1	p2	(AT)7	14	569	582
Unigene0004747	1	p2	(TA)9	18	1	18
Unigene0004757	1	p3	(GCG)6	18	254	271
Unigene0004773	1	p5	(TCCTC)4	20	1	20
Unigene0004828	1	p4	(TGTA)4	16	1	16
Unigene0004832	1	p2	(TA)6	12	313	324
Unigene0004874	1	p2	(GA)10	20	1	20
Unigene0004877	1	p3	(GAA)6	18	1	18
Unigene0004879	1	p2	(TA)11	22	1	22
Unigene0004885	1	p3	(GGA)7	21	515	535
Unigene0004896	1	p2	(AT)10	20	980	999
Unigene0004897	1	p2	(AT)10	20	877	896
Unigene0004930	1	p4	(GTAT)4	16	956	971
Unigene0004937	1	p4	(AGCC)4	16	359	374
Unigene0004977	1	p3	(ATT)5	15	151	165
Unigene0004991	1	p2	(CT)9	18	246	263
Unigene0004998	1	p2	(TA)10	20	387	406
Unigene0005043	1	c	(TTAT)4ttagtaatacataa(AT)7	44	80	123
Unigene0005043	2	p2	(TA)7	14	467	480
Unigene0005047	1	p3	(AAT)6	18	101	118
Unigene0005070	1	p3	(TCA)6	18	271	288
Unigene0005086	1	p4	(TTAA)4	16	308	323
Unigene0005090	1	c	(TGA)5tgggtaaatattgttcgtacaagacagatagttaggaggcctaattttgtgatattgagatgaattataaggattggggagcat(TGA)6	117	755	871
Unigene0005093	1	p2	(TA)6	12	1079	1090
Unigene0005108	1	p3	(GAA)5	15	351	365
Unigene0005118	1	p3	(AAG)6	18	221	238
Unigene0005129	1	p3	(GCT)6	18	182	199
Unigene0005131	1	p2	(AC)11	22	344	365
Unigene0005155	1	p2	(TC)7	14	29	42
Unigene0005155	2	p2	(AT)10	20	226	245
Unigene0005156	1	p2	(AT)8	16	518	533
Unigene0005167	1	p3	(TTC)6	18	1	18
Unigene0005167	2	p3	(GCT)5	15	285	299
Unigene0005171	1	p2	(AT)6	12	177	188
Unigene0005171	2	p2	(TA)8	16	591	606
Unigene0005181	1	p3	(AAT)7	21	1	21
Unigene0005186	1	p5	(TTTAT)4	20	883	902
Unigene0005210	1	p4	(CCTT)4	16	15	30
Unigene0005232	1	p3	(AGC)6	18	302	319
Unigene0005238	1	p2	(TG)8	16	8	23
Unigene0005238	2	p2	(TG)6	12	521	532
Unigene0005264	1	c	(TA)7tctgtatccgaagaagaatttcataggact(CCAA)4	60	8	67
Unigene0005270	1	p3	(TTA)7	21	89	109
Unigene0005270	2	p2	(CT)6	12	231	242
Unigene0005275	1	p2	(TA)8	16	477	492
Unigene0005283	1	p3	(AAG)6	18	3	20
Unigene0005284	1	p3	(AGC)5	15	285	299
Unigene0005285	1	p2	(GA)7	14	10	23
Unigene0005297	1	p2	(TA)6	12	325	336
Unigene0005329	1	p3	(TTG)6	18	4	21
Unigene0005330	1	p3	(TTG)6	18	342	359
Unigene0005341	1	p4	(TTTA)4	16	119	134
Unigene0005346	1	p3	(GCT)6	18	1665	1682
Unigene0005354	1	p2	(AT)10	20	233	252
Unigene0005355	1	p2	(AT)11	22	1	22
Unigene0005355	2	p2	(AT)10	20	399	418
Unigene0005361	1	c	(CAC)5tgtatgtatgtatgtttaagtgaactcactgattgttgctacctcctacagctactattactat(ATGA)4	95	116	210
Unigene0005367	1	p2	(AT)6	12	1172	1183
Unigene0005370	1	p4	(TTTC)4	16	378	393
Unigene0005375	1	p2	(GA)9	18	82	99
Unigene0005386	1	p2	(TC)6	12	125	136
Unigene0005399	1	p2	(AG)6	12	125	136
Unigene0005399	2	p3	(TCA)6	18	356	373
Unigene0005416	1	p2	(TA)7	14	468	481
Unigene0005439	1	p3	(TAC)6	18	90	107
Unigene0005459	1	p2	(AT)9	18	1	18
Unigene0005470	1	p2	(TG)6	12	724	735
Unigene0005474	1	p2	(GA)7	14	542	555
Unigene0005504	1	p2	(AG)6	12	442	453
Unigene0005506	1	p6	(TGAGCT)4	24	282	305
Unigene0005522	1	p3	(GTG)6	18	115	132
Unigene0005545	1	p3	(GAA)5	15	170	184
Unigene0005571	1	p3	(TAC)5	15	24	38
Unigene0005579	1	p2	(AT)6	12	81	92
Unigene0005588	1	p4	(GATC)4	16	699	714
Unigene0005590	1	p2	(AT)9	18	288	305
Unigene0005604	1	p2	(AT)10	20	1	20
Unigene0005624	1	p2	(AT)9	18	1	18
Unigene0005701	1	p2	(TA)7	14	2177	2190
Unigene0005702	1	p2	(TA)7	14	471	484
Unigene0005709	1	p2	(AT)7	14	332	345
Unigene0005721	1	p2	(GA)6	12	194	205
Unigene0005763	1	p2	(AT)6	12	14	25
Unigene0005795	1	p2	(TA)9	18	29	46
Unigene0005795	2	p2	(AG)9	18	405	422
Unigene0005801	1	p2	(GA)6	12	388	399
Unigene0005802	1	p3	(TAC)5	15	235	249
Unigene0005804	1	p6	(CCTTTT)4	24	1	24
Unigene0005828	1	p2	(TC)8	16	654	669
Unigene0005861	1	p3	(AGA)6	18	7	24
Unigene0005861	2	p3	(TCC)7	21	127	147
Unigene0005878	1	c	(AGT)6aataagaataatatatgtaaatatgtaattataataatagtaatagt(TAG)5	80	168	247
Unigene0005879	1	c	(AGT)6aataagaataatatatgtaaatatgtaattataataatagtaatagt(TAG)5	80	216	295
Unigene0005909	1	p2	(CT)6	12	123	134
Unigene0005927	1	p4	(TAAA)4	16	182	197
Unigene0005960	1	p2	(AT)9	18	1	18
Unigene0005965	1	p2	(GA)12	24	1	24
Unigene0005965	2	p2	(CT)11	22	288	309
Unigene0005985	1	p3	(TGC)7	21	158	178
Unigene0005989	1	p3	(AAG)5	15	325	339
Unigene0006010	1	p3	(ACC)6	18	391	408
Unigene0006029	1	p2	(TA)8	16	957	972
Unigene0006041	1	p2	(TC)6	12	45	56
Unigene0006049	1	p2	(TA)11	22	1	22
Unigene0006068	1	p3	(CCA)6	18	120	137
Unigene0006069	1	p6	(TATGGC)4	24	34	57
Unigene0006080	1	p4	(TTCT)4	16	123	138
Unigene0006081	1	p2	(TG)8	16	1055	1070
Unigene0006099	1	p2	(TC)7	14	1065	1078
Unigene0006100	1	p2	(GA)9	18	320	337
Unigene0006105	1	p2	(CT)6	12	35	46
Unigene0006106	1	p3	(AGG)6	18	41	58
Unigene0006116	1	p2	(TA)9	18	716	733
Unigene0006118	1	p3	(GCA)6	18	1	18
Unigene0006119	1	p3	(GCA)6	18	1	18
Unigene0006123	1	p4	(AAAT)4	16	225	240
Unigene0006132	1	p2	(CA)6	12	254	265
Unigene0006137	1	p2	(CT)12	24	121	144
Unigene0006178	1	p2	(TA)7	14	1257	1270
Unigene0006238	1	c	(AGT)6aataat(TAG)5	39	121	159
Unigene0006257	1	p3	(CTT)6	18	175	192
Unigene0006260	1	p3	(GAA)5	15	178	192
Unigene0006262	1	p3	(GCA)5	15	169	183
Unigene0006264	1	p2	(GA)7	14	458	471
Unigene0006270	1	p2	(TA)6	12	75	86
Unigene0006298	1	p2	(AT)8	16	1319	1334
Unigene0006299	1	p2	(AT)8	16	990	1005
Unigene0006305	1	p2	(AT)9	18	141	158
Unigene0006309	1	p2	(TC)8	16	53	68
Unigene0006310	1	p2	(TC)8	16	53	68
Unigene0006310	2	p3	(TGG)5	15	1115	1129
Unigene0006311	1	p3	(CAG)6	18	252	269
Unigene0006333	1	p3	(AGA)5	15	349	363
Unigene0006335	1	c	(AT)6agtgtgtgtgagta(TG)11	48	328	375
Unigene0006339	1	p3	(ATG)6	18	5	22
Unigene0006362	1	p2	(TC)6	12	5	16
Unigene0006363	1	p2	(TC)6	12	5	16
Unigene0006379	1	p3	(TTC)5	15	163	177
Unigene0006382	1	p2	(GA)6	12	78	89
Unigene0006382	2	p4	(TTTG)4	16	349	364
Unigene0006393	1	p3	(ATA)5	15	159	173
Unigene0006393	2	c	(AT)8gagatccactaatgtaaaatgtaatactactctgttctttggtttctatttttcatttgtttttttttggggcgtacttggataaaagttttgtgtac(AT)10	134	636	769
Unigene0006405	1	c	(GAG)6gatg(AGA)5	37	1139	1175
Unigene0006411	1	p4	(ATAA)4	16	1	16
Unigene0006448	1	p3	(GGC)6	18	104	121
Unigene0006474	1	p3	(GAG)5	15	11	25
Unigene0006500	1	p3	(TAC)6	18	123	140
Unigene0006529	1	p2	(GA)9	18	1	18
Unigene0006532	1	p2	(AG)6	12	144	155
Unigene0006735	1	p3	(CTA)6	18	291	308
Unigene0006766	1	p4	(GTCC)4	16	121	136
Unigene0006800	1	p4	(TTTG)4	16	66	81
Unigene0006825	1	p3	(CCT)5	15	139	153
Unigene0006844	1	p2	(AG)8	16	224	239
Unigene0006850	1	p2	(CA)7	14	1	14
Unigene0006853	1	p2	(CT)10	20	199	218
Unigene0006884	1	p3	(CAT)5	15	1	15
Unigene0006911	1	p4	(GCAT)4	16	11	26
Unigene0006931	1	p3	(AGG)6	18	19	36
Unigene0006936	1	p6	(TGTGGT)4	24	295	318
Unigene0007013	1	p4	(GGAC)4	16	197	212
Unigene0007032	1	p3	(ATT)5	15	263	277
Unigene0007063	1	p2	(AT)6	12	250	261
Unigene0007098	1	p3	(AAG)5	15	311	325
Unigene0007120	1	p2	(TC)6	12	215	226
Unigene0007224	1	p2	(GA)6	12	68	79
Unigene0007246	1	p2	(CT)6	12	101	112
Unigene0007255	1	p2	(CA)6	12	71	82
Unigene0007289	1	p2	(AG)6	12	1	12
Unigene0007297	1	p2	(TG)7	14	180	193
Unigene0007324	1	p2	(GA)8	16	268	283
Unigene0007332	1	c	(AAAT)5ttctctcctgatcactctctgctactgagttctgaaaaattggaattgaagagggaaaaagttgttacctctgtcagtctgtgtagtctgctcaagct(TATG)4	134	66	199
Unigene0007355	1	p2	(TG)7	14	297	310
Unigene0007376	1	p3	(CCA)5	15	227	241
Unigene0007379	1	p3	(CCA)5	15	8	22
Unigene0007502	1	p4	(TCTA)4	16	238	253
Unigene0007559	1	p2	(TA)6	12	283	294
Unigene0007587	1	p4	(AAAG)4	16	40	55
Unigene0007601	1	p2	(TC)7	14	184	197
Unigene0007603	1	p2	(GT)7	14	133	146
Unigene0007643	1	p2	(AT)10	20	258	277
Unigene0007647	1	p2	(TA)6	12	3	14
Unigene0007648	1	p2	(AT)7	14	135	148
Unigene0007660	1	p2	(GA)8	16	211	226
Unigene0007746	1	p2	(CT)7	14	361	374
Unigene0007767	1	p5	(AAAAG)4	20	227	246
Unigene0007793	1	p3	(CTA)7	21	109	129
Unigene0007814	1	p2	(GA)8	16	197	212
Unigene0007839	1	p3	(GAA)5	15	676	690
Unigene0007855	1	p2	(AC)8	16	3	18
Unigene0007864	1	p3	(ACT)5	15	505	519
Unigene0007880	1	p2	(CT)6	12	110	121
Unigene0007922	1	p5	(AATCG)4	20	342	361
Unigene0007954	1	p2	(AG)8	16	103	118
Unigene0007967	1	p3	(TCA)5	15	395	409
Unigene0007968	1	p3	(TCA)5	15	395	409
Unigene0007990	1	p4	(AGAC)4	16	27	42
Unigene0007997	1	p2	(TC)6	12	75	86
Unigene0008002	1	p2	(AG)6	12	91	102
Unigene0008002	2	p2	(TA)6	12	404	415
Unigene0008013	1	p4	(TAGC)4	16	215	230
Unigene0008014	1	p4	(TAGC)4	16	201	216
Unigene0008035	1	p2	(AT)7	14	50	63
Unigene0008041	1	p3	(AAG)5	15	133	147
Unigene0008054	1	p2	(AT)6	12	137	148
Unigene0008055	1	p2	(AT)6	12	137	148
Unigene0008066	1	p2	(TC)9	18	2	19
Unigene0008067	1	p2	(AG)8	16	1	16
Unigene0008075	1	p4	(TCGC)4	16	27	42
Unigene0008093	1	p2	(TG)9	18	1	18
Unigene0008150	1	p2	(TA)10	20	1	20
Unigene0008189	1	p4	(ATTT)4	16	845	860
Unigene0008252	1	p2	(TA)7	14	178	191
Unigene0008269	1	p6	(TGAAAT)6	36	274	309
Unigene0008280	1	p2	(CT)6	12	1	12
Unigene0008282	1	p2	(AT)9	18	4	21
Unigene0008282	2	p3	(ATC)5	15	415	429
Unigene0008291	1	p4	(GCTA)5	20	482	501
Unigene0008292	1	p4	(TATT)5	20	210	229
Unigene0008294	1	p3	(GCC)5	15	307	321
Unigene0008330	1	p2	(TC)7	14	1	14
Unigene0008349	1	c	(GACTA)4gggagatttaggtatcagcacattcacgcaacgtgtaaaacgtgatgattaaataaaatttagaaga(AT)7	101	244	344
Unigene0008354	1	p3	(TGG)6	18	394	411
Unigene0008371	1	p2	(GT)10	20	1	20
Unigene0008371	2	p3	(AAT)7	21	382	402
Unigene0008380	1	p6	(GATGCC)4	24	465	488
Unigene0008400	1	p3	(CCT)5	15	181	195
Unigene0008400	2	p2	(TC)7	14	677	690
Unigene0008401	1	p2	(AT)7	14	325	338
Unigene0008410	1	p2	(TA)10	20	1	20
Unigene0008411	1	p2	(CT)7	14	111	124
Unigene0008446	1	p2	(GA)10	20	956	975
Unigene0008483	1	p4	(AAAT)4	16	361	376
Unigene0008483	2	p2	(AG)6	12	741	752
Unigene0008484	1	p2	(AG)6	12	616	627
Unigene0008486	1	p2	(TA)10	20	1491	1510
Unigene0008509	1	p4	(ATAC)4	16	4	19
Unigene0008521	1	p3	(TAA)5	15	50	64
Unigene0008539	1	p2	(TC)6	12	340	351
Unigene0008584	1	p5	(CCACT)4	20	106	125
Unigene0008584	2	p3	(ATT)6	18	1333	1350
Unigene0008597	1	p2	(TG)6	12	640	651
Unigene0008613	1	p2	(GA)9	18	5	22
Unigene0008614	1	p2	(GA)9	18	5	22
Unigene0008618	1	p2	(TA)6	12	662	673
Unigene0008623	1	p3	(AAG)5	15	443	457
Unigene0008630	1	p2	(TA)6	12	62	73
Unigene0008675	1	p2	(AT)6	12	840	851
Unigene0008676	1	p2	(AT)6	12	712	723
Unigene0008691	1	p3	(CAG)5	15	452	466
Unigene0008693	1	p2	(CA)6	12	417	428
Unigene0008702	1	p2	(GT)9	18	467	484
Unigene0008735	1	p2	(CT)8	16	15	30
Unigene0008749	1	p4	(CAAA)4	16	335	350
Unigene0008762	1	c	(AT)11ttc(TA)7	39	1	39
Unigene0008775	1	p3	(GAA)5	15	426	440
Unigene0008783	1	p2	(TC)10	20	1	20
Unigene0008784	1	p2	(AG)9	18	1	18
Unigene0008785	1	p3	(GCA)6	18	372	389
Unigene0008791	1	p2	(TA)9	18	1	18
Unigene0008791	2	p2	(CA)6	12	994	1005
Unigene0008797	1	p2	(CA)8	16	101	116
Unigene0008840	1	p2	(AT)8	16	1125	1140
Unigene0008846	1	p2	(AT)8	16	1	16
Unigene0008856	1	p3	(TGC)7	21	484	504
Unigene0008868	1	p2	(AT)8	16	32	47
Unigene0008868	2	p4	(CTAG)4	16	396	411
Unigene0008954	1	p2	(CA)7	14	277	290
Unigene0008955	1	p2	(CA)7	14	244	257
Unigene0008958	1	p4	(AGAA)4	16	351	366
Unigene0008959	1	p4	(AGAA)4	16	336	351
Unigene0008967	1	p4	(AATT)4	16	282	297
Unigene0008990	1	p3	(GAA)5	15	150	164
Unigene0008990	2	p2	(GA)6	12	372	383
Unigene0009005	1	p3	(CGT)6	18	46	63
Unigene0009005	2	p4	(ATGT)4	16	213	228
Unigene0009006	1	p3	(CGT)6	18	46	63
Unigene0009006	2	p4	(ATGT)4	16	213	228
Unigene0009053	1	p2	(TA)10	20	1	20
Unigene0009101	1	p5	(TGAGG)5	25	307	331
Unigene0009114	1	p3	(GAA)6	18	1	18
Unigene0009115	1	p3	(GAA)6	18	1	18
Unigene0009120	1	p3	(GTG)5	15	369	383
Unigene0009132	1	p2	(TC)7	14	25	38
Unigene0009150	1	p6	(ATGGAG)4	24	1	24
Unigene0009172	1	p3	(TGG)5	15	205	219
Unigene0009178	1	p2	(TC)8	16	216	231
Unigene0009182	1	p2	(AG)10	20	1	20
Unigene0009183	1	p2	(AG)10	20	1	20
Unigene0009189	1	p5	(TGTGG)4	20	104	123
Unigene0009189	2	p6	(GGAGTG)4	24	693	716
Unigene0009201	1	p2	(AT)8	16	395	410
Unigene0009208	1	p2	(TA)10	20	386	405
Unigene0009209	1	p2	(TA)10	20	438	457
Unigene0009210	1	p2	(GA)6	12	546	557
Unigene0009214	1	c	(AGA)5(CGA)7	36	158	193
Unigene0009226	1	p6	(TATGAT)4	24	1	24
Unigene0009236	1	p3	(CCT)5	15	27	41
Unigene0009241	1	c	(GCT)5gcagctccaccagctgcaggagccgcaacagcaacag(CAC)5	67	296	362
Unigene0009242	1	p3	(TAC)5	15	1906	1920
Unigene0009261	1	p3	(GCG)6	18	5	22
Unigene0009282	1	c	(TCT)5ttagcttctctatccattcttccaagggcttcattggcgtattcc(CAG)5	75	43	117
Unigene0009320	1	p3	(ATC)5	15	232	246
Unigene0009334	1	p3	(CTG)7	21	227	247
Unigene0009358	1	p3	(TAT)6	18	1	18
Unigene0009358	2	p3	(AGG)5	15	212	226
Unigene0009373	1	p2	(GA)6	12	13	24
Unigene0009373	2	p3	(TTC)6	18	164	181
Unigene0009374	1	p2	(GA)6	12	13	24
Unigene0009419	1	p2	(TG)7	14	10	23
Unigene0009436	1	p2	(TG)6	12	189	200
Unigene0009473	1	p2	(TG)6	12	1	12
Unigene0009474	1	p3	(TTA)5	15	43	57
Unigene0009476	1	p2	(AG)9	18	5	22
Unigene0009506	1	p4	(CTAG)4	16	208	223
Unigene0009529	1	p2	(AT)8	16	161	176
Unigene0009535	1	p5	(AACAA)4	20	67	86
Unigene0009605	1	p2	(TC)8	16	160	175
Unigene0009669	1	p2	(TA)6	12	330	341
Unigene0009688	1	p2	(CT)6	12	70	81
Unigene0009713	1	p2	(AG)6	12	239	250
Unigene0009727	1	p2	(AC)7	14	7	20
Unigene0009826	1	p3	(AGA)5	15	194	208
Unigene0009841	1	p2	(TA)9	18	7	24
Unigene0009878	1	p2	(AT)9	18	1	18
Unigene0009889	1	p6	(TAGGAA)4	24	377	400
Unigene0009908	1	p3	(AAT)6	18	220	237
Unigene0009916	1	p2	(AT)6	12	150	161
Unigene0009923	1	p3	(AAG)7	21	200	220
Unigene0009926	1	p2	(AT)8	16	186	201
Unigene0009934	1	p6	(CATCCA)4	24	144	167
Unigene0009960	1	p2	(TA)7	14	9	22
Unigene0009961	1	p3	(AGT)7	21	1	21
Unigene0009963	1	p3	(CTG)6	18	25	42
Unigene0010065	1	p2	(TG)6	12	163	174
Unigene0010101	1	p2	(CT)7	14	89	102
Unigene0010174	1	p2	(TA)9	18	1	18
Unigene0010216	1	p2	(CT)6	12	216	227
Unigene0010280	1	p2	(TC)7	14	78	91
Unigene0010318	1	p3	(GTG)5	15	413	427
Unigene0010319	1	p4	(AATT)4	16	135	150
Unigene0010326	1	p3	(GCT)5	15	1	15
Unigene0010351	1	p2	(GT)6	12	140	151
Unigene0010354	1	p4	(TATG)4	16	5	20
Unigene0010362	1	p2	(GA)9	18	1	18
Unigene0010445	1	p2	(CT)7	14	112	125
Unigene0010489	1	p2	(TA)7	14	284	297
Unigene0010631	1	p3	(ACC)5	15	109	123
Unigene0010631	2	p3	(CTG)5	15	446	460
Unigene0010655	1	p2	(AT)7	14	200	213
Unigene0010724	1	p2	(TC)8	16	3	18
Unigene0010776	1	p3	(TCT)7	21	1	21
Unigene0010808	1	p4	(TTTA)4	16	211	226
Unigene0010816	1	p2	(TA)8	16	27	42
Unigene0010846	1	p5	(TGAAT)5	25	192	216
Unigene0010849	1	p4	(TTTA)4	16	403	418
Unigene0010852	1	p2	(GA)9	18	1	18
Unigene0010854	1	c	(TAAA)5gcgacgccctcccctcagggcctcagcttttcatcttcatctctttccttttatttccccgcatatcaa(TC)6	101	382	482
Unigene0010891	1	p2	(GA)7	14	1	14
Unigene0010902	1	p2	(AG)8	16	388	403
Unigene0010903	1	p3	(CTG)7	21	1	21
Unigene0010916	1	p2	(CA)8	16	81	96
Unigene0010917	1	p2	(CA)8	16	81	96
Unigene0010918	1	p2	(TA)10	20	1173	1192
Unigene0010919	1	p2	(GA)6	12	276	287
Unigene0010937	1	p2	(TA)6	12	850	861
Unigene0010980	1	p3	(TCT)5	15	582	596
Unigene0011036	1	p3	(CTT)7	21	250	270
Unigene0011037	1	p3	(CTT)7	21	232	252
Unigene0011066	1	p2	(CT)10	20	1	20
Unigene0011068	1	p2	(CT)10	20	1	20
Unigene0011080	1	p2	(TA)8	16	648	663
Unigene0011094	1	p2	(TA)7	14	1	14
Unigene0011095	1	p6	(TGTGGC)4	24	603	626
Unigene0011116	1	p2	(TA)9	18	173	190
Unigene0011117	1	p2	(TA)9	18	1	18
Unigene0011141	1	p2	(AG)6	12	363	374
Unigene0011143	1	p2	(AG)6	12	338	349
Unigene0011147	1	p2	(TC)10	20	1	20
Unigene0011160	1	p6	(CCCAAA)4	24	211	234
Unigene0011168	1	p2	(TA)9	18	1	18
Unigene0011173	1	p2	(CT)7	14	410	423
Unigene0011174	1	p2	(CT)7	14	11	24
Unigene0011195	1	p2	(GT)6	12	831	842
Unigene0011254	1	p2	(TA)8	16	46	61
Unigene0011254	2	p2	(GA)8	16	365	380
Unigene0011255	1	p2	(GA)8	16	238	253
Unigene0011256	1	p2	(TA)8	16	46	61
Unigene0011300	1	p3	(GCT)5	15	227	241
Unigene0011307	1	p2	(TA)8	16	79	94
Unigene0011316	1	p6	(TTGGTT)4	24	479	502
Unigene0011321	1	p2	(TA)11	22	1	22
Unigene0011322	1	p2	(TA)11	22	1	22
Unigene0011371	1	p4	(TTGT)5	20	408	427
Unigene0011375	1	p2	(AG)11	22	1	22
Unigene0011388	1	p4	(AAAT)4	16	5	20
Unigene0011413	1	p6	(CAAAAA)4	24	244	267
Unigene0011420	1	p3	(TAA)7	21	901	921
Unigene0011421	1	p3	(TAA)7	21	1	21
Unigene0011426	1	p2	(TA)6	12	148	159
Unigene0011429	1	p2	(GA)7	14	456	469
Unigene0011441	1	p2	(CT)9	18	103	120
Unigene0011444	1	p4	(AAAT)4	16	41	56
Unigene0011459	1	p2	(TG)6	12	212	223
Unigene0011484	1	p2	(TG)9	18	1	18
Unigene0011495	1	p2	(CT)10	20	1	20
Unigene0011496	1	p2	(AG)10	20	1	20
Unigene0011511	1	p2	(AT)8	16	838	853
Unigene0011533	1	p4	(AGAA)4	16	306	321
Unigene0011552	1	p2	(AT)10	20	1	20
Unigene0011588	1	c	(CG)9(TG)6	30	649	678
Unigene0011589	1	p4	(TTAA)4	16	182	197
Unigene0011591	1	p2	(AG)9	18	40	57
Unigene0011614	1	p2	(AG)8	16	1	16
Unigene0011618	1	p4	(TAGA)4	16	194	209
Unigene0011620	1	p2	(AT)10	20	1121	1140
Unigene0011640	1	p2	(AG)9	18	1787	1804
Unigene0011656	1	p2	(TA)9	18	1	18
Unigene0011690	1	p2	(AT)6	12	193	204
Unigene0011702	1	p3	(AAT)5	15	110	124
Unigene0011709	1	p4	(GAGT)4	16	79	94
Unigene0011725	1	c	(TTC)5tgg(TTC)5	33	138	170
Unigene0011735	1	p2	(CT)6	12	225	236
Unigene0011743	1	p2	(AG)8	16	1	16
Unigene0011749	1	p3	(ATA)6	18	231	248
Unigene0011749	2	p3	(TAT)6	18	623	640
Unigene0011750	1	p3	(TAT)6	18	453	470
Unigene0011776	1	p2	(TC)8	16	69	84
Unigene0011776	2	p3	(GAG)5	15	539	553
Unigene0011777	1	p3	(GAG)5	15	489	503
Unigene0011783	1	p6	(GGCTCC)4	24	1	24
Unigene0011787	1	p2	(AG)6	12	40	51
Unigene0011795	1	c*	(GAGT)4(GT)6*	26	4	29
Unigene0011801	1	p2	(AT)6	12	494	505
Unigene0011805	1	p3	(ATC)5	15	9	23
Unigene0011806	1	p2	(TA)6	12	250	261
Unigene0011822	1	p4	(GGAT)5	20	324	343
Unigene0011837	1	p2	(CT)10	20	40	59
Unigene0011838	1	p2	(CT)10	20	104	123
Unigene0011841	1	p2	(TA)6	12	322	333
Unigene0011874	1	p2	(GA)10	20	1	20
Unigene0011875	1	p4	(GTCC)4	16	194	209
Unigene0011878	1	p2	(TG)6	12	442	453
Unigene0011890	1	p6	(CAGCCT)4	24	388	411
Unigene0011896	1	p4	(GAAA)4	16	36	51
Unigene0011898	1	p2	(AT)6	12	54	65
Unigene0011899	1	p2	(AG)8	16	268	283
Unigene0011965	1	p2	(TC)6	12	231	242
Unigene0012001	1	p2	(TA)6	12	32	43
Unigene0012002	1	p2	(AG)8	16	523	538
Unigene0012019	1	p2	(CT)9	18	1	18
Unigene0012063	1	p2	(TA)6	12	121	132
Unigene0012063	2	p6	(CTATTA)4	24	1098	1121
Unigene0012075	1	p3	(TAT)5	15	1218	1232
Unigene0012093	1	p2	(AG)9	18	3	20
Unigene0012104	1	p6	(TCCTTG)4	24	552	575
Unigene0012113	1	c	(CAA)5cgggaacaatagtagtggtgaagaggaagagggagatggggagggga(GAAATG)4	86	655	740
Unigene0012141	1	p2	(AT)8	16	121	136
Unigene0012147	1	p2	(TA)9	18	1	18
Unigene0012151	1	p2	(CT)6	12	950	961
Unigene0012157	1	p2	(TA)9	18	1	18
Unigene0012184	1	p2	(CT)6	12	77	88
Unigene0012212	1	p3	(ATC)5	15	211	225
Unigene0012213	1	p2	(AT)6	12	1	12
Unigene0012214	1	p2	(AT)6	12	1	12
Unigene0012218	1	p2	(AT)8	16	1	16
Unigene0012248	1	p2	(AT)7	14	1	14
Unigene0012255	1	p2	(TC)8	16	49	64
Unigene0012258	1	p2	(AC)6	12	96	107
Unigene0012263	1	p2	(GA)7	14	502	515
Unigene0012304	1	p4	(AAGA)4	16	79	94
Unigene0012324	1	p3	(TTG)7	21	454	474
Unigene0012324	2	p2	(GA)8	16	681	696
Unigene0012327	1	p2	(AT)6	12	241	252
Unigene0012328	1	p2	(CT)7	14	344	357
Unigene0012362	1	p2	(TA)9	18	1	18
Unigene0012383	1	p2	(GT)9	18	763	780
Unigene0012386	1	p2	(TA)10	20	1	20
Unigene0012390	1	p3	(AAT)5	15	21	35
Unigene0012391	1	p2	(CT)6	12	127	138
Unigene0012449	1	p2	(CT)8	16	222	237
Unigene0012576	1	p4	(GCTC)5	20	134	153
Unigene0012579	1	p2	(TA)7	14	10	23
Unigene0012607	1	p2	(AG)7	14	116	129
Unigene0012655	1	p2	(AC)8	16	8	23
Unigene0012761	1	p3	(GCA)6	18	1	18
Unigene0012770	1	p4	(TTAT)4	16	349	364
Unigene0012777	1	p3	(AAG)6	18	258	275
Unigene0012794	1	p2	(AG)6	12	298	309
Unigene0012803	1	p2	(GT)9	18	1	18
Unigene0012804	1	c	(AT)7aatacacgaggagagagaaatggcgaaccagttggagaatttggtggaatccataaaatccaaggtccgatcgtt(GAA)5	104	116	219
Unigene0012815	1	p2	(GA)6	12	334	345
Unigene0012832	1	p2	(GA)7	14	135	148
Unigene0012848	1	p2	(AG)6	12	201	212
Unigene0012852	1	p3	(CTC)5	15	169	183
Unigene0012859	1	p2	(TC)7	14	112	125
Unigene0012909	1	p2	(AG)6	12	128	139
Unigene0012985	1	p3	(CTG)6	18	62	79
Unigene0013119	1	p2	(GA)7	14	202	215
Unigene0013125	1	p2	(AC)8	16	165	180
Unigene0013161	1	p3	(AAT)6	18	6	23
Unigene0013204	1	p3	(GAA)5	15	499	513
Unigene0013265	1	p3	(GGA)6	18	57	74
Unigene0013309	1	p3	(AAG)6	18	4	21
Unigene0013354	1	p2	(AG)6	12	195	206
Unigene0013373	1	p2	(AG)6	12	128	139
Unigene0013406	1	p2	(AT)9	18	275	292
Unigene0013442	1	p2	(AT)7	14	240	253
Unigene0013443	1	p4	(TTTC)4	16	336	351
Unigene0013464	1	p2	(GA)9	18	115	132
Unigene0013489	1	p2	(TC)8	16	1	16
Unigene0013499	1	p2	(TA)6	12	103	114
Unigene0013516	1	p3	(GGC)8	24	1	24
Unigene0013517	1	c	(TGG)5tagtagactagtagggggagaagtctggaagaagaagaataagaataggaattagaagaataaaaagaataaatataag(AAT)6	112	156	267
Unigene0013525	1	p2	(TA)7	14	238	251
Unigene0013535	1	p2	(CT)9	18	1	18
Unigene0013558	1	p2	(AT)7	14	1	14
Unigene0013566	1	p3	(GGT)5	15	214	228
Unigene0013572	1	p3	(AGG)7	21	654	674
Unigene0013592	1	c	(GAA)5gagaatggcgcagaattcatcgtcatcatctccaaaaccaattcaatcaacaaattcattggaaccaacaacaataataact(CAG)5	112	1	112
Unigene0013594	1	p2	(AG)6	12	1102	1113
Unigene0013597	1	p3	(GAA)6	18	1	18
Unigene0013597	2	p3	(AAG)5	15	276	290
Unigene0013598	1	p3	(AAG)7	21	211	231
Unigene0013599	1	p2	(AT)10	20	1	20
Unigene0013605	1	p2	(AT)9	18	1813	1830
Unigene0013607	1	p2	(AG)9	18	1	18
Unigene0013614	1	p3	(GAT)5	15	219	233
Unigene0013636	1	p2	(TA)10	20	1	20
Unigene0013637	1	c	(TA)9ttaattgtcaaattaattaattctta(CTAG)4	60	1	60
Unigene0013639	1	c	(CT)9g(AC)10	39	1117	1155
Unigene0013641	1	p2	(GA)7	14	778	791
Unigene0013654	1	p2	(AT)7	14	162	175
Unigene0013654	2	p2	(GA)6	12	803	814
Unigene0013655	1	p4	(TCTA)5	20	656	675
Unigene0013660	1	p2	(TA)6	12	16	27
Unigene0013664	1	p3	(CTC)6	18	607	624
Unigene0013671	1	p3	(TAC)6	18	1	18
Unigene0013671	2	p2	(AG)8	16	391	406
Unigene0013676	1	p2	(TC)8	16	985	1000
Unigene0013688	1	p2	(AG)8	16	625	640
Unigene0013693	1	p2	(TC)8	16	9	24
Unigene0013693	2	p5	(GGATC)4	20	840	859
Unigene0013694	1	p3	(TTC)5	15	890	904
Unigene0013695	1	c	(TC)6attagtcattactcacctcagggctcactggctcagtctcaaactctcag(TC)6	74	100	173
Unigene0013699	1	p2	(CT)9	18	1429	1446
Unigene0013700	1	p2	(CT)9	18	1464	1481
Unigene0013709	1	p2	(TA)8	16	231	246
Unigene0013710	1	p2	(TA)8	16	212	227
Unigene0013718	1	p2	(AT)6	12	146	157
Unigene0013719	1	p3	(AGA)7	21	1	21
Unigene0013729	1	p3	(CAT)6	18	777	794
Unigene0013733	1	p2	(AG)6	12	167	178
Unigene0013761	1	p2	(AT)8	16	1	16
Unigene0013761	2	p2	(TA)9	18	207	224
Unigene0013762	1	c	(TC)6cccctctacctttgtccccaaactaaagcaagcaatcaaaccataacccatctac(AT)8	83	13	95
Unigene0013767	1	p3	(ACC)7	21	336	356
Unigene0013779	1	p3	(CTT)5	15	40	54
Unigene0013786	1	p2	(AT)6	12	151	162
Unigene0013787	1	p2	(TG)6	12	13	24
Unigene0013803	1	c	(TG)6tctgtctgtgtgtgcgcgcgta(TG)6	46	228	273
Unigene0013842	1	p2	(AT)10	20	1	20
Unigene0013853	1	p5	(TTTGG)4	20	654	673
Unigene0013892	1	p2	(AT)6	12	198	209
Unigene0013903	1	p4	(AAAT)4	16	242	257
Unigene0013926	1	p2	(CT)6	12	294	305
Unigene0013940	1	p2	(TA)8	16	8	23
Unigene0013973	1	p4	(CTAG)4	16	127	142
Unigene0013984	1	p3	(TTG)5	15	849	863
Unigene0013985	1	p4	(CTCC)4	16	1	16
Unigene0014005	1	p3	(AGA)5	15	418	432
Unigene0014015	1	p4	(TTTC)4	16	623	638
Unigene0014023	1	p2	(TA)10	20	1	20
Unigene0014025	1	p2	(GA)9	18	1059	1076
Unigene0014036	1	p2	(GA)8	16	76	91
Unigene0014057	1	p2	(AG)9	18	369	386
Unigene0014068	1	p3	(AAT)6	18	305	322
Unigene0014069	1	p3	(AAT)5	15	444	458
Unigene0014072	1	p5	(TTCTC)4	20	528	547
Unigene0014079	1	p2	(TC)9	18	4	21
Unigene0014084	1	p2	(CT)8	16	110	125
Unigene0014102	1	p6	(GGAATA)4	24	621	644
Unigene0014109	1	p4	(AAAC)4	16	843	858
Unigene0014126	1	p3	(CAT)7	21	1	21
Unigene0014146	1	p2	(CA)6	12	576	587
Unigene0014148	1	p2	(GA)8	16	425	440
Unigene0014151	1	p3	(GAA)5	15	137	151
Unigene0014152	1	p3	(GAA)6	18	137	154
Unigene0014160	1	p2	(GT)7	14	1386	1399
Unigene0014174	1	p2	(CA)7	14	100	113
Unigene0014200	1	p3	(CAC)5	15	149	163
Unigene0014202	1	p2	(AT)6	12	1091	1102
Unigene0014210	1	p4	(AGTC)4	16	1367	1382
Unigene0014239	1	p5	(TGGAA)4	20	306	325
Unigene0014240	1	p2	(TC)6	12	1066	1077
Unigene0014253	1	p2	(AG)9	18	323	340
Unigene0014254	1	p2	(AG)9	18	234	251
Unigene0014265	1	p3	(TGC)5	15	839	853
Unigene0014266	1	p3	(AGA)5	15	222	236
Unigene0014288	1	p2	(TC)7	14	86	99
Unigene0014305	1	p4	(AAAG)5	20	5	24
Unigene0014306	1	p4	(TTTC)4	16	1	16
Unigene0014310	1	p2	(AG)8	16	222	237
Unigene0014322	1	p2	(AG)8	16	23	38
Unigene0014323	1	p2	(AG)8	16	23	38
Unigene0014328	1	p2	(AT)11	22	1	22
Unigene0014331	1	p2	(AG)8	16	388	403
Unigene0014335	1	p2	(CT)12	24	91	114
Unigene0014348	1	p2	(GA)10	20	1	20
Unigene0014349	1	p2	(AG)7	14	568	581
Unigene0014350	1	p2	(AT)6	12	104	115
Unigene0014369	1	p3	(AGC)7	21	303	323
Unigene0014370	1	p3	(AGC)7	21	255	275
Unigene0014374	1	p2	(AC)8	16	323	338
Unigene0014376	1	p3	(TCC)5	15	8	22
Unigene0014401	1	p2	(GA)6	12	947	958
Unigene0014408	1	p3	(GTG)5	15	274	288
Unigene0014408	2	p4	(TATG)4	16	2839	2854
Unigene0014409	1	p3	(GTG)5	15	274	288
Unigene0014409	2	p4	(TATG)4	16	2920	2935
Unigene0014413	1	p2	(CT)6	12	12	23
Unigene0014422	1	p2	(AC)10	20	275	294
Unigene0014441	1	p3	(GGT)5	15	80	94
Unigene0014451	1	p5	(CCAAA)4	20	1	20
Unigene0014452	1	p5	(TGTTT)4	20	117	136
Unigene0014460	1	p2	(AG)7	14	336	349
Unigene0014461	1	p2	(TA)6	12	315	326
Unigene0014516	1	p3	(GCG)5	15	1438	1452
Unigene0014517	1	p2	(AT)6	12	641	652
Unigene0014534	1	p2	(AG)6	12	212	223
Unigene0014542	1	p3	(TGT)6	18	105	122
Unigene0014553	1	p2	(AG)10	20	1	20
Unigene0014553	2	p2	(AT)6	12	688	699
Unigene0014564	1	p2	(CT)6	12	32	43
Unigene0014567	1	p2	(TA)6	12	406	417
Unigene0014570	1	p2	(AT)9	18	1	18
Unigene0014574	1	p2	(AT)9	18	1	18
Unigene0014574	2	p3	(AGC)7	21	211	231
Unigene0014575	1	p2	(TA)9	18	204	221
Unigene0014585	1	p2	(GA)6	12	2356	2367
Unigene0014596	1	p2	(AG)8	16	995	1010
Unigene0014629	1	p4	(TTCT)4	16	44	59
Unigene0014630	1	p4	(GATG)4	16	109	124
Unigene0014632	1	p2	(AT)6	12	1	12
Unigene0014638	1	p6	(AATCCG)4	24	628	651
Unigene0014638	2	p2	(AT)6	12	985	996
Unigene0014639	1	p6	(AATCCG)4	24	725	748
Unigene0014639	2	p2	(AT)6	12	1082	1093
Unigene0014651	1	p4	(CTAG)4	16	524	539
Unigene0014653	1	p3	(GAA)5	15	295	309
Unigene0014682	1	p2	(CT)6	12	299	310
Unigene0014707	1	c	(AT)9aga(AT)8	37	1	37
Unigene0014724	1	p4	(TCTT)4	16	668	683
Unigene0014725	1	c	(CATC)5caatttttaatatcttctttcttctttttttaatccaaagagaattaatacttgagttctcttctctatgttc(TAAT)4	109	242	350
Unigene0014726	1	p2	(TA)8	16	535	550
Unigene0014730	1	p3	(ATT)5	15	41	55
Unigene0014736	1	p2	(AG)8	16	2001	2016
Unigene0014747	1	c	(AT)7gcgtgtgtgtatgtatatcagtatatgt(AG)6	54	1	54
Unigene0014752	1	p2	(TG)8	16	210	225
Unigene0014760	1	p2	(CT)6	12	65	76
Unigene0014761	1	p2	(CT)6	12	65	76
Unigene0014769	1	p2	(AC)6	12	838	849
Unigene0014774	1	p3	(TTC)5	15	694	708
Unigene0014775	1	p2	(AG)6	12	86	97
Unigene0014775	2	p3	(GAT)5	15	644	658
Unigene0014779	1	p4	(TATT)4	16	459	474
Unigene0014785	1	p2	(AG)7	14	161	174
Unigene0014808	1	p2	(TA)8	16	707	722
Unigene0014839	1	p2	(TA)10	20	1	20
Unigene0014851	1	p2	(AT)11	22	1	22
Unigene0014897	1	p2	(CT)9	18	81	98
Unigene0014905	1	p2	(GA)6	12	289	300
Unigene0014920	1	p5	(CTTTT)4	20	742	761
Unigene0014939	1	p3	(CAT)7	21	98	118
Unigene0014943	1	p5	(AAAAG)4	20	298	317
Unigene0014945	1	p6	(GGTCGT)4	24	1	24
Unigene0014946	1	p6	(GGTCGT)4	24	1	24
Unigene0014953	1	p5	(AACAA)4	20	229	248
Unigene0014953	2	p4	(TCTT)5	20	382	401
Unigene0014956	1	p2	(GA)6	12	367	378
Unigene0015003	1	p3	(CAG)5	15	262	276
Unigene0015004	1	p3	(CAG)5	15	262	276
Unigene0015012	1	p2	(TA)7	14	146	159
Unigene0015015	1	p4	(GGCT)4	16	22	37
Unigene0015016	1	p4	(GGCT)4	16	22	37
Unigene0015017	1	p2	(AG)8	16	60	75
Unigene0015024	1	p3	(AAG)5	15	8	22
Unigene0015024	2	p3	(TAC)5	15	162	176
Unigene0015025	1	p2	(TA)6	12	504	515
Unigene0015036	1	p4	(AAAC)4	16	45	60
Unigene0015039	1	p2	(AG)6	12	497	508
Unigene0015044	1	p3	(CCT)5	15	18	32
Unigene0015059	1	p3	(TCA)6	18	81	98
Unigene0015066	1	p2	(TA)10	20	55	74
Unigene0015079	1	p3	(TGA)5	15	170	184
Unigene0015099	1	p2	(GA)11	22	1195	1216
Unigene0015100	1	p2	(AT)8	16	912	927
Unigene0015103	1	p2	(GA)7	14	422	435
Unigene0015151	1	p4	(TTTC)4	16	123	138
Unigene0015168	1	c	(AG)8cgatcgacagacaatcaatcaaag(CTC)5	55	216	270
Unigene0015171	1	p2	(AT)8	16	415	430
Unigene0015176	1	p4	(AAAT)6	24	151	174
Unigene0015176	2	p2	(TA)9	18	1662	1679
Unigene0015177	1	p3	(GAC)5	15	177	191
Unigene0015199	1	p2	(AT)9	18	390	407
Unigene0015211	1	p3	(TCC)6	18	3169	3186
Unigene0015212	1	p3	(TCC)6	18	3169	3186
Unigene0015214	1	p4	(AAAT)4	16	72	87
Unigene0015224	1	p3	(AGA)8	24	1	24
Unigene0015225	1	p3	(AGA)8	24	1	24
Unigene0015229	1	p2	(GT)11	22	1	22
Unigene0015249	1	p3	(CTC)5	15	107	121
Unigene0015262	1	p3	(CAT)5	15	394	408
Unigene0015274	1	p2	(TC)7	14	61	74
Unigene0015276	1	p2	(TG)11	22	1	22
Unigene0015292	1	p2	(TA)8	16	8	23
Unigene0015309	1	p2	(TG)8	16	539	554
Unigene0015323	1	p2	(CT)7	14	88	101
Unigene0015328	1	p2	(TA)10	20	1	20
Unigene0015341	1	p3	(CTT)5	15	96	110
Unigene0015346	1	p5	(GGAGT)4	20	292	311
Unigene0015356	1	p3	(ATG)7	21	1	21
Unigene0015358	1	p2	(AT)8	16	189	204
Unigene0015363	1	p2	(AT)7	14	1206	1219
Unigene0015422	1	p2	(AT)8	16	354	369
Unigene0015429	1	p5	(TTCTG)4	20	1183	1202
Unigene0015436	1	p3	(CTC)5	15	80	94
Unigene0015497	1	p2	(TA)7	14	200	213
Unigene0015510	1	p3	(ACA)6	18	195	212
Unigene0015666	1	p2	(GT)8	16	405	420
Unigene0015706	1	p2	(CT)10	20	2	21
Unigene0015728	1	p2	(GA)6	12	2	13
Unigene0015746	1	p2	(CT)6	12	259	270
Unigene0015747	1	p2	(AG)8	16	3	18
Unigene0015794	1	p2	(CT)6	12	116	127
Unigene0015815	1	p4	(TTTC)4	16	225	240
Unigene0015898	1	p4	(TTTC)4	16	232	247
Unigene0015910	1	p2	(AG)10	20	2	21
Unigene0015989	1	p3	(AGA)5	15	113	127
Unigene0016010	1	p2	(TC)9	18	210	227
Unigene0016124	1	p2	(CT)9	18	207	224
Unigene0016139	1	p2	(GA)7	14	1	14
Unigene0016181	1	p3	(AGA)5	15	247	261
Unigene0016198	1	p2	(AG)7	14	135	148
Unigene0016205	1	p4	(ATAA)4	16	13	28
Unigene0016210	1	p4	(ATTT)4	16	7	22
Unigene0016231	1	p2	(TC)9	18	1	18
Unigene0016302	1	p3	(TTC)5	15	15	29
Unigene0016338	1	p4	(AAAT)4	16	31	46
Unigene0016348	1	p2	(GA)8	16	51	66
Unigene0016351	1	p4	(AGCT)4	16	170	185
Unigene0016379	1	p3	(GGA)5	15	181	195
Unigene0016409	1	p2	(GT)6	12	1	12
Unigene0016439	1	p2	(CT)6	12	199	210
Unigene0016458	1	p4	(CAGG)4	16	11	26
Unigene0016465	1	p2	(AG)6	12	91	102
Unigene0016465	2	p2	(AG)6	12	328	339
Unigene0016469	1	p2	(TC)6	12	976	987
Unigene0016470	1	p3	(TCA)6	18	385	402
Unigene0016470	2	c	(TGA)5ttcttcttcctcggctaatacttcaaaaccatcaaa(TTC)6	69	646	714
Unigene0016471	1	p2	(AT)6	12	571	582
Unigene0016472	1	p2	(AT)6	12	571	582
Unigene0016473	1	p3	(TCA)6	18	385	402
Unigene0016473	2	c	(TGA)5ttcttcttcctcggctaatacttcaaaaccatcaaa(TTC)6	69	646	714
Unigene0016478	1	p2	(CT)6	12	14	25
Unigene0016493	1	p2	(AC)11	22	356	377
Unigene0016500	1	p3	(TGC)6	18	1	18
Unigene0016530	1	p2	(GA)9	18	1	18
Unigene0016533	1	p2	(TA)7	14	154	167
Unigene0016537	1	p3	(TGG)5	15	225	239
Unigene0016537	2	p2	(AT)7	14	864	877
Unigene0016583	1	p3	(TAT)7	21	1209	1229
Unigene0016596	1	p3	(AAG)5	15	375	389
Unigene0016607	1	c	(ATA)6caggactactctttaattacttt(TGGA)5	61	79	139
Unigene0016641	1	p6	(TTGGGA)4	24	1559	1582
Unigene0016658	1	p2	(GA)8	16	1410	1425
Unigene0016659	1	p3	(CAG)5	15	413	427
Unigene0016659	2	p5	(ATTTT)5	25	1824	1848
Unigene0016660	1	p3	(CAG)5	15	413	427
Unigene0016660	2	p5	(ATTTT)5	25	2013	2037
Unigene0016661	1	p3	(CAG)5	15	413	427
Unigene0016661	2	p5	(ATTTT)5	25	2249	2273
Unigene0016662	1	p3	(CAG)5	15	413	427
Unigene0016662	2	p5	(ATTTT)5	25	1588	1612
Unigene0016669	1	p2	(GA)10	20	624	643
Unigene0016670	1	p2	(GA)10	20	1039	1058
Unigene0016677	1	p2	(AT)7	14	60	73
Unigene0016698	1	p2	(AG)9	18	854	871
Unigene0016699	1	p2	(AG)9	18	970	987
Unigene0016700	1	p4	(AGCT)4	16	123	138
Unigene0016700	2	p3	(GCG)5	15	389	403
Unigene0016707	1	p2	(GA)6	12	1263	1274
Unigene0016713	1	p3	(TCT)5	15	205	219
Unigene0016713	2	p3	(GAA)7	21	432	452
Unigene0016714	1	c	(AAG)7aaagagttctcttctctctctgatgagtaagagtggtcagtcgggaaaaaggccgatgagtctgtttgccggttaactcactcggatctgga(CGGAT)4	133	1	133
Unigene0016731	1	p2	(GT)6	12	636	647
Unigene0016731	2	p2	(GA)8	16	1089	1104
Unigene0016732	1	p2	(GA)8	16	275	290
Unigene0016756	1	c	(GGTTG)4gagcattttg(GGA)8	54	1071	1124
Unigene0016757	1	p4	(TGGT)5	20	649	668
Unigene0016777	1	p3	(AGA)5	15	1495	1509
Unigene0016782	1	p2	(TC)6	12	775	786
Unigene0016794	1	p2	(GA)7	14	301	314
Unigene0016796	1	p5	(AAAAT)4	20	13	32
Unigene0016813	1	p2	(AT)8	16	1429	1444
Unigene0016832	1	p3	(GAA)5	15	508	522
Unigene0016834	1	c	(GAT)6tttgatgatctcaatgaagatgagtatgatgattctgatgcagatgatgatcatgagcatgatcaggag(GAT)5	102	520	621
Unigene0016835	1	c	(ATC)5agaatgagcatgcacatcaaatgcatcttcttct(TCA)5	64	746	809
Unigene0016841	1	p6	(TCACTG)4	24	288	311
Unigene0016855	1	p2	(TC)6	12	291	302
Unigene0016857	1	p3	(AGA)5	15	202	216
Unigene0016879	1	p3	(AGC)5	15	127	141
Unigene0016903	1	p2	(GA)7	14	59	72
Unigene0016924	1	p2	(AG)7	14	817	830
Unigene0016925	1	p2	(AG)7	14	718	731
Unigene0016930	1	c	(TCT)6ggctgctgttgcg(TCT)5	46	53	98
Unigene0016931	1	p3	(TCA)5	15	50	64
Unigene0016945	1	c	(CA)6cgcacgcaagagttgatttacatacatacacatctgtctaat(CA)8cgcgcgcgcg(CA)7	94	605	698
Unigene0016947	1	p3	(AGA)6	18	77	94
Unigene0016949	1	p5	(TTTGG)4	20	123	142
Unigene0016950	1	p5	(GTTTG)5	25	276	300
Unigene0016961	1	p2	(TA)10	20	884	903
Unigene0016966	1	p3	(CCA)5	15	724	738
Unigene0016966	2	p2	(GA)11	22	851	872
Unigene0016973	1	p2	(GA)6	12	11	22
Unigene0016984	1	p4	(TTAA)4	16	716	731
Unigene0017001	1	p2	(AT)7	14	159	172
Unigene0017009	1	p2	(AG)7	14	110	123
Unigene0017009	2	p2	(TC)7	14	350	363
Unigene0017009	3	p5	(AGAAA)4	20	1851	1870
Unigene0017014	1	p2	(GA)9	18	1524	1541
Unigene0017024	1	p2	(AG)7	14	256	269
Unigene0017038	1	c	(CT)7ttaaaccactacactacaatgcgcattctctat(CTC)6	65	226	290
Unigene0017038	2	p3	(TCC)5	15	869	883
Unigene0017069	1	p4	(CTGG)5	20	897	916
Unigene0017070	1	p5	(AGGTG)4	20	1816	1835
Unigene0017071	1	p5	(AGGTG)4	20	1865	1884
Unigene0017074	1	p4	(TTGA)4	16	2287	2302
Unigene0017077	1	p2	(AT)6	12	847	858
Unigene0017082	1	p2	(TA)9	18	1	18
Unigene0017097	1	c	(AT)6agtgagaaaaacagaggta(ATCCG)4	51	304	354
Unigene0017121	1	p4	(TGGC)4	16	197	212
Unigene0017136	1	p3	(TTG)6	18	5	22
Unigene0017139	1	p3	(AAG)5	15	1	15
Unigene0017143	1	p2	(TC)8	16	239	254
Unigene0017146	1	p2	(TA)6	12	173	184
Unigene0017147	1	p2	(GA)7	14	1	14
Unigene0017147	2	p4	(GCTT)5	20	376	395
Unigene0017174	1	p2	(CT)6	12	62	73
Unigene0017175	1	p2	(CT)6	12	62	73
Unigene0017189	1	p2	(AT)9	18	197	214
Unigene0017190	1	p3	(GGT)7	21	1	21
Unigene0017196	1	p2	(AT)10	20	1	20
Unigene0017206	1	p2	(TG)7	14	9	22
Unigene0017206	2	p2	(AT)6	12	362	373
Unigene0017207	1	p2	(GA)8	16	1	16
Unigene0017213	1	p3	(AGG)6	18	105	122
Unigene0017234	1	p3	(TTC)5	15	187	201
Unigene0017246	1	p5	(TGAGT)12	60	835	894
Unigene0017250	1	p2	(CT)6	12	41	52
Unigene0017253	1	p2	(AT)8	16	335	350
Unigene0017267	1	p2	(GT)9	18	210	227
Unigene0017273	1	p4	(TTTC)5	20	360	379
Unigene0017278	1	p4	(TACA)4	16	21	36
Unigene0017279	1	p4	(TACA)4	16	21	36
Unigene0017304	1	p2	(GA)9	18	2250	2267
Unigene0017307	1	p5	(GAGTA)4	20	91	110
Unigene0017310	1	p3	(TAT)5	15	365	379
Unigene0017314	1	p2	(GT)8	16	331	346
Unigene0017318	1	p3	(GGT)5	15	711	725
Unigene0017318	2	p2	(TA)7	14	939	952
Unigene0017321	1	p2	(AT)11	22	1	22
Unigene0017325	1	p2	(AT)6	12	471	482
Unigene0017336	1	p2	(AT)10	20	1	20
Unigene0017338	1	p2	(TA)8	16	118	133
Unigene0017354	1	p2	(TA)6	12	803	814
Unigene0017356	1	p3	(GAA)5	15	188	202
Unigene0017365	1	p2	(TG)9	18	471	488
Unigene0017369	1	p3	(GAA)7	21	262	282
Unigene0017375	1	p2	(AT)7	14	268	281
Unigene0017378	1	c	(ATTT)4atctatcattt(TA)8	43	45	87
Unigene0017382	1	p5	(GCCAG)4	20	670	689
Unigene0017408	1	p2	(AG)7	14	17	30
Unigene0017419	1	p5	(GAAAA)4	20	1	20
Unigene0017423	1	p3	(TAC)7	21	189	209
Unigene0017424	1	p2	(TA)10	20	332	351
Unigene0017438	1	p2	(TC)9	18	1	18
Unigene0017444	1	p6	(GCAGAA)4	24	1	24
Unigene0017483	1	c	(AC)9g(CA)11	41	114	154
Unigene0017483	2	p2	(TA)9	18	310	327
Unigene0017494	1	p2	(TA)9	18	1	18
Unigene0017496	1	p3	(ATG)7	21	289	309
Unigene0017511	1	p2	(TC)7	14	247	260
Unigene0017513	1	p2	(TC)7	14	144	157
Unigene0017516	1	p4	(ATCT)4	16	357	372
Unigene0017518	1	p5	(ATGCG)4	20	174	193
Unigene0017528	1	p4	(ATTT)4	16	931	946
Unigene0017532	1	p2	(AT)6	12	346	357
Unigene0017539	1	p2	(TA)6	12	182	193
Unigene0017553	1	p3	(ACC)5	15	580	594
Unigene0017554	1	p3	(ACC)5	15	580	594
Unigene0017557	1	p6	(CTCTCC)4	24	1	24
Unigene0017568	1	p2	(GA)7	14	554	567
Unigene0017569	1	p2	(GA)7	14	1178	1191
Unigene0017571	1	p3	(GAT)6	18	3	20
Unigene0017575	1	p4	(AATA)4	16	590	605
Unigene0017593	1	p2	(AG)6	12	352	363
Unigene0017603	1	p2	(AT)9	18	237	254
Unigene0017604	1	p2	(TA)9	18	494	511
Unigene0017622	1	p2	(AG)12	24	1	24
Unigene0017623	1	p2	(AG)12	24	1	24
Unigene0017624	1	p2	(AG)12	24	1	24
Unigene0017642	1	p4	(ACAT)4	16	45	60
Unigene0017642	2	p3	(TCA)5	15	213	227
Unigene0017642	3	p2	(TA)10	20	711	730
Unigene0017643	1	p4	(ACAT)4	16	45	60
Unigene0017643	2	p3	(TCA)5	15	213	227
Unigene0017652	1	p4	(GATC)4	16	421	436
Unigene0017653	1	p2	(CA)11	22	448	469
Unigene0017674	1	p2	(AT)11	22	1292	1313
Unigene0017698	1	p2	(CT)8	16	150	165
Unigene0017700	1	p3	(TCC)5	15	410	424
Unigene0017701	1	p3	(TCC)5	15	219	233
Unigene0017710	1	p2	(AT)8	16	261	276
Unigene0017725	1	p3	(GAT)6	18	1410	1427
Unigene0017727	1	p3	(ATG)7	21	1	21
Unigene0017729	1	p3	(ACA)7	21	1	21
Unigene0017730	1	p3	(ACA)7	21	1	21
Unigene0017731	1	p2	(CT)7	14	39	52
Unigene0017770	1	p3	(GAA)5	15	525	539
Unigene0017795	1	p2	(AG)6	12	338	349
Unigene0017816	1	p2	(CA)6	12	1115	1126
Unigene0017827	1	p2	(TG)6	12	6	17
Unigene0017855	1	p2	(AT)7	14	1	14
Unigene0017878	1	p2	(AT)8	16	1	16
Unigene0017881	1	p2	(TA)9	18	252	269
Unigene0017906	1	p2	(CT)6	12	294	305
Unigene0017920	1	p4	(AACA)4	16	484	499
Unigene0017926	1	p2	(TC)9	18	280	297
Unigene0017958	1	p2	(TC)10	20	352	371
Unigene0017966	1	p2	(TC)6	12	84	95
Unigene0017971	1	p2	(AT)10	20	268	287
Unigene0017987	1	p4	(ACAT)4	16	1632	1647
Unigene0017989	1	p2	(TC)8	16	2	17
Unigene0018002	1	p2	(GA)6	12	680	691
Unigene0018003	1	p2	(GA)6	12	652	663
Unigene0018005	1	p4	(GCAC)4	16	94	109
Unigene0018005	2	p4	(AATT)4	16	451	466
Unigene0018006	1	p4	(GCAC)4	16	361	376
Unigene0018006	2	p4	(AATT)4	16	718	733
Unigene0018012	1	p3	(TGG)5	15	434	448
Unigene0018036	1	p4	(TTCT)4	16	16	31
Unigene0018037	1	p4	(TTCT)4	16	16	31
Unigene0018038	1	p4	(TAAT)5	20	154	173
Unigene0018039	1	p2	(TG)9	18	122	139
Unigene0018046	1	p2	(GA)10	20	4	23
Unigene0018046	2	p3	(TAT)5	15	735	749
Unigene0018050	1	p3	(GTG)5	15	242	256
Unigene0018050	2	c	(TGC)6tttttccctcttccgcccatctaatctatctatctatagatctatctgcaattaattcacaacaaaacaaaaaagaaaatatttttttattattaaga(AT)8caaattataagatgaag(AT)6	161	489	649
Unigene0018051	1	c	(TGC)6tttttccctcttccgcccatctaatctatctatctatagatctatctgcaattaattcacaacaaaacaaaaaagaaaatatttttttattattaaga(AT)8caaattataagatgaag(AT)6	161	546	706
Unigene0018084	1	p3	(CAT)5	15	80	94
Unigene0018085	1	p3	(CAT)5	15	80	94
Unigene0018086	1	p2	(TC)7	14	23	36
Unigene0018094	1	p2	(AG)7	14	588	601
Unigene0018095	1	p2	(CA)6	12	1	12
Unigene0018147	1	p5	(GGCCT)4	20	137	156
Unigene0018182	1	p3	(GAT)5	15	126	140
Unigene0018183	1	p3	(GAT)5	15	1339	1353
Unigene0018191	1	p2	(AT)10	20	447	466
Unigene0018232	1	p5	(GAATA)4	20	498	517
Unigene0018250	1	p2	(TA)9	18	52	69
Unigene0018254	1	p2	(TA)7	14	370	383
Unigene0018255	1	p2	(TA)7	14	344	357
Unigene0018259	1	p2	(TA)6	12	210	221
Unigene0018264	1	p4	(ATTA)5	20	563	582
Unigene0018267	1	p4	(ATTA)5	20	587	606
Unigene0018282	1	p4	(GGAT)4	16	38	53
Unigene0018282	2	c	(AACT)5attcctagcttcttaattgttcttatctatatatatatt(GATC)4	75	778	852
Unigene0018291	1	p3	(TAA)6	18	131	148
Unigene0018292	1	p3	(CTC)6	18	90	107
Unigene0018308	1	p3	(AGT)5	15	534	548
Unigene0018313	1	p3	(GTT)5	15	785	799
Unigene0018314	1	p3	(GTT)5	15	1791	1805
Unigene0018316	1	c	(CT)8tagttttattcatctaaattctctgtccccattcttgcttatctaatataaattataatctaa(TTC)5	94	116	209
Unigene0018322	1	p2	(AT)11	22	1	22
Unigene0018350	1	p2	(AT)9	18	381	398
Unigene0018363	1	p2	(AG)7	14	238	251
Unigene0018368	1	p2	(TC)6	12	638	649
Unigene0018390	1	p2	(AT)6	12	265	276
Unigene0018422	1	p4	(AAAG)4	16	295	310
Unigene0018494	1	p2	(AT)9	18	7	24
Unigene0018506	1	p2	(TA)6	12	83	94
Unigene0018506	2	p4	(ATAA)4	16	217	232
Unigene0018513	1	c	(AT)9ggagagagagagctagagagggtgtgagtgtgt(GA)8	67	1	67
Unigene0018525	1	p2	(GA)9	18	1	18
Unigene0018546	1	p2	(TA)7	14	472	485
Unigene0018562	1	p2	(CA)6	12	294	305
Unigene0018564	1	p4	(CACT)5	20	1	20
Unigene0018566	1	p3	(ATA)5	15	465	479
Unigene0018595	1	p2	(GA)6	12	2	13
Unigene0018596	1	p2	(TA)7	14	1	14
Unigene0018600	1	p3	(AAG)7	21	1	21
Unigene0018616	1	p3	(AGA)5	15	34	48
Unigene0018627	1	p3	(TGG)7	21	789	809
Unigene0018643	1	p3	(ATC)5	15	499	513
Unigene0018726	1	p2	(AT)7	14	115	128
Unigene0018746	1	p2	(TA)6	12	25	36
Unigene0018918	1	p4	(GAGC)5	20	28	47
Unigene0019027	1	p2	(TA)9	18	2	19
Unigene0019037	1	p4	(GAAG)5	20	119	138
Unigene0019344	1	p3	(TTA)8	24	279	302
Unigene0019381	1	p2	(TC)10	20	191	210
Unigene0019409	1	p3	(GCG)5	15	184	198
Unigene0019414	1	p2	(AT)6	12	204	215
Unigene0019444	1	p4	(TGAG)5	20	188	207
Unigene0019533	1	p2	(GA)7	14	94	107
Unigene0019554	1	p2	(TG)7	14	225	238
Unigene0019570	1	p5	(AAAAG)4	20	260	279
Unigene0019572	1	p2	(GA)7	14	30	43
Unigene0019578	1	p2	(CT)8	16	215	230
Unigene0019613	1	p3	(ATC)6	18	439	456
Unigene0019617	1	p3	(CCA)5	15	31	45
Unigene0019736	1	p5	(AGAAG)4	20	55	74
Unigene0019785	1	p2	(TA)8	16	1	16
Unigene0019786	1	p2	(TG)6	12	838	849
Unigene0019795	1	p2	(TA)6	12	1	12
Unigene0019797	1	p2	(AT)6	12	1	12
Unigene0019811	1	c	(AT)9cagcta(AGCC)5	44	1	44
Unigene0019817	1	p2	(AT)10	20	1	20
Unigene0019825	1	p2	(AG)6	12	100	111
Unigene0019838	1	p2	(AT)10	20	477	496
Unigene0019875	1	c	(CTAG)5ttcaatcgaatcatctcctactcac(AAT)6	63	97	159
Unigene0019879	1	p2	(TC)8	16	210	225
Unigene0019880	1	p3	(TGC)6	18	197	214
Unigene0019884	1	p3	(TTC)5	15	1014	1028
Unigene0019896	1	p3	(AAG)5	15	116	130
Unigene0019897	1	p3	(AAG)5	15	116	130
Unigene0019901	1	p2	(GA)6	12	505	516
Unigene0019902	1	p2	(TA)6	12	285	296
Unigene0019919	1	p2	(GA)10	20	1	20
Unigene0019934	1	p4	(AATT)5	20	600	619
Unigene0019946	1	p4	(TTTA)4	16	415	430
Unigene0019947	1	c	(TGTA)4tatatatacttaatttctcatc(AT)9	56	331	386
Unigene0019963	1	p2	(AT)9	18	1	18
Unigene0019963	2	p2	(TG)7	14	240	253
Unigene0019974	1	p2	(AT)9	18	1	18
Unigene0019979	1	p2	(TA)8	16	20	35
Unigene0019997	1	p2	(TC)8	16	11	26
Unigene0020025	1	p2	(TC)10	20	2	21
Unigene0020036	1	p2	(TC)7	14	7	20
Unigene0020039	1	p4	(ATGT)5	20	183	202
Unigene0020092	1	p2	(CT)8	16	41	56
Unigene0020112	1	p2	(TA)8	16	187	202
Unigene0020128	1	p3	(CCT)5	15	78	92
Unigene0020134	1	p4	(ATTA)4	16	77	92
Unigene0020134	2	p2	(GA)8	16	822	837
Unigene0020135	1	p4	(ATTA)4	16	77	92
Unigene0020135	2	p2	(GA)8	16	730	745
Unigene0020139	1	c	(AT)10actagttatataattaattaggct(AG)6	56	1	56
Unigene0020165	1	p2	(GA)7	14	89	102
Unigene0020181	1	p3	(ATG)5	15	458	472
Unigene0020185	1	p3	(CCA)5	15	146	160
Unigene0020187	1	p2	(GA)6	12	12	23
Unigene0020247	1	p5	(TTCCA)4	20	72	91
Unigene0020252	1	p2	(TA)9	18	5	22
Unigene0020257	1	p4	(TTTC)4	16	1639	1654
Unigene0020259	1	p4	(TTTC)4	16	513	528
Unigene0020269	1	p3	(GCA)6	18	377	394
Unigene0020282	1	p2	(GA)8	16	1839	1854
Unigene0020294	1	p2	(TC)7	14	166	179
Unigene0020344	1	p5	(TCCAG)5	25	825	849
Unigene0020346	1	c	(CTC)5gcg(TCT)6ttgg(TAT)6	58	589	646
Unigene0020346	2	p2	(GT)6	12	816	827
Unigene0020347	1	c	(CTC)5gcg(TCT)6ttgg(TAT)6	58	589	646
Unigene0020375	1	p2	(TA)7	14	320	333
Unigene0020376	1	p2	(AT)10	20	517	536
Unigene0020380	1	p3	(TCT)5	15	328	342
Unigene0020384	1	p3	(CAC)5	15	57	71
Unigene0020398	1	p2	(GT)6	12	1	12
Unigene0020400	1	p2	(TC)6	12	179	190
Unigene0020406	1	p2	(TC)6	12	86	97
Unigene0020409	1	p4	(ATCG)4	16	21	36
Unigene0020410	1	p4	(ATCG)5	20	85	104
Unigene0020423	1	p3	(GTA)5	15	1004	1018
Unigene0020434	1	p4	(TAAA)5	20	438	457
Unigene0020456	1	p3	(CAT)5	15	124	138
Unigene0020459	1	p2	(TA)9	18	1	18
Unigene0020472	1	p3	(ATG)6	18	1	18
Unigene0020473	1	p3	(ATG)6	18	1	18
Unigene0020479	1	p2	(AT)6	12	1138	1149
Unigene0020496	1	p2	(TC)9	18	7	24
Unigene0020499	1	p2	(AG)6	12	1237	1248
Unigene0020519	1	p2	(AG)6	12	11	22
Unigene0020519	2	p2	(CT)10	20	174	193
Unigene0020520	1	p2	(TA)8	16	337	352
Unigene0020559	1	p4	(AGTT)4	16	67	82
Unigene0020614	1	p2	(CT)8	16	125	140
Unigene0020616	1	p2	(GA)7	14	99	112
Unigene0020629	1	p6	(AGAAGT)4	24	184	207
Unigene0020630	1	p6	(AGAAGT)4	24	184	207
Unigene0020631	1	p6	(AGAAGT)4	24	184	207
Unigene0020632	1	p6	(AGAAGT)4	24	184	207
Unigene0020633	1	p6	(AGAAGT)4	24	184	207
Unigene0020641	1	p2	(TA)10	20	1	20
Unigene0020644	1	p2	(GA)9	18	210	227
Unigene0020659	1	p2	(AC)6	12	236	247
Unigene0020674	1	p3	(TGA)7	21	1338	1358
Unigene0020677	1	p5	(TTTTC)4	20	448	467
Unigene0020698	1	p2	(AG)10	20	212	231
Unigene0020699	1	p6	(AATTGT)5	30	143	172
Unigene0020707	1	p2	(TA)10	20	1	20
Unigene0020707	2	p2	(GA)6	12	256	267
Unigene0020707	3	p2	(CT)8	16	555	570
Unigene0020708	1	p2	(TA)9	18	1	18
Unigene0020709	1	p4	(TAAT)4	16	1557	1572
Unigene0020710	1	p3	(GAG)5	15	311	325
Unigene0020710	2	p3	(ACC)6	18	507	524
Unigene0020711	1	p3	(ACC)6	18	483	500
Unigene0020714	1	p2	(AT)10	20	275	294
Unigene0020765	1	p2	(GA)6	12	51	62
Unigene0020766	1	p2	(TA)6	12	187	198
Unigene0020773	1	c	(ATGA)4tcggaatatcgccgctgaatttgttagcaagtaataacaaaactttgaaattttaattttttatac(TTTA)4	98	293	390
Unigene0020777	1	p3	(GCG)7	21	306	326
Unigene0020780	1	p2	(CT)10	20	467	486
Unigene0020784	1	c	(TC)7aaacatcaataaatacctcccaccatataaccaactatcccttcttccatctttacacctctctcccct(TC)7	97	136	232
Unigene0020825	1	c	(AGCT)4tcatagaatggaggcaccaaaaacgaatagctat(AAC)5	65	33	97
Unigene0020826	1	c	(AGCT)4tcatagaatggaggcaccaaaaacgaatagctat(AAC)5	65	33	97
Unigene0020868	1	p2	(TC)7	14	72	85
Unigene0020869	1	p3	(GTA)6	18	259	276
Unigene0020884	1	p2	(AT)9	18	1	18
Unigene0020885	1	p3	(CTT)5	15	420	434
Unigene0020886	1	p2	(AG)9	18	1	18
Unigene0020887	1	p2	(AG)9	18	1	18
Unigene0020894	1	p4	(GGGA)4	16	351	366
Unigene0020937	1	p2	(AT)6	12	896	907
Unigene0020940	1	c	(GGA)5ggggagagagaagaggcgggaaggttt(GGC)6	60	475	534
Unigene0020944	1	p2	(TA)11	22	835	856
Unigene0020951	1	p2	(CT)8	16	1	16
Unigene0020951	2	p3	(AAG)5	15	207	221
Unigene0020959	1	p5	(GATCG)4	20	568	587
Unigene0020974	1	p3	(AAT)6	18	162	179
Unigene0020998	1	p3	(CCT)5	15	179	193
Unigene0021028	1	p3	(AAT)5	15	476	490
Unigene0021029	1	p3	(ATG)5	15	607	621
Unigene0021041	1	p3	(TGA)5	15	248	262
Unigene0021053	1	p2	(TA)10	20	1	20
Unigene0021054	1	p2	(AT)10	20	1	20
Unigene0021055	1	p3	(AAT)5	15	104	118
Unigene0021065	1	p2	(TC)6	12	1172	1183
Unigene0021090	1	p2	(TA)10	20	24	43
Unigene0021095	1	p2	(AT)9	18	481	498
Unigene0021097	1	p2	(TC)6	12	1	12
Unigene0021100	1	p5	(TTTTA)4	20	2195	2214
Unigene0021115	1	p2	(TA)6	12	59	70
Unigene0021134	1	p3	(TTC)5	15	513	527
Unigene0021135	1	p3	(CTT)7	21	3	23
Unigene0021148	1	c	(TAG)7tatatcatactactaggccttttgttattgtg(TA)6	65	1	65
Unigene0021149	1	p3	(AGT)7	21	970	990
Unigene0021163	1	p2	(GA)7	14	890	903
Unigene0021164	1	p2	(GA)8	16	1	16
Unigene0021165	1	p2	(GA)9	18	197	214
Unigene0021171	1	p2	(TA)10	20	398	417
Unigene0021176	1	p3	(CTA)5	15	124	138
Unigene0021177	1	p3	(CTA)5	15	124	138
Unigene0021178	1	p2	(AG)9	18	528	545
Unigene0021183	1	c	(TCC)5tcttcctcagcttatgtgaaagaaaagaaccccccatctcccctctcctcctctagtcctcc(GT)6	89	19	107
Unigene0021183	2	p5	(TGGGA)4	20	940	959
Unigene0021183	3	p4	(TATG)5	20	1062	1081
Unigene0021184	1	p2	(AG)7	14	678	691
Unigene0021190	1	p2	(TA)6	12	233	244
Unigene0021199	1	c	(GTTTTT)4gtctttat(TA)6	44	1	44
Unigene0021199	2	p3	(GGA)6	18	1077	1094
Unigene0021207	1	p2	(AT)9	18	1	18
Unigene0021208	1	p2	(TA)10	20	4	23
Unigene0021227	1	p2	(GA)7	14	198	211
Unigene0021231	1	p2	(AG)7	14	341	354
Unigene0021233	1	p2	(AG)7	14	342	355
Unigene0021237	1	p2	(TA)6	12	664	675
Unigene0021249	1	p3	(TCT)5	15	1	15
Unigene0021252	1	p3	(GAC)5	15	278	292
Unigene0021253	1	p3	(GAC)5	15	293	307
Unigene0021254	1	p3	(GAC)5	15	250	264
Unigene0021277	1	c	(ACC)5ggtag(TAA)7	41	62	102
Unigene0021288	1	p2	(CT)8	16	42	57
Unigene0021290	1	p3	(ATC)5	15	287	301
Unigene0021309	1	p4	(GAAC)4	16	358	373
Unigene0021312	1	p3	(TGA)5	15	1984	1998
Unigene0021330	1	c	(TA)6attaactgcatgtgcataatcattttttatgtttctgaaattactgacgcgattattggaagtgacactctgtctgacaagtatacatgtgc(GTAT)4	120	61	180
Unigene0021334	1	p2	(TA)7	14	230	243
Unigene0021354	1	p2	(TC)8	16	193	208
Unigene0021356	1	p4	(ATTA)4	16	762	777
Unigene0021357	1	p4	(ATTA)4	16	416	431
Unigene0021360	1	p3	(CTC)5	15	1621	1635
Unigene0021361	1	p3	(CTC)5	15	1645	1659
Unigene0021362	1	p3	(CTC)5	15	1714	1728
Unigene0021363	1	p3	(CTC)5	15	1738	1752
Unigene0021377	1	p4	(GTTT)4	16	303	318
Unigene0021381	1	p3	(CTT)5	15	99	113
Unigene0021382	1	p3	(CTT)5	15	99	113
Unigene0021385	1	p4	(ATTT)4	16	150	165
Unigene0021386	1	p3	(TAT)6	18	1	18
Unigene0021386	2	c	(CTG)5ctttatttctattaacaattcagcagcattctccttaccagtagtacccttaattatatat(TGC)6	94	166	259
Unigene0021387	1	p3	(CAG)7	21	225	245
Unigene0021391	1	p4	(TAGC)4	16	40	55
Unigene0021392	1	p3	(TTG)5	15	822	836
Unigene0021422	1	p3	(GAT)5	15	1012	1026
Unigene0021423	1	p3	(GAT)5	15	914	928
Unigene0021425	1	p3	(TCA)5	15	192	206
Unigene0021436	1	p2	(AG)7	14	255	268
Unigene0021449	1	p2	(GA)11	22	789	810
Unigene0021453	1	p2	(TC)6	12	210	221
Unigene0021456	1	p2	(AG)8	16	840	855
Unigene0021457	1	p2	(AG)8	16	1018	1033
Unigene0021467	1	p2	(AG)8	16	8	23
Unigene0021475	1	p2	(AT)7	14	2139	2152
Unigene0021480	1	p6	(GAAGTG)4	24	476	499
Unigene0021484	1	p2	(GA)8	16	743	758
Unigene0021486	1	p3	(TCA)6	18	1091	1108
Unigene0021493	1	p2	(TA)9	18	28	45
Unigene0021526	1	p2	(GA)6	12	141	152
Unigene0021527	1	p2	(GA)6	12	3	14
Unigene0021529	1	p3	(GCT)6	18	375	392
Unigene0021530	1	p2	(AG)7	14	618	631
Unigene0021531	1	p2	(AG)7	14	188	201
Unigene0021539	1	p2	(AT)10	20	2	21
Unigene0021561	1	p2	(TA)9	18	1275	1292
Unigene0021564	1	p2	(AT)10	20	270	289
Unigene0021570	1	p3	(CGT)5	15	323	337
Unigene0021581	1	p3	(TAA)6	18	34	51
Unigene0021583	1	p3	(GCT)5	15	24	38
Unigene0021607	1	p2	(TA)8	16	283	298
Unigene0021620	1	p3	(AAG)5	15	398	412
Unigene0021624	1	c	(AC)6atatatattacaagtagctagttgcaccaactaggtagtgttatagtgtac(AT)9	81	282	362
Unigene0021656	1	p2	(AT)9	18	261	278
Unigene0021677	1	p6	(CCTTTC)4	24	21	44
Unigene0021679	1	p2	(GT)8	16	15	30
Unigene0021716	1	p2	(TA)7	14	694	707
Unigene0021738	1	p2	(GA)6	12	204	215
Unigene0021743	1	p2	(GT)11	22	334	355
Unigene0021744	1	p2	(GT)11	22	860	881
Unigene0021745	1	p2	(GT)11	22	892	913
Unigene0021765	1	p3	(GAA)5	15	4	18
Unigene0021766	1	p3	(GAA)5	15	4	18
Unigene0021766	2	p3	(GAG)6	18	280	297
Unigene0021774	1	p2	(AT)8	16	816	831
Unigene0021777	1	p5	(AAGCT)4	20	61	80
Unigene0021798	1	p3	(AAT)6	18	89	106
Unigene0021798	2	p3	(GGA)5	15	889	903
Unigene0021821	1	p3	(TCA)5	15	163	177
Unigene0021824	1	p2	(AT)6	12	244	255
Unigene0021862	1	p3	(AAG)7	21	1	21
Unigene0021883	1	c	(GA)7tagagactgagg(GA)8	42	244	285
Unigene0021884	1	p3	(GAA)5	15	2075	2089
Unigene0021887	1	p3	(TCA)5	15	637	651
Unigene0021887	2	p2	(AT)8	16	829	844
Unigene0021901	1	p3	(TTC)5	15	195	209
Unigene0021920	1	c	(TTA)5tcgcaattaggtttcctcatggtttcgaaacaaataaataacggagaaatatataatt(GA)9	91	284	374
Unigene0021921	1	c	(TTA)5tcgcaattaggtttcctcatggtttcgaaacaaataaataacggagaaatatataatt(GA)9	91	663	753
Unigene0021922	1	p3	(TTA)5	15	284	298
Unigene0021923	1	p3	(TTA)5	15	663	677
Unigene0021926	1	p2	(GA)9	18	1	18
Unigene0021932	1	p3	(GAG)5	15	576	590
Unigene0021940	1	p2	(TA)7	14	76	89
Unigene0021946	1	p2	(GA)8	16	9	24
Unigene0021955	1	p4	(GAAT)5	20	29	48
Unigene0022022	1	c	(ATC)6ggggaagtaattatttctgggattatgatgaatttgattccagctgtacatttagtcttcatttctttaactcccagcaatgatcttctct(TTTC)4	125	1283	1407
Unigene0022082	1	c	(TA)9cgcttttttatcaggagtacgtaatattttcagtgatatatagtccaaccgctaaactacaacttctgatgcatgcag(TA)8	112	78	189
Unigene0022086	1	p2	(AG)7	14	254	267
Unigene0022088	1	p2	(TG)6	12	213	224
Unigene0022093	1	p2	(TG)7	14	601	614
Unigene0022102	1	p2	(AT)7	14	6	19
Unigene0022103	1	p2	(AT)7	14	358	371
Unigene0022108	1	p2	(AG)8	16	1	16
Unigene0022112	1	p6	(AGCTTC)4	24	551	574
Unigene0022113	1	p6	(AGCTTC)4	24	160	183
Unigene0022115	1	p3	(GTC)7	21	12	32
Unigene0022116	1	p3	(GTC)7	21	12	32
Unigene0022117	1	p3	(GTC)7	21	12	32
Unigene0022171	1	p3	(AGA)6	18	1	18
Unigene0022171	2	p3	(CAA)5	15	144	158
Unigene0022192	1	p2	(AT)6	12	192	203
Unigene0022201	1	p2	(TC)9	18	228	245
Unigene0022234	1	p5	(CTGAG)4	20	109	128
Unigene0022288	1	p4	(ATGC)5	20	46	65
Unigene0022308	1	p4	(CATC)4	16	123	138
Unigene0022312	1	c	(TATC)5ttagcttaacttgatggagta(CT)8	57	1	57
Unigene0022321	1	p2	(CT)8	16	177	192
Unigene0022340	1	p2	(AT)6	12	148	159
Unigene0022362	1	p2	(TA)9	18	3	20
Unigene0022403	1	p4	(AAAT)4	16	361	376
Unigene0022411	1	p4	(TATG)4	16	190	205
Unigene0022470	1	p2	(AG)8	16	228	243
Unigene0022478	1	p2	(TA)8	16	169	184
Unigene0022520	1	p2	(AT)6	12	280	291
Unigene0022582	1	p3	(ATT)5	15	66	80
Unigene0022716	1	p2	(TC)8	16	26	41
Unigene0022786	1	p2	(AT)6	12	15	26
Unigene0022791	1	p2	(AT)10	20	1	20
Unigene0022796	1	p2	(CT)7	14	1	14
Unigene0022884	1	p4	(AAGC)4	16	325	340
Unigene0022911	1	p4	(TAAT)4	16	580	595
Unigene0022912	1	p3	(TAA)5	15	36	50
Unigene0022923	1	p3	(GAA)5	15	587	601
Unigene0022937	1	p3	(TAA)5	15	47	61
Unigene0022943	1	p2	(TA)10	20	530	549
Unigene0022944	1	p2	(TA)10	20	306	325
Unigene0022947	1	p4	(GTCG)4	16	56	71
Unigene0022948	1	p3	(TCG)5	15	53	67
Unigene0022960	1	p2	(AT)8	16	1012	1027
Unigene0022970	1	p4	(ATCT)5	20	1070	1089
Unigene0022996	1	p2	(AG)9	18	840	857
Unigene0023001	1	p3	(AGG)5	15	227	241
Unigene0023006	1	p2	(GA)10	20	71	90
Unigene0023013	1	p2	(TA)6	12	521	532
Unigene0023014	1	p2	(TA)6	12	259	270
Unigene0023015	1	p2	(TA)6	12	381	392
Unigene0023019	1	p3	(TCC)6	18	351	368
Unigene0023021	1	p3	(TCC)5	15	1	15
Unigene0023022	1	p3	(TCC)5	15	1	15
Unigene0023033	1	p2	(AG)6	12	288	299
Unigene0023065	1	p3	(AAC)5	15	594	608
Unigene0023065	2	p2	(TA)7	14	909	922
Unigene0023074	1	c	(TGC)5tgtctcttcaaaaagtatggctggaata(GCT)5	58	1	58
Unigene0023089	1	p2	(TA)6	12	474	485
Unigene0023092	1	p3	(CAA)5	15	1235	1249
Unigene0023105	1	p3	(TGC)5	15	8	22
Unigene0023109	1	p2	(GA)8	16	2054	2069
Unigene0023110	1	p2	(AT)7	14	145	158
Unigene0023111	1	p3	(TAA)5	15	9	23
Unigene0023112	1	c	(CTC)6ctgctagtagtaatag(TAA)5	49	905	953
Unigene0023116	1	p2	(AT)6	12	210	221
Unigene0023125	1	p4	(GATG)5	20	148	167
Unigene0023125	2	p2	(AG)7	14	328	341
Unigene0023125	3	p2	(TC)7	14	678	691
Unigene0023154	1	p2	(GA)6	12	13	24
Unigene0023154	2	p3	(TAG)5	15	182	196
Unigene0023155	1	p2	(GA)6	12	44	55
Unigene0023155	2	p3	(AGC)5	15	1935	1949
Unigene0023155	3	p4	(AGGC)4	16	2238	2253
Unigene0023156	1	p2	(GA)8	16	1	16
Unigene0023161	1	p4	(AAAT)4	16	49	64
Unigene0023166	1	p3	(TGG)6	18	7	24
Unigene0023188	1	p2	(TA)7	14	13	26
Unigene0023195	1	p2	(TA)10	20	1983	2002
Unigene0023196	1	p2	(TA)10	20	1563	1582
Unigene0023210	1	p2	(CT)9	18	249	266
Unigene0023211	1	p2	(CT)9	18	206	223
Unigene0023221	1	p2	(TA)10	20	1	20
Unigene0023222	1	p2	(TA)10	20	1	20
Unigene0023237	1	p2	(TA)9	18	7	24
Unigene0023237	2	p5	(AGAGA)4	20	1313	1332
Unigene0023246	1	p4	(AAAT)4	16	121	136
Unigene0023253	1	p2	(TA)7	14	136	149
Unigene0023253	2	p2	(TA)11	22	796	817
Unigene0023254	1	p2	(TA)7	14	136	149
Unigene0023254	2	p5	(CCCTT)4	20	254	273
Unigene0023254	3	p2	(TA)11	22	817	838
Unigene0023296	1	p5	(TGGCA)4	20	1507	1526
Unigene0023304	1	p3	(GAA)5	15	1424	1438
Unigene0023305	1	p3	(GAA)5	15	1531	1545
Unigene0023338	1	p3	(TGC)5	15	760	774
Unigene0023340	1	p2	(TA)9	18	67	84
Unigene0023341	1	p2	(TA)9	18	67	84
Unigene0023342	1	p2	(TA)9	18	67	84
Unigene0023351	1	p3	(AGA)5	15	74	88
Unigene0023352	1	p2	(GA)7	14	1345	1358
Unigene0023353	1	p2	(GA)7	14	1309	1322
Unigene0023354	1	p2	(GA)7	14	1911	1924
Unigene0023355	1	p2	(GA)7	14	1764	1777
Unigene0023356	1	p2	(GA)7	14	1456	1469
Unigene0023357	1	p2	(GA)7	14	1800	1813
Unigene0023360	1	p4	(TTTC)4	16	689	704
Unigene0023371	1	p2	(AT)6	12	459	470
Unigene0023372	1	p2	(AT)6	12	475	486
Unigene0023375	1	p3	(AGC)5	15	700	714
Unigene0023375	2	p3	(TAT)5	15	933	947
Unigene0023380	1	p2	(AT)7	14	1381	1394
Unigene0023426	1	p3	(TCA)6	18	1544	1561
Unigene0023427	1	p3	(TCA)6	18	1528	1545
Unigene0023444	1	p3	(ATG)6	18	947	964
Unigene0023449	1	p2	(TC)7	14	738	751
Unigene0023450	1	p2	(TC)7	14	389	402
Unigene0023473	1	p4	(TTTA)4	16	816	831
Unigene0023504	1	p5	(CGCAG)5	25	1602	1626
Unigene0023512	1	p3	(TTG)5	15	157	171
Unigene0023517	1	p2	(AT)8	16	1	16
Unigene0023523	1	p3	(AGC)5	15	178	192
Unigene0023523	2	p3	(CTC)6	18	774	791
Unigene0023526	1	p2	(TA)7	14	73	86
Unigene0023527	1	p3	(GAC)5	15	206	220
Unigene0023528	1	c	(CCA)5ctgctaccgacatcaaccgcagcataagctcctcctcatcct(CCA)5	72	73	144
Unigene0023531	1	p2	(TC)6	12	144	155
Unigene0023540	1	p2	(TC)8	16	147	162
Unigene0023555	1	p2	(AG)8	16	51	66
Unigene0023575	1	p2	(TG)6	12	460	471
Unigene0023576	1	p2	(TG)6	12	450	461
Unigene0023588	1	p2	(TA)8	16	293	308
Unigene0023591	1	p3	(TTA)6	18	1563	1580
Unigene0023592	1	p3	(TTA)6	18	1877	1894
Unigene0023602	1	p3	(AAG)7	21	1	21
Unigene0023604	1	p4	(TCAG)4	16	24	39
Unigene0023604	2	p3	(AGA)6	18	388	405
Unigene0023609	1	p4	(GAAA)4	16	1907	1922
Unigene0023610	1	p4	(GAAA)4	16	1524	1539
Unigene0023620	1	p2	(TA)10	20	1	20
Unigene0023620	2	p4	(ATCA)5	20	441	460
Unigene0023622	1	p2	(TA)10	20	1	20
Unigene0023622	2	p4	(ATCA)5	20	481	500
Unigene0023631	1	p2	(TC)6	12	424	435
Unigene0023633	1	p4	(AGCT)4	16	148	163
Unigene0023633	2	p2	(AT)11	22	339	360
Unigene0023637	1	p3	(GCT)8	24	999	1022
Unigene0023677	1	p2	(AG)6	12	116	127
Unigene0023687	1	p2	(AT)10	20	420	439
Unigene0023707	1	p2	(GA)8	16	1	16
Unigene0023717	1	p3	(TAA)5	15	57	71
Unigene0023718	1	p3	(TAA)5	15	57	71
Unigene0023723	1	p2	(TA)6	12	190	201
Unigene0023724	1	p2	(TA)6	12	190	201
Unigene0023725	1	p2	(TA)6	12	190	201
Unigene0023726	1	p2	(TA)6	12	190	201
Unigene0023735	1	p3	(TGA)6	18	162	179
Unigene0023737	1	p2	(GA)8	16	9	24
Unigene0023742	1	p5	(CTGTT)6	30	619	648
Unigene0023754	1	p2	(TC)9	18	1	18
Unigene0023760	1	p4	(GGTT)4	16	1736	1751
Unigene0023761	1	p4	(GGTT)4	16	1832	1847
Unigene0023768	1	c	(TGC)5tggatttattacttcttgttgt(GGA)7	58	671	728
Unigene0023773	1	p4	(GCTG)4	16	194	209
Unigene0023774	1	p4	(GCTG)4	16	461	476
Unigene0023775	1	p4	(GCTG)4	16	1126	1141
Unigene0023778	1	p2	(AG)6	12	195	206
Unigene0023795	1	p3	(AAT)7	21	1	21
Unigene0023798	1	p2	(TA)10	20	1	20
Unigene0023799	1	p2	(CA)6	12	223	234
Unigene0023810	1	p3	(AAG)6	18	1	18
Unigene0023810	2	p3	(AAG)5	15	508	522
Unigene0023810	3	p2	(TC)8	16	824	839
Unigene0023814	1	p2	(AT)6	12	1799	1810
Unigene0023818	1	p3	(TGG)6	18	500	517
Unigene0023819	1	p4	(CGGA)5	20	245	264
Unigene0023824	1	p3	(AAT)5	15	648	662
Unigene0023826	1	p3	(GAA)5	15	951	965
Unigene0023827	1	p3	(GAA)5	15	1048	1062
Unigene0023828	1	p2	(TC)7	14	102	115
Unigene0023829	1	p2	(TC)7	14	102	115
Unigene0023838	1	p2	(AG)9	18	672	689
Unigene0023870	1	p4	(AATA)4	16	543	558
Unigene0023873	1	p2	(GA)8	16	1	16
Unigene0023874	1	p2	(GA)8	16	1	16
Unigene0023874	2	p3	(ATT)5	15	1269	1283
Unigene0023940	1	p6	(GTGGAA)4	24	280	303
Unigene0023943	1	p3	(GAG)5	15	709	723
Unigene0023955	1	p4	(TACA)5	20	1	20
Unigene0023968	1	p2	(TA)6	12	1	12
Unigene0023981	1	p2	(AG)9	18	7	24
Unigene0023991	1	p2	(AG)6	12	1452	1463
Unigene0024001	1	p5	(TCGCC)4	20	51	70
Unigene0024011	1	p2	(AT)8	16	853	868
Unigene0024021	1	p4	(TGCC)4	16	283	298
Unigene0024022	1	p4	(TGCC)4	16	279	294
Unigene0024025	1	p3	(GTG)8	24	4	27
Unigene0024031	1	p3	(TAA)6	18	53	70
Unigene0024042	1	p2	(AT)10	20	285	304
Unigene0024045	1	p2	(AT)7	14	149	162
Unigene0024054	1	p2	(AG)8	16	1	16
Unigene0024061	1	p2	(TC)9	18	1	18
Unigene0024065	1	p3	(GAA)5	15	1227	1241
Unigene0024077	1	p4	(CCTC)6	24	65	88
Unigene0024083	1	p2	(AT)11	22	756	777
Unigene0024084	1	p2	(AT)11	22	756	777
Unigene0024093	1	p4	(CTAG)4	16	670	685
Unigene0024095	1	p4	(CTAG)4	16	750	765
Unigene0024096	1	p4	(CTAG)4	16	750	765
Unigene0024096	2	p3	(GAT)6	18	929	946
Unigene0024097	1	p4	(CTAG)4	16	670	685
Unigene0024097	2	p3	(GAT)6	18	849	866
Unigene0024100	1	p2	(GA)11	22	1	22
Unigene0024101	1	p6	(CAAACC)6	36	495	530
Unigene0024102	1	p2	(TA)9	18	1	18
Unigene0024102	2	p6	(CAAACC)6	36	751	786
Unigene0024103	1	p6	(CAAACC)4	24	495	518
Unigene0024104	1	p2	(TA)9	18	1	18
Unigene0024104	2	p6	(CAAACC)4	24	751	774
Unigene0024109	1	p3	(CCA)5	15	702	716
Unigene0024117	1	p5	(AAGGG)4	20	1	20
Unigene0024117	2	p3	(CTT)5	15	330	344
Unigene0024118	1	p3	(ATA)7	21	1	21
Unigene0024118	2	p4	(GTAT)4	16	192	207
Unigene0024119	1	p2	(AG)6	12	1600	1611
Unigene0024126	1	p2	(TC)6	12	16	27
Unigene0024147	1	p6	(CTGCTT)4	24	244	267
Unigene0024156	1	p3	(TAA)5	15	107	121
Unigene0024157	1	p2	(CT)7	14	856	869
Unigene0024183	1	p3	(AGA)5	15	935	949
Unigene0024184	1	p3	(CCA)7	21	372	392
Unigene0024186	1	p6	(TGCCAT)4	24	1	24
Unigene0024187	1	p6	(GGCAAT)4	24	1	24
Unigene0024191	1	p2	(AT)10	20	3	22
Unigene0024196	1	p3	(TGG)5	15	1001	1015
Unigene0024224	1	p2	(AG)8	16	1368	1383
Unigene0024244	1	p2	(TA)9	18	103	120
Unigene0024245	1	p2	(TA)6	12	101	112
Unigene0024247	1	p3	(AGA)7	21	1	21
Unigene0024248	1	p3	(AAG)6	18	202	219
Unigene0024257	1	p2	(CT)8	16	234	249
Unigene0024257	2	p2	(AT)6	12	3248	3259
Unigene0024283	1	p3	(CTT)5	15	1032	1046
Unigene0024283	2	p3	(GTA)5	15	1322	1336
Unigene0024283	3	p2	(GA)6	12	1670	1681
Unigene0024294	1	p2	(GA)8	16	2025	2040
Unigene0024305	1	p3	(AGC)5	15	223	237
Unigene0024306	1	p3	(AGC)5	15	223	237
Unigene0024306	2	p4	(ATAC)4	16	1059	1074
Unigene0024307	1	p3	(AGC)5	15	223	237
Unigene0024307	2	p4	(ATAC)4	16	1284	1299
Unigene0024308	1	p3	(AGC)5	15	223	237
Unigene0024309	1	p3	(AGC)5	15	223	237
Unigene0024310	1	p4	(ATAC)4	16	4	19
Unigene0024311	1	p3	(AGC)5	15	223	237
Unigene0024311	2	p4	(ATAC)4	16	922	937
Unigene0024350	1	p3	(TTG)5	15	455	469
Unigene0024351	1	p3	(TTG)5	15	436	450
Unigene0024354	1	p3	(TGC)5	15	346	360
Unigene0024358	1	p4	(ACGC)4	16	173	188
Unigene0024376	1	p2	(GA)6	12	289	300
Unigene0024378	1	p3	(TGT)5	15	188	202
Unigene0024399	1	c	(TG)6(TA)6	24	489	512
Unigene0024400	1	p4	(AGAT)4	16	272	287
Unigene0024410	1	p2	(TA)11	22	1691	1712
Unigene0024439	1	p2	(TA)8	16	24	39
Unigene0024449	1	p4	(CGTC)4	16	273	288
Unigene0024461	1	p3	(TCG)5	15	296	310
Unigene0024462	1	p3	(CTC)7	21	223	243
Unigene0024470	1	p3	(TAT)5	15	774	788
Unigene0024516	1	p2	(TA)8	16	399	414
Unigene0024543	1	p6	(ACCTTC)4	24	329	352
Unigene0024551	1	p2	(CT)6	12	1	12
Unigene0024553	1	p2	(AT)9	18	253	270
Unigene0024555	1	p2	(GT)6	12	231	242
Unigene0024557	1	p2	(AT)7	14	235	248
Unigene0024560	1	p2	(AT)6	12	326	337
Unigene0024566	1	p4	(ATAA)5	20	1	20
Unigene0024576	1	p2	(TA)7	14	36	49
Unigene0024578	1	c	(AT)7acacacacaaaaattaaa(AAACC)4	52	10	61
Unigene0024587	1	p2	(TG)8	16	379	394
Unigene0024588	1	p2	(TG)8	16	671	686
Unigene0024590	1	p2	(AT)10	20	1	20
Unigene0024591	1	p2	(AT)10	20	1	20
Unigene0024622	1	p2	(AC)9	18	1	18
Unigene0024629	1	p2	(AT)10	20	1	20
Unigene0024634	1	p3	(ACC)5	15	145	159
Unigene0024634	2	p3	(AAT)6	18	744	761
Unigene0024638	1	p2	(TC)6	12	65	76
Unigene0024646	1	p4	(AAAG)4	16	382	397
Unigene0024649	1	p6	(AGGAAG)4	24	1636	1659
Unigene0024651	1	p6	(AGGAAG)4	24	1650	1673
Unigene0024658	1	p2	(TC)7	14	200	213
Unigene0024661	1	p2	(TC)9	18	1	18
Unigene0024668	1	p3	(ATT)5	15	196	210
Unigene0024669	1	c*	(AT)6(TAT)5*	24	469	492
Unigene0024675	1	p3	(GGA)7	21	704	724
Unigene0024676	1	c	(GGA)7aaatgatttagtatgtatgcaatcatatttggacgaaattcttggcgatgaggatgataaacaagaccaaaatttactt(GAA)5caagtattgtt(GGA)5	141	1	141
Unigene0024683	1	p3	(GTG)5	15	170	184
Unigene0024691	1	p3	(TGA)5	15	248	262
Unigene0024695	1	p3	(TGA)5	15	322	336
Unigene0024697	1	p3	(CAC)5	15	175	189
Unigene0024703	1	p3	(TCC)5	15	286	300
Unigene0024704	1	p2	(AT)7	14	320	333
Unigene0024707	1	p3	(CCT)7	21	1122	1142
Unigene0024708	1	p2	(TA)6	12	661	672
Unigene0024709	1	p4	(ATTT)4	16	172	187
Unigene0024709	2	p2	(GA)6	12	395	406
Unigene0024709	3	p2	(AT)7	14	750	763
Unigene0024717	1	p3	(CAC)6	18	161	178
Unigene0024718	1	p3	(CAC)6	18	161	178
Unigene0024726	1	p3	(GAA)5	15	958	972
Unigene0024731	1	p4	(GTCT)5	20	325	344
Unigene0024733	1	p2	(GA)7	14	1481	1494
Unigene0024734	1	p2	(GA)7	14	1462	1475
Unigene0024735	1	p2	(CA)8	16	1	16
Unigene0024735	2	p2	(GA)7	14	1374	1387
Unigene0024736	1	p2	(GA)7	14	1504	1517
Unigene0024737	1	p2	(GA)7	14	1523	1536
Unigene0024739	1	p2	(AT)8	16	226	241
Unigene0024740	1	p2	(AT)8	16	310	325
Unigene0024771	1	p2	(TC)6	12	62	73
Unigene0024772	1	p2	(TC)6	12	62	73
Unigene0024772	2	p6	(GCTCTA)4	24	757	780
Unigene0024776	1	p2	(AG)6	12	730	741
Unigene0024777	1	p3	(TCT)6	18	83	100
Unigene0024778	1	p3	(TCT)6	18	83	100
Unigene0024779	1	p3	(TCT)6	18	83	100
Unigene0024780	1	p3	(TCT)6	18	83	100
Unigene0024781	1	p3	(TCT)6	18	83	100
Unigene0024782	1	p3	(TCT)6	18	83	100
Unigene0024783	1	p3	(ATT)6	18	1	18
Unigene0024783	2	p4	(ATTT)4	16	337	352
Unigene0024798	1	p6	(CTTCTC)4	24	1	24
Unigene0024829	1	p6	(GCTCAA)4	24	160	183
Unigene0024830	1	p6	(GCTCAA)4	24	210	233
Unigene0024840	1	p3	(GGT)5	15	1328	1342
Unigene0024845	1	c	(CATT)5caccctcccacggaaattcaaacagttggaactctccccatattctgtttgttttgaaacacac(CTA)8	108	20	127
Unigene0024846	1	c	(CATT)5caccctcccacggaaattcaaacagttggaactctccccatattctgtttgttttgaaacacac(CTA)8	108	20	127
Unigene0024847	1	c	(CATT)5caccctcccacggaaattcaaacagttggaactctccccatattctgtttgttttgaaacacac(CTA)8	108	20	127
Unigene0024850	1	p2	(AT)8	16	1	16
Unigene0024855	1	p2	(TA)10	20	1	20
Unigene0024855	2	p3	(CTT)5	15	211	225
Unigene0024855	3	p2	(TA)7	14	431	444
Unigene0024856	1	c*	(TA)6(ATA)5*	24	474	497
Unigene0024862	1	p2	(TC)10	20	1	20
Unigene0024862	2	p2	(AG)6	12	1293	1304
Unigene0024866	1	p2	(AT)9	18	1	18
Unigene0024879	1	p2	(AT)10	20	1	20
Unigene0024881	1	p2	(AT)10	20	1	20
Unigene0024886	1	p2	(AT)6	12	305	316
Unigene0024886	2	p4	(AGAT)4	16	1653	1668
Unigene0024896	1	p3	(CTT)5	15	636	650
Unigene0024899	1	p3	(CTT)5	15	636	650
Unigene0024900	1	p2	(AT)11	22	431	452
Unigene0024923	1	p2	(TA)6	12	1	12
Unigene0024923	2	p3	(CCA)6	18	249	266
Unigene0024927	1	p2	(TA)8	16	15	30
Unigene0024928	1	p2	(TA)8	16	15	30
Unigene0024935	1	p2	(AG)11	22	1	22
Unigene0024935	2	p3	(AAG)5	15	248	262
Unigene0024935	3	c	(ATT)5aagactttccgtttaggatgctgattgttgcaaatcaaataaaggagatagtagtagatgttatgtggttaattat(GTA)5	106	400	505
Unigene0024937	1	p2	(GT)7	14	1259	1272
Unigene0024948	1	p3	(TTC)5	15	1389	1403
Unigene0024949	1	p3	(TTC)5	15	991	1005
Unigene0024959	1	p2	(AG)7	14	598	611
Unigene0024960	1	p4	(ATTG)5	20	349	368
Unigene0024960	2	p2	(AG)7	14	1246	1259
Unigene0024973	1	p2	(AT)9	18	1	18
Unigene0024989	1	p2	(GA)7	14	965	978
Unigene0025003	1	p2	(TA)6	12	342	353
Unigene0025005	1	p3	(GAA)5	15	606	620
Unigene0025006	1	p2	(AG)6	12	84	95
Unigene0025006	2	p3	(GAA)5	15	480	494
Unigene0025012	1	p2	(CT)8	16	188	203
Unigene0025013	1	p2	(CT)8	16	188	203
Unigene0025015	1	p2	(CT)8	16	188	203
Unigene0025016	1	p2	(CT)8	16	188	203
Unigene0025036	1	p2	(TA)6	12	942	953
Unigene0025037	1	p2	(TA)6	12	867	878
Unigene0025038	1	p2	(TA)6	12	797	808
Unigene0025039	1	p2	(TA)6	12	872	883
Unigene0025044	1	p2	(TC)6	12	547	558
Unigene0025047	1	p2	(TA)6	12	724	735
Unigene0025050	1	p3	(TTC)5	15	136	150
Unigene0025063	1	p3	(GAA)6	18	581	598
Unigene0025063	2	p2	(AG)6	12	793	804
Unigene0025093	1	p4	(TATC)4	16	48	63
Unigene0025101	1	p3	(AGC)5	15	499	513
Unigene0025107	1	p3	(AGC)5	15	60	74
Unigene0025153	1	p2	(TA)10	20	1	20
Unigene0025154	1	p2	(TA)10	20	1	20
Unigene0025155	1	p2	(GA)8	16	4	19
Unigene0025156	1	p2	(GA)8	16	4	19
Unigene0025157	1	p2	(GA)8	16	4	19
Unigene0025159	1	p2	(GA)6	12	1877	1888
Unigene0025173	1	p2	(GA)11	22	1	22
Unigene0025201	1	p2	(TC)6	12	512	523
Unigene0025202	1	p2	(TC)6	12	547	558
Unigene0025214	1	p4	(AACA)4	16	1373	1388
Unigene0025221	1	p2	(AT)9	18	509	526
Unigene0025269	1	p2	(TC)7	14	583	596
Unigene0025281	1	p2	(TA)6	12	1602	1613
Unigene0025285	1	p2	(AT)6	12	223	234
Unigene0025286	1	p2	(AT)6	12	620	631
Unigene0025295	1	p2	(CT)7	14	1880	1893
Unigene0025296	1	p2	(CT)7	14	1513	1526
Unigene0025320	1	p3	(GAG)5	15	500	514
Unigene0025329	1	p3	(TCT)6	18	774	791
Unigene0025330	1	p3	(TCT)6	18	563	580
Unigene0025331	1	p3	(TCT)6	18	849	866
Unigene0025332	1	p3	(TCT)6	18	638	655
Unigene0025349	1	p2	(AG)7	14	1486	1499
Unigene0025350	1	p6	(GATGGT)4	24	501	524
Unigene0025350	2	p2	(AG)6	12	741	752
Unigene0025350	3	c	(AT)6ctatatatttgtatgtatg(TA)6	43	921	963
Unigene0025358	1	p2	(GA)9	18	1	18
Unigene0025361	1	p2	(GA)8	16	232	247
Unigene0025367	1	p2	(CT)7	14	102	115
Unigene0025371	1	p2	(TC)8	16	1	16
Unigene0025375	1	p2	(GA)6	12	1431	1442
Unigene0025376	1	p2	(GA)6	12	1381	1392
Unigene0025381	1	p2	(GA)6	12	1224	1235
Unigene0025392	1	p5	(TCTTC)4	20	1	20
Unigene0025419	1	p3	(ATA)5	15	516	530
Unigene0025420	1	p3	(GCT)5	15	1168	1182
Unigene0025424	1	p2	(TG)8	16	4	19
Unigene0025428	1	p2	(GA)6	12	64	75
Unigene0025429	1	p2	(GA)6	12	64	75
Unigene0025431	1	p2	(CA)6	12	65	76
Unigene0025450	1	p2	(TA)7	14	208	221
Unigene0025454	1	p2	(AT)9	18	252	269
Unigene0025454	2	p2	(GA)10	20	457	476
Unigene0025466	1	p4	(TTGT)5	20	1820	1839
Unigene0025496	1	p3	(AAT)6	18	1081	1098
Unigene0025506	1	c	(AT)9cgatgga(AAGC)4	41	1004	1044
Unigene0025514	1	p3	(GTG)5	15	791	805
Unigene0025515	1	p3	(GTG)5	15	587	601
Unigene0025518	1	p2	(GA)7	14	532	545
Unigene0025523	1	p3	(AAG)6	18	225	242
Unigene0025534	1	p3	(GGA)5	15	1351	1365
Unigene0025535	1	p3	(GGA)5	15	1309	1323
Unigene0025536	1	p3	(GGA)5	15	1432	1446
Unigene0025537	1	p3	(GGA)5	15	1228	1242
Unigene0025544	1	p2	(GT)6	12	1944	1955
Unigene0025545	1	p2	(GT)6	12	2016	2027
Unigene0025561	1	p3	(CAC)6	18	136	153
Unigene0025562	1	p3	(CAC)6	18	136	153
Unigene0025563	1	p2	(AT)6	12	532	543
Unigene0025565	1	p2	(TC)6	12	25	36
Unigene0025566	1	p2	(AT)9	18	586	603
Unigene0025567	1	p2	(AT)9	18	601	618
Unigene0025582	1	p3	(GGA)5	15	438	452
Unigene0025583	1	p2	(GA)7	14	9	22
Unigene0025583	2	p3	(GGA)5	15	470	484
Unigene0025584	1	p3	(GGA)5	15	325	339
Unigene0025585	1	p3	(CTT)5	15	659	673
Unigene0025596	1	p3	(ATC)7	21	202	222
Unigene0025653	1	p4	(ATTT)4	16	98	113
[truncated: 18,114 more rows]
