# Supplementary material for: Transcriptome analysis of Panax vietnamensis var. fuscidicus discovers putative ocotillol-type ginsenosides biosynthesis genes and genetic markers
Source: BMC Genomics. 2015 Mar 8;16(1):159. doi: 10.1186/s12864-015-1332-8 (PMC4355973; doi:10.1186/s12864-015-1332-8)
Supplement: Additional file 12: — Sequence informations of SSR primers. [file 12864_2015_1332_MOESM12_ESM.xlsx]

## Sheet: Sheet1
ID	SSR nr.	SSR type	SSR	size	start	end	FORWARD PRIMER1 (5'-3')	Tm(℃)	size	REVERSE PRIMER1 (5'-3')	Tm(℃)	size	PRODUCT1 size (bp)	start (bp)	end (bp)	FORWARD PRIMER2 (5'-3')	Tm(℃)	size	REVERSE PRIMER2 (5'-3')	Tm(℃)	size	PRODUCT2 size (bp)	start (bp)	end (bp)	FORWARD PRIMER3 (5'-3')	Tm(℃)	size	REVERSE PRIMER3 (5'-3')	Tm(℃)	size	PRODUCT3 size (bp)	start (bp)	end (bp)
Unigene0000027	1	p5	(GTGCT)4	20	54	73	TCATAAGGCCCTGTCTGTCC	60.073	20	AGTGGCATCAATCAGGCTCT	59.834	20	173	15	187	TCATAAGGCCCTGTCTGTCC	60.073	20	AAGTGGCATCAATCAGGCTC	60.226	20	174	15	188	TCATAAGGCCCTGTCTGTCC	60.073	20	AAAGTGGCATCAATCAGGCT	59.7	20	175	15	189
Unigene0000050	1	p4	(TGGA)5	20	80	99	GCATCATCAAGCTGGGATCT	60.189	20	GACGCTGCTGATCTGATTGA	60.104	20	149	10	158	GCATCATCAAGCTGGGATCT	60.189	20	AGGCAGGTTCATCAGCCTAA	59.836	20	121	10	130	AGAAGCATCATCAAGCTGGG	60.362	20	GACGCTGCTGATCTGATTGA	60.104	20	153	6	158
Unigene0000056	1	p2	(AG)7	14	280	293	CAAGCCCAGTGATGATGCTA	59.823	20	TTCTCACGTCTCTTTCTTGGG	59.458	21	270	89	358	CAAGCCCAGTGATGATGCTA	59.823	20	TCTCACGTCTCTTTCTTGGG	58.001	20	269	89	357	CAAGCCCAGTGATGATGCTA	59.823	20	TCTCACGTCTCTTTCTTGGGT	58.929	21	269	89	357
Unigene0000064	1	p2	(GA)9	18	263	280
Unigene0000123	1	p2	(TG)10	20	146	165	TTGGCTTTAATGTAATTGCTGG	59.173	22	CAAACACACGGAACCTCCTT	60.005	20	178	84	261	TTGGCTTTAATGTAATTGCTGG	59.173	22	ATCAAACACACGGAACCTCC	59.827	20	180	84	263	TTGGCTTTAATGTAATTGCTGG	59.173	22	CGGAACCTCCTTGCACTAAA	60.241	20	170	84	253
Unigene0000141	1	p2	(TC)8	16	41	56	CTCACCTGAGATTTGCACCA	59.831	20	GAGACGACAGGAGAAGGTGG	59.835	20	101	12	112	CTCACCTGAGATTTGCACCA	59.831	20	GGAGACGACAGGAGAAGGTG	59.835	20	102	12	113	CTCACCTGAGATTTGCACCA	59.831	20	CGACTGATTAGGGACCGAGA	60.21	20	208	12	219
Unigene0000152	1	p2	(AG)7	14	1	14
Unigene0000255	1	p2	(GA)6	12	227	238	AGATGGGCAAGCCAATTTAC	59.046	20	AAATGGACTCGATTGTCGATG	59.947	21	113	160	272	AGATGGGCAAGCCAATTTAC	59.046	20	TGGAAGTTGTTGGAAATGGA	58.947	20	126	160	285	CCAGTGACAGCAGCATTGAA	61.023	20	AAATGGACTCGATTGTCGATG	59.947	21	272	1	272
Unigene0000257	1	p2	(GA)8	16	1	16
Unigene0000263	1	p2	(GA)6	12	142	153	CTCCCCTGATTACCAAAGCA	60.066	20	ACCCACAAAATCAGAGCCAG	60.111	20	173	118	290	CTCCCCTGATTACCAAAGCA	60.066	20	GGGAAAAACCCACAAAATCA	59.64	20	180	118	297	CTCCCCTGATTACCAAAGCA	60.066	20	GGGGAAAAACCCACAAAATC	60.391	20	181	118	298
Unigene0000290	1	p2	(AG)7	14	1	14
Unigene0000365	1	p2	(AT)6	12	159	170	TCCTCTTCGGCTTCAACTTC	59.55	20	TGAGCTATCACGCCAAGGTA	59.444	20	158	61	218	CATCCTCTTCGGCTTCAACT	59.43	20	TGAGCTATCACGCCAAGGTA	59.444	20	160	59	218	TATCGAGGAAGAAGCCTCCC	60.673	20	TGAGCTATCACGCCAAGGTA	59.444	20	134	85	218
Unigene0000379	1	p5	(ATCCT)4	20	119	138	CCTAATTTGTAGGCTAACTGTTGGA	59.968	25	CAAATGGAACTCTTTTGGTAATTTT	58.974	25	254	33	286	CCTAATTTGTAGGCTAACTGTTGGA	59.968	25	CAAATGGAACTCTTTTGGTAATTTTT	60.044	26	254	33	286	CCTAATTTGTAGGCTAACTGTTGGA	59.968	25	TCTCGAGTTGAAATGATGAATTAAG	58.873	25	135	33	167
Unigene0000400	1	p3	(AAG)5	15	248	262	AAGCCTGAAACGGCGTAGTA	59.904	20	GTGTTCGACAAAAAGACGCA	59.888	20	168	218	385	TGAAACGGCGTAGTAGGGTC	60.132	20	GTGTTCGACAAAAAGACGCA	59.888	20	163	223	385	AAGCTTGGAGTGGCTATGGA	59.836	20	GTGTTCGACAAAAAGACGCA	59.888	20	246	140	385
Unigene0000442	1	p4	(TTAT)4	16	338	353	GAAGTTGTTCCAGCACCCAT	59.973	20	AAACTTCCTTGCCTGCAAAT	58.836	20	115	296	410	GAAGTTGTTCCAGCACCCAT	59.973	20	GACCTAAACTTCCTTGCCTGC	60.256	21	120	296	415	GAAGTTGTTCCAGCACCCAT	59.973	20	TTCCTTGCCTGCAAATAAAAA	59.719	21	111	296	406
Unigene0000465	1	p3	(ACA)7	21	1	21
Unigene0000529	1	p3	(AGA)7	21	1	21
Unigene0000529	2	p2	(GA)7	14	149	162	CCATTCTCCTTGGCCATAAA	59.894	20	AAACAACCCCAACCTCTCCT	59.834	20	134	83	216	CCATTCTCCTTGGCCATAAA	59.894	20	AACAACCCCAACCTCTCCTT	59.834	20	133	83	215	CCATTCTCCTTGGCCATAAA	59.894	20	TCAAAAACAACCCCAACCTC	59.807	20	138	83	220
Unigene0000530	1	p3	(TCT)6	18	3	20
Unigene0000586	1	p3	(GCA)5	15	93	107	TTCCTGCAAGGACGCTAAGT	60.015	20	CAGGATGCTTGTGCAGTTCT	59.037	20	176	33	208	CCAATGTGCTTTGGTGAATG	59.964	20	CAGGATGCTTGTGCAGTTCT	59.037	20	151	58	208	TTCCTGCAAGGACGCTAAGT	60.015	20	TTCTCCAGGATGCTTGTGC	59.934	19	181	33	213
Unigene0000596	1	p4	(GTTT)4	16	30	45
Unigene0000645	1	p2	(TA)9	18	115	132	TGATTTTGGGGATTTGCCTA	60.26	20	GCACTTGACTCCGTTTCCTC	59.851	20	170	35	204	TGATTTTGGGGATTTGCCTA	60.26	20	CTCCGTTTCCTCTCATCACC	59.655	20	162	35	196	TGATTTTGGGGATTTGCCTA	60.26	20	TTCCTCCTGCACTTGACTCC	60.386	20	178	35	212
Unigene0000671	1	p2	(TG)6	12	178	189	GAATGACATGCCCAAGAACC	60.326	20	TGGCTGTTCTATCCACACACA	60.167	21	158	56	213	TCTTACCCTCAACCTGGCAT	59.55	20	TGGCTGTTCTATCCACACACA	60.167	21	183	31	213	AAAACAGTTCCAACCCCCAT	60.455	20	TGGCTGTTCTATCCACACACA	60.167	21	214	0	213
Unigene0000681	1	p2	(GA)9	18	1	18
Unigene0000691	1	p2	(AG)8	16	1	16
Unigene0000712	1	p3	(AGC)5	15	113	127	GGCAAAGAAATCAAGCAAGC	59.967	20	CGCGAGCCTTCTCTTGTTAT	59.615	20	125	67	191	GGCAAAGAAATCAAGCAAGC	59.967	20	GCGCGTGACTTACAGAAGGT	60.462	20	177	67	243	GGCAAAGAAATCAAGCAAGC	59.967	20	AGCCTTCTCTTGTTATGCCG	59.476	20	121	67	187
Unigene0000745	1	p2	(TA)6	12	214	225
Unigene0000771	1	p2	(TA)6	12	49	60	TCTGGCCTGTACGTGTCTCT	58.464	20	TCCGGTGCATGTATGACTGT	59.992	20	257	15	271	TCTGGCCTGTACGTGTCTCT	58.464	20	ATTCCATCCGGTGCATGTAT	60.043	20	263	15	277	TCTGGCCTGTACGTGTCTCT	58.464	20	TACATCAGAGGTTCTCGGGG	60.065	20	106	15	120
Unigene0000824	1	c	(TGA)5tcagtctatactactgt(ATA)5	47	731	777	GGGGGTTCTTCCAGTAGGAG	59.928	20	ACACCTCCAGCTCCAGATTG	60.261	20	161	668	828	GGGGGTTCTTCCAGTAGGAG	59.928	20	GTTTCCACCAACACCTCCAG	60.399	20	171	668	838	GTGGATCTTTCACCTGTGGG	60.363	20	TTCATGCTAATGCTGCTGCT	59.741	20	230	650	879
Unigene0000834	1	p2	(AG)7	14	98	111	CATGGCTACAGCCTACAGGAG	59.906	21	CAATGAAAAATTGACTGTACTCAGG	59.15	25	135	7	141	CATGGCTACAGCCTACAGGA	58.9	20	CAATGAAAAATTGACTGTACTCAGG	59.15	25	135	7	141	ACATGGCTACAGCCTACAGGA	59.772	21	CAATGAAAAATTGACTGTACTCAGG	59.15	25	136	6	141
Unigene0000838	1	p2	(AT)9	18	1	18
Unigene0000838	2	p6	(ATGCCA)4	24	245	268
Unigene0000840	1	p2	(AG)6	12	1	12
Unigene0000849	1	p2	(CA)11	22	1	22
Unigene0000870	1	p6	(AATAGG)4	24	1	24
Unigene0000893	1	p2	(TG)7	14	41	54	GCTGCTCATAGTGTTATTCAGGT	57.612	23	AATCTGGCTGCTCAGGATGT	59.834	20	231	0	230	GCTGCTCATAGTGTTATTCAGGT	57.612	23	AAATCTGGCTGCTCAGGATG	60.362	20	232	0	231	GCTGCTCATAGTGTTATTCAGGT	57.612	23	CTGGCTGCTCAGGATGTACC	60.823	20	228	0	227
Unigene0000929	1	p3	(ATA)6	18	15	32
Unigene0000931	1	p2	(GT)8	16	146	161	AGAAAGTGTGCATGTGCTGG	59.905	20	TGTGAAATGACTCGGGAACA	60.088	20	136	119	254	AGAAAGTGTGCATGTGCTGG	59.905	20	AGTTTGTGACGCACAACTGG	59.794	20	180	119	298	CGAACTACGTGAGCTACCCC	59.757	20	TGTGAAATGACTCGGGAACA	60.088	20	197	58	254
Unigene0000942	1	p2	(GA)7	14	161	174	CAGGCCCCACATGACTAACT	59.989	20	TGGGGGAAATTCTGATTCTG	59.864	20	144	123	266	GATTAGCAGTTCGGACCAGG	59.694	20	TGGGGGAAATTCTGATTCTG	59.864	20	160	107	266	CAGGCCCCACATGACTAACT	59.989	20	GGGGGAAATTCTGATTCTGG	60.632	20	143	123	265
Unigene0000958	1	c	(TAAT)5agtcagtagaa(AG)7	45	176	220
Unigene0000979	1	p3	(AGG)5	15	288	302	TCAATGTCGGAACAGGAACA	60.088	20	TCGATAATCTCACCTCCTCCC	60.416	21	104	230	333	TCAATGTCGGAACAGGAACA	60.088	20	CGATAATCTCACCTCCTCCCT	59.545	21	103	230	332	TCAATGTCGGAACAGGAACA	60.088	20	CGATAATCTCACCTCCTCCC	58.543	20	103	230	332
Unigene0000989	1	p3	(TAA)7	21	1	21
Unigene0001011	1	p6	(TGATTG)4	24	143	166	TTTCCGTTGAGAGTTGACGA	59.415	20	CCTTCCCTAGCTGATGAAACC	60.082	21	215	74	288	TTTCCGTTGAGAGTTGACGA	59.415	20	TCCCTAGCTGATGAAACCAGA	59.822	21	212	74	285	CGTTGAGAGTTGACGAGCAT	59.037	20	CCTTCCCTAGCTGATGAAACC	60.082	21	211	78	288
Unigene0001020	1	p2	(AC)7	14	56	69	TGATTCTGTCTGTTGGTGCC	59.682	20	TGTTGGATTGCCTGTTGCTA	60.257	20	167	4	170	TGATTCTGTCTGTTGGTGCC	59.682	20	TTGGATTGCCTGTTGCTATG	59.688	20	165	4	168	TGATTCTGTCTGTTGGTGCC	59.682	20	TCATGTTGGATTGCCTGTTG	60.517	20	170	4	173
Unigene0001051	1	p2	(GA)9	18	1	18
Unigene0001072	1	p6	(GTAATA)4	24	90	113	GATTTCTGCGGAATTCTTCG	59.784	20	CTCCATGGATCTGTAGGGAA	57.52	20	178	10	187	GATTTCTGCGGAATTCTTCG	59.784	20	ACTCCATGGATCTGTAGGGAA	58.46	21	179	10	188	CCGAAGAAATCAAAACCCCT	60.291	20	CTCCATGGATCTGTAGGGAA	57.52	20	127	61	187
Unigene0001092	1	p2	(CT)8	16	50	65	TTTGTCCCCTGTTCAACACTC	59.997	21	CCACATGAAGAAAATCCGCT	60.074	20	235	2	236	TTTGTCCCCTGTTCAACACTC	59.997	21	ACCCACATGAAGAAAATCCG	59.79	20	237	2	238	TTTGTCCCCTGTTCAACACTC	59.997	21	AGAAAATCCGCTGTTTCCAA	59.685	20	227	2	228
Unigene0001124	1	p2	(AG)6	12	169	180	TGGCATAAGTCTGTTCGTCG	59.864	20	CATTCCTTGTCTCCTTCGGA	60.187	20	106	125	230	TGGCATAAGTCTGTTCGTCG	59.864	20	CCTTGTCTCCTTCGGACATC	59.655	20	102	125	226	TGGCATAAGTCTGTTCGTCG	59.864	20	TCCTTGTCTCCTTCGGACAT	59.655	20	103	125	227
Unigene0001157	1	p4	(GAAG)4	16	1	16
Unigene0001167	1	p3	(GAA)5	15	440	454
Unigene0001171	1	p4	(CGTG)4	16	177	192	TGTGCCAGAAAGATACGTGG	59.716	20	AGTCCCACTGCTGCTTCATT	59.874	20	195	117	311	TCAACTGGTGGAGTGTCGTC	59.712	20	AGTCCCACTGCTGCTTCATT	59.874	20	261	51	311	TGTGCCAGAAAGATACGTGG	59.716	20	TTTCCCATCCATCCACAACT	60.173	20	131	117	247
Unigene0001241	1	p2	(TG)6	12	1	12
Unigene0001274	1	p3	(ATA)6	18	571	588	ACTAGGATTATCGGGGTGGG	60.032	20	TTGGTGTTCATTTTTCATTTTCA	59.372	23	275	363	637	TTTTCAAGCCGCCTAAGCTA	60.109	20	TTGGTGTTCATTTTTCATTTTCA	59.372	23	109	529	637	TAGGGCTCAGGAGAAGCAGA	60.232	20	TTGGTGTTCATTTTTCATTTTCA	59.372	23	162	476	637
Unigene0001292	1	p2	(TA)6	12	170	181	GGCATGTTACCTTAACCCCA	59.685	20	TTTGAGTGCCCAGCAAGTAA	59.464	20	191	17	207	TGGCATGTTACCTTAACCCC	59.685	20	TTTGAGTGCCCAGCAAGTAA	59.464	20	192	16	207	TGGCATGTTACCTTAACCCC	59.685	20	CATTTGAGTGCCCAGCAAGT	61.236	20	194	16	209
Unigene0001313	1	p2	(TG)10	20	237	256
Unigene0001317	1	p2	(AT)9	18	1	18
Unigene0001317	2	p2	(AT)7	14	509	522
Unigene0001340	1	p2	(AT)6	12	46	57	TGCTTATGTGGAAGAAGGGAA	59.693	21	GCCTACCAAGTATGCCGTGT	60.022	20	214	22	235	TTGCTTATGTGGAAGAAGGGA	59.693	21	GCCTACCAAGTATGCCGTGT	60.022	20	215	21	235	TTGCTTATGTGGAAGAAGGGA	59.693	21	CTTTTCTTTTGTTCCTGCCG	59.855	20	106	21	126
Unigene0001351	1	p2	(AG)6	12	24	35
Unigene0001432	1	p3	(CAG)5	15	26	40
Unigene0001464	1	p2	(GT)6	12	785	796
Unigene0001498	1	p2	(AT)6	12	69	80	TCCCTAGTTCTACAAAAAGAGTTTCA	59.009	26	ATTGGCATCATATCCTTCCG	59.745	20	136	25	160	TCCCTAGTTCTACAAAAAGAGTTTCA	59.009	26	TGGCATCATATCCTTCCGTT	60.296	20	134	25	158	TCCCTAGTTCTACAAAAAGAGTTTCA	59.009	26	TTGGCATCATATCCTTCCGT	60.296	20	135	25	159
Unigene0001508	1	p4	(ACAT)4	16	39	54	CAGCCACAACGACAAAAACA	60.732	20	TTTGGTGCATTCATGCTTGT	60.119	20	269	5	273	CAGCCACAACGACAAAAACA	60.732	20	GATGGAGGTTTGGTGCATTC	60.326	20	277	5	281	AGCCACAACGACAAAAACAG	58.825	20	TTGGTGCATTCATGCTTGTT	60.119	20	267	6	272
Unigene0001509	1	p4	(ACAT)4	16	39	54	CAGCCACAACGACAAAAACA	60.732	20	TTTGGTGCATTCATGCTTGT	60.119	20	251	5	255	CAGCCACAACGACAAAAACA	60.732	20	GATGGAGGTTTGGTGCATTC	60.326	20	259	5	263	CAGCCACAACGACAAAAACA	60.732	20	GAAAGATGGAGGTTTGGTGC	59.532	20	263	5	267
Unigene0001514	1	p2	(AC)8	16	759	774
Unigene0001533	1	p4	(AGGT)5	20	23	42
Unigene0001561	1	p2	(TA)6	12	406	417
Unigene0001577	1	p2	(AT)6	12	60	71	CACCCAGCCAAGAGAAAAAG	59.846	20	CTCTCATTCAAATTCCCCCA	59.864	20	244	4	247	CACCCAGCCAAGAGAAAAAG	59.846	20	TCTCATTCAAATTCCCCCAG	59.864	20	243	4	246	CACCCAGCCAAGAGAAAAAG	59.846	20	TCATTCAAATTCCCCCAGTC	59.727	20	241	4	244
Unigene0001577	2	p3	(GAA)6	18	258	275
Unigene0001603	1	p2	(AC)6	12	126	137	AGGCCATTTCAATATCCGTG	59.784	20	CAGGGAAAGGTCCAAATTCA	59.903	20	237	89	325	CAGGCCATTTCAATATCCGT	59.784	20	CAGGGAAAGGTCCAAATTCA	59.903	20	238	88	325	GGCCATTTCAATATCCGTGT	59.651	20	CAGGGAAAGGTCCAAATTCA	59.903	20	236	90	325
Unigene0001605	1	p4	(AATC)4	16	7	22
Unigene0001640	1	p3	(GAA)6	18	225	242	CACGAAAGCAAACCCATTTT	59.975	20	TACAATCCCGGAAGAACTCG	60.066	20	220	125	344	CACGAAAGCAAACCCATTTT	59.975	20	CCACTACAATCCCGGAAGAA	59.926	20	224	125	348	TGAAAAATTGTGGGAAGGGA	60.28	20	TACAATCCCGGAAGAACTCG	60.066	20	163	182	344
Unigene0001699	1	p2	(TC)8	16	613	628
Unigene0001736	1	p4	(GATA)5	20	1	20
Unigene0001758	1	p4	(TGAC)5	20	99	118	GGAAAGATCTGAAAGCAGCAA	59.583	21	TGGGAGTGAATGATCTCATGG	60.876	21	201	0	200	GGAAAGATCTGAAAGCAGCAA	59.583	21	GGAGTGAATGATCTCATGGC	58.01	20	199	0	198	GGAAAGATCTGAAAGCAGCAA	59.583	21	GTGAATGATCTCATGGCACA	57.956	20	196	0	195
Unigene0001775	1	p2	(AC)6	12	9	20
Unigene0001806	1	p2	(CA)8	16	531	546	GAAGTTTGAATCCACCGCAT	59.939	20	TCTTTGGTTTCAGTCCCTGC	60.232	20	180	458	637	GAAGTTTGAATCCACCGCAT	59.939	20	TTGGTTTCAGTCCCTGCAAT	60.495	20	177	458	634	AGTTTGAATCCACCGCATGT	60.384	20	TCTTTGGTTTCAGTCCCTGC	60.232	20	178	460	637
Unigene0001809	1	p2	(AG)9	18	1	18
Unigene0001853	1	p4	(TAGA)4	16	136	151	TAAGCTAGTGAGGGAGGGGG	60.581	20	CTCGTCTACTCGAAGGAAAACA	58.65	22	139	43	181	CTAGTGAGGGAGGGGGCTTA	60.581	20	CTCGTCTACTCGAAGGAAAACA	58.65	22	135	47	181	TAAGCTAGTGAGGGAGGGGG	60.581	20	TCGTCTACTCGAAGGAAAACA	57.622	21	138	43	180
Unigene0001903	1	p2	(CT)7	14	26	39	ACTGCCAATTCTCGTCGG	59.787	18	TGATCCGTTCCGTATCAGGT	60.34	20	101	0	100	ACTGCCAATTCTCGTCGG	59.787	18	TAATTCCTGATCCGTTCCGT	59.387	20	108	0	107	ACTGCCAATTCTCGTCGG	59.787	18	AATTCCTGATCCGTTCCGTA	59.387	20	107	0	106
Unigene0001923	1	p3	(ATA)5	15	855	869
Unigene0001967	1	p2	(AG)8	16	179	194	GGGGATTGATTTGTGCTGTC	60.326	20	AAGGAAGGGTGAGGTGTTTG	59.037	20	248	139	386	GGGGATTGATTTGTGCTGTC	60.326	20	CAAAAGGAAGGGTGAGGTGT	59.037	20	251	139	389	GGGGATTGATTTGTGCTGTC	60.326	20	ACAAAAGGAAGGGTGAGGTG	59.037	20	252	139	390
Unigene0001979	1	p2	(TC)7	14	283	296	CACTCGCCTTGCATCTTGTA	60.011	20	ATGAAGAGGGGGAGGGACTA	59.89	20	176	202	377	GAAGGCTTGCTCTTTTGCAG	60.27	20	ATGAAGAGGGGGAGGGACTA	59.89	20	219	159	377	GGCTTGCTCTTTTGCAGTTT	59.637	20	ATGAAGAGGGGGAGGGACTA	59.89	20	216	162	377
Unigene0001988	1	p3	(TCT)7	21	632	652
Unigene0002019	1	p2	(CA)7	14	70	83	TCAGTGACAGCTTAGCAAATCAA	60.068	23	TGTGTAGCGAGTCATTTGGG	59.716	20	149	44	192	TTCAGTGACAGCTTAGCAAATCA	60.068	23	TGTGTAGCGAGTCATTTGGG	59.716	20	150	43	192	TCAGTGACAGCTTAGCAAATCA	58.727	22	TGTGTAGCGAGTCATTTGGG	59.716	20	149	44	192
Unigene0002102	1	p4	(ATTT)4	16	255	270	GCATATGCATTCACCATAGCA	59.563	21	TCTCAAGGACCTACCGCTTT	58.934	20	272	69	340	GCATATGCATTCACCATAGCA	59.563	21	AAAATCTCAAGGACCTACCGC	59.607	21	276	69	344	TGCATTCACCATAGCATGAC	58.069	20	TCTCAAGGACCTACCGCTTT	58.934	20	267	74	340
Unigene0002112	1	p2	(TC)9	18	304	321	TTTGTTCGACACCAAATCCA	59.941	20	CATCAAGCATCAGCATCACA	59.36	20	193	198	390	TTTGTTCGACACCAAATCCA	59.941	20	GCATCAGCATCACATCTGAAA	59.821	21	187	198	384	TGTTCGACACCAAATCCATC	59.348	20	CATCAAGCATCAGCATCACA	59.36	20	191	200	390
Unigene0002115	1	c	(TTA)6ttt(TC)6	33	1	33
Unigene0002123	1	p2	(TA)6	12	216	227	ACAGAGAGTCTGCCATGCAA	59.577	20	TTCGGTTTCAGATACCCCTG	59.926	20	211	110	320	CTGCACCATGGAAGTGTGAC	60.162	20	TCCGTGCTTTAAATGCTTCA	59.443	20	252	17	268	GCACCATGGAAGTGTGACAG	60.162	20	TCCGTGCTTTAAATGCTTCA	59.443	20	250	19	268
Unigene0002131	1	p3	(ATG)7	21	1	21
Unigene0002171	1	p2	(TA)7	14	20	33
Unigene0002190	1	p3	(TGG)6	18	288	305	CCGCCGTAAACTTTGTCCTA	60.124	20	CGAGGTCATCAATTTCCCAT	59.75	20	272	57	328	TATCCTCCTCCTGATCCTGC	59.192	20	CGAGGTCATCAATTTCCCAT	59.75	20	194	135	328	CCGCCGTAAACTTTGTCCT	60.118	19	CGAGGTCATCAATTTCCCAT	59.75	20	272	57	328
Unigene0002191	1	p4	(AGAA)4	16	9	24
Unigene0002226	1	p4	(TTGC)5	20	112	131	TGCCTTGTAAGTGGGTGTGA	60.152	20	TCTTTTCCCAATAGGTCCCC	60.124	20	169	68	236	TGCCTTGTAAGTGGGTGTGA	60.152	20	GGTCAGAAAAGCTCCAATGC	59.82	20	199	68	266	TGCCTTGTAAGTGGGTGTGA	60.152	20	TTTTCCCAATAGGTCCCCTT	59.639	20	167	68	234
Unigene0002268	1	p4	(AATC)4	16	304	319
Unigene0002270	1	p3	(GTG)5	15	216	230
Unigene0002274	1	p2	(GA)8	16	485	500	CACGGACCTTTAAGTGGGAA	59.964	20	GCTTTGTGGGCTGATAGGAT	59.154	20	131	396	526	TGAAATTGCAAATCCAGTCG	59.664	20	GCTTTGTGGGCTGATAGGAT	59.154	20	240	287	526	CACGGACCTTTAAGTGGGAA	59.964	20	TTGCTTTGTGGGCTGATAGG	61.157	20	133	396	528
Unigene0002289	1	p2	(GT)9	18	276	293
Unigene0002374	1	p2	(TA)6	12	1	12
Unigene0002374	2	p4	(ATAC)5	20	284	303	ACCCACTTGCAATCACACAA	60.008	20	TCTTAATTGTCTTTGCCGGG	60.067	20	156	192	347	AACCCACTTGCAATCACACA	60.008	20	TCTTAATTGTCTTTGCCGGG	60.067	20	157	191	347	AAAATTAACCCCCAGATGGC	60.02	20	TCTTAATTGTCTTTGCCGGG	60.067	20	137	211	347
Unigene0002395	1	p2	(GA)6	12	293	304
Unigene0002400	1	p3	(TGT)5	15	642	656	CTGTTGTTGTTGAGGCTGGA	59.873	20	CTCCATGGGCACTTCAGAAT	60.073	20	191	529	719	CTGTTGTTGTTGAGGCTGGA	59.873	20	TTTCTCTCCATGGGCACTTC	60.195	20	196	529	724	TGTTGTTGTTGAGGCTGGAA	60.278	20	CTCCATGGGCACTTCAGAAT	60.073	20	190	530	719
Unigene0002409	1	p2	(TC)7	14	892	905	GGCTGACCATGGACAATTTTA	59.815	21	TTTGAGGAAGTTGGAGCAGC	60.517	20	155	853	1007	TGGCTGACCATGGACAATTT	61.309	20	TTTGAGGAAGTTGGAGCAGC	60.517	20	156	852	1007	TGGCAGCCAATGTAATAATGA	59.042	21	TTTGAGGAAGTTGGAGCAGC	60.517	20	258	750	1007
Unigene0002423	1	p2	(AG)6	12	89	100	ATGCATGCTCTCCCAAATCT	59.658	20	TTTCAGAAGCATTTGAGCCC	60.331	20	109	61	169	ATGCATGCTCTCCCAAATCT	59.658	20	GCATTTGAGCCCATGATTTC	60.423	20	101	61	161	ATGCATGCTCTCCCAAATCT	59.658	20	GGTGGTTGCCCCTCTCTACT	60.511	20	140	61	200
Unigene0002425	1	p2	(AG)10	20	329	348
Unigene0002427	1	p3	(GAT)5	15	481	495	AGAATGTTCACCGCCTCAAC	60.119	20	CCAGCTCAATTAATCCCGAA	60.031	20	262	336	597	CTACGCCGTTTTGGGAATAA	59.958	20	GCTCAAGTCCTGGTGAGACC	59.841	20	187	431	617	AGAATGTTCACCGCCTCAAC	60.119	20	ACCCCAGCTCAATTAATCCC	60.152	20	265	336	600
Unigene0002429	1	p5	(CTACC)4	20	409	428
Unigene0002430	1	p5	(CTACC)4	20	388	407
Unigene0002440	1	p2	(AT)8	16	160	175	AAAAGGTCTCTGTACCAAAAGCC	60.05	23	TGCAGTCTGGAGTGAGTTTCC	60.438	21	123	110	232	AAAGGTCTCTGTACCAAAAGCC	58.827	22	TGCAGTCTGGAGTGAGTTTCC	60.438	21	122	111	232	AAAAGGTCTCTGTACCAAAAGCC	60.05	23	CGTCTGCAGTCTGGAGTGAGT	60.659	21	127	110	236
Unigene0002442	1	p2	(GA)9	18	245	262
Unigene0002458	1	p2	(TA)6	12	13	24
Unigene0002461	1	p2	(CT)6	12	533	544	TTATAGCATGCCAACCACCA	59.953	20	TTTTCCGTCCATTGTTGTCA	59.941	20	241	334	574	CCATCGGGTTACCTTCTTCA	59.926	20	TTTTCCGTCCATTGTTGTCA	59.941	20	208	367	574	CTTTCGGTGTCCGCTTACTC	59.875	20	TTTTCCGTCCATTGTTGTCA	59.941	20	178	397	574
Unigene0002462	1	p2	(CT)6	12	1060	1071	TTATAGCATGCCAACCACCA	59.953	20	TTTTCCGTCCATTGTTGTCA	59.941	20	241	861	1101	CCATCGGGTTACCTTCTTCA	59.926	20	TTTTCCGTCCATTGTTGTCA	59.941	20	208	894	1101	CTTTCGGTGTCCGCTTACTC	59.875	20	TTTTCCGTCCATTGTTGTCA	59.941	20	178	924	1101
Unigene0002469	1	p2	(TA)6	12	238	249	CTGGGAGAAAGGGAATAGGG	59.89	20	GTGTTCTGCGTTGCGTACAT	59.794	20	170	146	315	CTGGGAGAAAGGGAATAGGG	59.89	20	CGTTGCGTACATGAGCAAAT	59.759	20	162	146	307	AGGGAATAGGGAAATGGCAG	60.278	20	GTGTTCTGCGTTGCGTACAT	59.794	20	161	155	315
Unigene0002475	1	p3	(TCT)6	18	7	24
Unigene0002486	1	p2	(TC)6	12	27	38
Unigene0002498	1	p5	(TTTTG)4	20	469	488
Unigene0002499	1	p4	(ATTT)4	16	2	17
Unigene0002527	1	c	(TA)6(CA)6	24	1	24
Unigene0002529	1	p5	(GCCCT)4	20	159	178	CGGAATTGATTATTTCAACCG	59.309	21	GCGACAATTATCAAAATGACCA	59.838	22	152	54	205	CAACAACAACAAAAACAACGG	59.021	21	GCGACAATTATCAAAATGACCA	59.838	22	170	36	205	CCAACAACAACAAAAACAACG	59.021	21	GCGACAATTATCAAAATGACCA	59.838	22	171	35	205
Unigene0002536	1	p5	(AAGGA)4	20	1300	1319	ACGTTCTTGGGGTTGAGATG	59.966	20	ATAACCTGAAAGCTCGGCAA	59.845	20	158	1203	1360	ACGTTCTTGGGGTTGAGATG	59.966	20	AATAACCTGAAAGCTCGGCA	59.845	20	159	1203	1361	ACGTTCTTGGGGTTGAGATG	59.966	20	CAATAACCTGAAAGCTCGGC	59.845	20	160	1203	1362
Unigene0002539	1	p2	(AG)9	18	1	18
Unigene0002545	1	p2	(TA)6	12	161	172	TCACATTCCTCTTGTGGCCT	60.656	20	GGGCTTGCAAATTTGTGTTT	59.982	20	162	117	278	TCACATTCCTCTTGTGGCCT	60.656	20	CCCATATAGCCTAGCCCCAT	60.15	20	251	117	367	TCACATTCCTCTTGTGGCCT	60.656	20	GCTGCCTTAAATACCCCCAT	60.171	20	266	117	382
Unigene0002547	1	p2	(AT)9	18	336	353
Unigene0002548	1	p3	(ACC)5	15	119	133	GAGGAGAAGAACAACGCTGC	60.142	20	CTTTCCAGTTCCCCATACGA	59.926	20	269	86	354	GAGGAGAAGAACAACGCTGC	60.142	20	TTTCCAGTTCCCCATACGAG	59.926	20	268	86	353	GAGGAGAAGAACAACGCTGC	60.142	20	GGATCATGTTTTGCCTTGCT	60.081	20	246	86	331
Unigene0002548	2	p2	(AT)9	18	645	662
Unigene0002549	1	p3	(ACC)5	15	119	133	GAGGAGAAGAACAACGCTGC	60.142	20	CTTTCCAGTTCCCCATACGA	59.926	20	269	86	354	GAGGAGAAGAACAACGCTGC	60.142	20	TTTCCAGTTCCCCATACGAG	59.926	20	268	86	353	GAGGAGAAGAACAACGCTGC	60.142	20	GGATCATGTTTTGCCTTGCT	60.081	20	246	86	331
Unigene0002554	1	p2	(AG)6	12	109	120	GCAAGAATTGGAAAGATCTCG	58.917	21	TTCACAGGGACTTACGGACC	59.966	20	206	5	210	GCAAGAATTGGAAAGATCTCG	58.917	21	AGTGTGCTTATGGGCTTTGG	60.132	20	257	5	261	GCAAGAATTGGAAAGATCTCG	58.917	21	CACAGGGACTTACGGACCAG	60.557	20	204	5	208
Unigene0002562	1	p2	(TA)6	12	890	901
Unigene0002574	1	p3	(TGG)5	15	1	15
Unigene0002575	1	p2	(TA)8	16	191	206
Unigene0002581	1	p2	(AT)8	16	634	649
Unigene0002582	1	p2	(AT)8	16	665	680
Unigene0002617	1	p2	(TA)9	18	1	18
Unigene0002617	2	p3	(GGA)7	21	439	459
Unigene0002618	1	p2	(AT)7	14	1	14
Unigene0002622	1	p6	(CAGGCT)4	24	1	24
Unigene0002624	1	p2	(AG)10	20	1	20
Unigene0002632	1	p2	(TA)6	12	12	23
Unigene0002632	2	c	(TTAA)4tcgactttaattagtctagctgtttttgattttcctggtttt(TTG)5	73	173	245
Unigene0002638	1	p3	(TAA)5	15	316	330	ACTCTACCCCCTCCTTGTGC	60.511	20	TGTTTTGTCGCATTTTTGAATC	59.985	22	137	256	392	ACTCTACCCCCTCCTTGTGC	60.511	20	TTTCAGTTGCATGAGCATAGG	58.931	21	115	256	370	ACTCTACCCCCTCCTTGTGC	60.511	20	CTTTCAGTTGCATGAGCATAGG	59.904	22	116	256	371
Unigene0002644	1	p3	(CAG)5	15	1712	1726	GCGCCAGAAACTACTGAAGG	60.015	20	TTCCTGGAAAGTGTAGCCTGA	59.861	21	261	1603	1863	CGCCAGAAACTACTGAAGGG	59.869	20	TTCCTGGAAAGTGTAGCCTGA	59.861	21	260	1604	1863	CCAAATAAGCCTGCCAAGAG	59.839	20	TTCCTGGAAAGTGTAGCCTGA	59.861	21	204	1660	1863
Unigene0002661	1	p2	(AT)6	12	226	237	CACTATGCCCTCTTTTTGGTG	59.618	21	TTTCTTTTGTTAAGGCTACGCA	59.107	22	165	115	279	GGAGGTGAGTTGTTGGTTCTG	59.607	21	TTTCTTTTGTTAAGGCTACGCA	59.107	22	261	19	279	ATGCCCTCTTTTTGGTGTTT	58.554	20	TTTCTTTTGTTAAGGCTACGCA	59.107	22	161	119	279
Unigene0002699	1	p5	(TCTCT)4	20	193	212	TTTCTCGCAAATAAAACCACC	59.111	21	ACTCCAATTCAGGTGCTGCT	59.874	20	131	108	238	TCGCAAATAAAACCACCTGA	59.157	20	TCCAGAAGAGAGAGGGTGGT	58.819	20	186	112	297	TCGCAAATAAAACCACCTGA	59.157	20	GATCCAGAAGAGAGAGGGTGG	60.201	21	188	112	299
Unigene0002723	1	p2	(AT)6	12	84	95	GCACACAGAACTAGCCTTGACA	60.496	22	TACTGCAAGCATTCAGGAGC	59.178	20	142	23	164	GCACACAGAACTAGCCTTGACA	60.496	22	GCAAGCATTCAGGAGCAAA	60.088	19	138	23	160	GCACACAGAACTAGCCTTGACA	60.496	22	GCATTCAGGAGCAAAATGAA	58.846	20	134	23	156
Unigene0002724	1	p2	(AC)7	14	203	216
Unigene0002730	1	c*	(TA)6aggaactgagagctttaggtttcaaaaacaatgttgatatgaaagactaattataaggatgttgagaccatgatcaaaaggttcttttat(ATAG)5(AG)9*	138	752	889
Unigene0002734	1	p3	(TAA)6	18	1031	1048
Unigene0002742	1	p2	(TG)7	14	451	464
Unigene0002756	1	p2	(TA)6	12	397	408
Unigene0002761	1	p2	(AT)10	20	1	20
Unigene0002769	1	p6	(CCAGCC)4	24	83	106	AAAGTTGGAGACCTATCAGATTAGATG	59.534	27	TCCTCCAGAAGTCAATCCAGA	59.788	21	221	52	272	AAGTTGGAGACCTATCAGATTAGATG	58.391	26	TCCTCCAGAAGTCAATCCAGA	59.788	21	220	53	272	TCAAAATAAACTAAAAGTTGGAGACC	58.39	26	TCCTCCAGAAGTCAATCCAGA	59.788	21	234	39	272
Unigene0002774	1	p4	(AAAG)4	16	141	156	CTATGCAATTTTCTGCACCG	59.325	20	TTCAGGGCTAAGCCAGAAAC	59.452	20	182	32	213	CTATGCAATTTTCTGCACCG	59.325	20	ATTGCGAAAGAACAAGGCAA	60.752	20	215	32	246	CTATGCAATTTTCTGCACCG	59.325	20	AATTGCGAAAGAACAAGGCA	60.752	20	216	32	247
Unigene0002775	1	p2	(TA)6	12	134	145	CATGATGCAACAATGAAGTCAA	59.59	22	CGGCAAGAGATGTCAGTGAA	59.984	20	155	93	247	CATGATGCAACAATGAAGTCAA	59.59	22	GAAAGACTCGCCACGAAAAC	59.859	20	204	93	296	CATGATGCAACAATGAAGTCAA	59.59	22	ACTCGCCACGAAAACTTGAT	59.74	20	199	93	291
Unigene0002778	1	p2	(AT)7	14	412	425	ATTCCGACACAAATTTTCCG	59.801	20	CAGGCGACGAATATCAGCTA	59.041	20	268	212	479	GAATGACCCGTGAAGTGGTAA	59.845	21	CCTTGCTAGCTCCCACTTTG	60.008	20	226	312	537	CGGGACATTTATCGGAACTG	60.323	20	ATTAACCATCCTGCTCCTGC	59.154	20	269	230	498
Unigene0002781	1	p5	(GATGA)4	20	1	20
Unigene0002791	1	p3	(AAT)5	15	261	275	ACCACATCCAGTGAATGCAA	59.967	20	TGTTCCAAAATGAATGCCAA	59.907	20	256	104	359	AGTTGTACCACGGAACCAGC	60.035	20	TGTTCCAAAATGAATGCCAA	59.907	20	165	195	359	CCACATCCAGTGAATGCAAG	60.112	20	TGTTCCAAAATGAATGCCAA	59.907	20	255	105	359
Unigene0002796	1	p4	(ATGG)5	20	1	20
Unigene0002810	1	p3	(GAA)5	15	368	382	GATCGATCTTCTCGAGGCTG	60.057	20	CCACCCAGTCTTTTACCACC	59.304	20	110	309	418	TGATCGATCTTCTCGAGGCT	60.057	20	CCACCCAGTCTTTTACCACC	59.304	20	111	308	418	TTCTCGGAGAGGAAGTGGAA	59.92	20	CCACCCAGTCTTTTACCACC	59.304	20	266	153	418
Unigene0002815	1	p4	(ACGT)4	16	13	28
Unigene0002837	1	p3	(TTA)7	21	1	21
Unigene0002844	1	p4	(TTAT)4	16	64	79	CTTAGAAGAAGGTGGTGCCG	59.869	20	AAAAAGGCTCGGAGAAAAGA	58.188	20	110	9	118	CTTAGAAGAAGGTGGTGCCG	59.869	20	AAAAAGGCTCGGAGAAAAGATT	59.752	22	110	9	118	TTAGAAGAAGGTGGTGCCGA	60.766	20	AAAAAGGCTCGGAGAAAAGA	58.188	20	109	10	118
Unigene0002850	1	c	(ATC)5atttataatttggtttgttattgttcgcatgcaatacacac(AT)6tgcaccatataatatcatatcgtttaacatat(TA)6	112	227	338
Unigene0002869	1	p3	(AGA)7	21	1	21
Unigene0002869	2	p2	(TC)7	14	233	246	TCGGAAGCAAGTAGCTAGGG	59.609	20	CCACCTAACACCTTCATCAGC	59.607	21	161	137	297	TAGAAGGAGAAGCTGACCCG	59.569	20	CCACCTAACACCTTCATCAGC	59.607	21	239	59	297	TCGGAAGCAAGTAGCTAGGG	59.609	20	AACACCTTCATCAGCAACCTC	59.201	21	155	137	291
Unigene0002872	1	p3	(GAG)6	18	454	471
Unigene0002881	1	p3	(CTC)5	15	10	24
Unigene0002889	1	p2	(CT)6	12	13	24
Unigene0002912	1	p2	(TC)8	16	30	45
Unigene0002922	1	p3	(AAG)6	18	105	122	CAGAGACACAATGCAAGAAGAAA	59.548	23	GTGAGAGTTGCGACTTCGTG	59.622	20	170	60	229	GACAGAGACACAATGCAAGAAGA	59.534	23	CTTTGTTCGTGAGAGTTGCG	59.634	20	180	58	237	GAAAAGACAGAGACACAATGCAA	59.415	23	CTTTGTTCGTGAGAGTTGCG	59.634	20	185	53	237
Unigene0002923	1	p4	(TTTA)4	16	1060	1075	TCCCTTCCTTTGTTGGAGAA	59.641	20	CATTGCTAACCGACGAACCT	60.132	20	219	893	1111	CCCTTCCTTTGTTGGAGAAA	59.143	20	CATTGCTAACCGACGAACCT	60.132	20	218	894	1111	ATCCCTTCCTTTGTTGGAGAA	59.926	21	CATTGCTAACCGACGAACCT	60.132	20	220	892	1111
Unigene0002941	1	p2	(GA)10	20	1	20
Unigene0002956	1	p4	(CTTT)5	20	1	20
Unigene0002957	1	p3	(GAG)7	21	366	386
Unigene0002958	1	c	(GAG)7gca(TTG)5	39	1	39
Unigene0003007	1	p3	(AGC)6	18	249	266
Unigene0003034	1	p3	(CTT)5	15	1070	1084	AATGGAGCAACTGCTGTCCT	59.874	20	CCTGGGAGTTCACAGGTTGT	60.002	20	173	968	1140	GCCCCTAAACAATCCTTTCC	59.777	20	CCTGGGAGTTCACAGGTTGT	60.002	20	279	862	1140	AATGGAGCAACTGCTGTCCT	59.874	20	TATGGGTTTTGGTGCCACTT	60.227	20	273	968	1240
Unigene0003035	1	p3	(CTT)5	15	1088	1102	AATGGAGCAACTGCTGTCCT	59.874	20	CCTGGGAGTTCACAGGTTGT	60.002	20	173	986	1158	GCCCCTAAACAATCCTTTCC	59.777	20	CCTGGGAGTTCACAGGTTGT	60.002	20	279	880	1158	AATGGAGCAACTGCTGTCCT	59.874	20	TATGGGTTTTGGTGCCACTT	60.227	20	273	986	1258
Unigene0003046	1	p2	(AG)6	12	510	521
Unigene0003054	1	p4	(ATCC)4	16	2383	2398	GAGAGCAGAACATGCCAACA	59.992	20	CTGAAATCTGGCTAGTGGGC	59.836	20	234	2259	2492	GTGAGAGCAGAACATGCCAA	59.992	20	CTGAAATCTGGCTAGTGGGC	59.836	20	236	2257	2492	GTCGGTCATAATTCGGAGGA	59.894	20	CTGAAATCTGGCTAGTGGGC	59.836	20	210	2283	2492
Unigene0003062	1	p3	(TTC)5	15	157	171	TTTTCTTGGACCATGGCTTT	59.546	20	CAGCAACGTTGTTTGCACTT	59.951	20	272	94	365	TTTTTCTTGGACCATGGCTT	59.546	20	CAGCAACGTTGTTTGCACTT	59.951	20	273	93	365	GGACCATGGCTTTGGATGTA	60.723	20	CAGCAACGTTGTTTGCACTT	59.951	20	265	101	365
Unigene0003075	1	p3	(CTT)6	18	173	190	ACCCTTGTCTGCAAGTCCAC	60.159	20	AGGCATGGAGACCAAAATGA	60.461	20	252	57	308	ACACCCTTGTCTGCAAGTCC	60.159	20	AGGCATGGAGACCAAAATGA	60.461	20	254	55	308	ACCCTTGTCTGCAAGTCCAC	60.159	20	GGCATGGAGACCAAAATGAA	60.843	20	251	57	307
Unigene0003078	1	p2	(TA)10	20	837	856
Unigene0003110	1	p2	(GA)9	18	209	226
Unigene0003114	1	p3	(CTG)6	18	1348	1365	AGCGTGGATATGGAATCTGC	60.066	20	TGCATGTGAAAGAATAGACTCAGG	60.661	24	270	1162	1431	CCAAAGCGTGGATATGGAAT	59.784	20	TGCATGTGAAAGAATAGACTCAGG	60.661	24	274	1158	1431	ATTCCCAAAGCGTGGATATG	59.784	20	TGCATGTGAAAGAATAGACTCAGG	60.661	24	278	1154	1431
Unigene0003130	1	p2	(TG)6	12	178	189	TACATGAAAGGGATGCCACA	59.924	20	CGACAAAATCAACGACAAAGC	60.663	21	152	70	221	TACATGAAAGGGATGCCACA	59.924	20	AAAATCAACGACAAAGCAAGG	59.257	21	148	70	217	ATGAAAGGGATGCCACAATC	59.756	20	CGACAAAATCAACGACAAAGC	60.663	21	149	73	221
Unigene0003144	1	p3	(TAA)7	21	1	21
Unigene0003157	1	p2	(AC)6	12	297	308	TTGCGTACGAGAACTGTCCA	60.449	20	CAATTGGCACCCATAGTCAA	59.395	20	147	269	415	TGCGTACGAGAACTGTCCAT	59.318	20	CAATTGGCACCCATAGTCAA	59.395	20	146	270	415	TTGCGTACGAGAACTGTCCA	60.449	20	CAATTGGCACCCATAGTCAAA	60.737	21	147	269	415
Unigene0003188	1	p3	(GAT)5	15	505	519	ATTGCAGGTTGGTTTCTTGG	59.971	20	CCAAACAATCCCCAAATCAC	60.029	20	260	292	551	TCGTGGATGGTGCTAAATCA	60.073	20	CCAAACAATCCCCAAATCAC	60.029	20	233	319	551	CGATTGCAGGTTGGTTTCTT	60.11	20	CCAAACAATCCCCAAATCAC	60.029	20	262	290	551
Unigene0003209	1	p2	(TA)8	16	291	306
Unigene0003227	1	p2	(GA)10	20	1	20
Unigene0003237	1	p5	(AAACA)4	20	1	20
Unigene0003254	1	p2	(GA)6	12	43	54	CAACAAATAAGGCCAGCAAAA	60.116	21	TTTCGTTTGTCTACCAAGCA	57.008	20	232	13	244	CAACAAATAAGGCCAGCAAAA	60.116	21	AAATTTCGTTTGTCTACCAAGCA	60.05	23	235	13	247	CAACAAATAAGGCCAGCAAA	58.816	20	TTTCGTTTGTCTACCAAGCA	57.008	20	232	13	244
Unigene0003264	1	p3	(GAG)6	18	344	361	ACCCACCTCAAGAACGTTTG	60.005	20	CCAAAAAGCCTAACCATCCA	59.931	20	205	250	454	ACCCACCTCAAGAACGTTTG	60.005	20	ACTGCCACCACCAATAGGAC	59.851	20	273	250	522	ATTGGTGTTGCTTCGTGTCA	60.16	20	CCAAAAAGCCTAACCATCCA	59.931	20	176	279	454
Unigene0003265	1	p2	(GA)10	20	1	20
Unigene0003278	1	p6	(GGAAAA)4	24	1	24
Unigene0003293	1	p2	(AG)9	18	426	443
Unigene0003306	1	p2	(TG)6	12	84	95	TTAATTTCTTGCTTGCTGGGA	59.84	21	CCTGGGAAGTCACTTGCATT	60.111	20	279	39	317	AATTTCTTGCTTGCTGGGAT	58.789	20	CCTGGGAAGTCACTTGCATT	60.111	20	277	41	317	TAATTTCTTGCTTGCTGGGA	58.506	20	CCTGGGAAGTCACTTGCATT	60.111	20	278	40	317
Unigene0003309	1	p2	(GA)8	16	34	49	GAGAGGAACGAGAGAAATCCAA	59.827	22	GGATTCCATGGCCACTCTT	59.878	19	100	7	106	AGAGAGGAACGAGAGAAATCCA	59.461	22	GATTCCATGGCCACTCTTCT	59.094	20	100	6	105	AGAGAGGAACGAGAGAAATCCA	59.461	22	GGATTCCATGGCCACTCTT	59.878	19	101	6	106
Unigene0003316	1	p3	(CTG)5	15	190	204	CAAAAGCCCTTTCCATCAAA	60.046	20	TAATGGAGGCTGCAACTGTG	59.864	20	102	146	247	CAAAAGCCCTTTCCATCAAA	60.046	20	CTCGGGGTACATGAAGGTGT	59.844	20	161	146	306	CAAAAGCCCTTTCCATCAAA	60.046	20	GCTCCTGTCTTACAGCTGCC	60.164	20	136	146	281
Unigene0003319	1	p2	(GA)7	14	1004	1017	CCATCTTCAGAACTCGGCTC	59.95	20	GGTCACCTGCAATCTTGCTT	60.263	20	221	859	1079	CCATCTTCAGAACTCGGCTC	59.95	20	GAAATGGGTCACCTGCAATC	60.326	20	227	859	1085	TCTGGTTTAGAGGGCCAAGA	59.807	20	GGTCACCTGCAATCTTGCTT	60.263	20	249	831	1079
Unigene0003332	1	p2	(AC)9	18	162	179	GCTGCAAACCTTTGACAAGA	59.05	20	TGCAGATGAAAACAACATCCA	60.104	21	150	110	259	GCTGCAAACCTTTGACAAGA	59.05	20	TGGTTGCAGATGAAAACAACA	60.142	21	154	110	263	GCTGCAAACCTTTGACAAGAT	59.373	21	TGCAGATGAAAACAACATCCA	60.104	21	150	110	259
Unigene0003336	1	p4	(AAAT)4	16	52	67	AGAAGCCTCAGCCACTACCA	60.012	20	CGAACATACAGACGGCGTTA	59.752	20	150	12	161	AGAAGCCTCAGCCACTACCA	60.012	20	TATGCGAACATACAGACGGC	59.718	20	154	12	165	GAAGCCTCAGCCACTACCAC	59.874	20	CGAACATACAGACGGCGTTA	59.752	20	149	13	161
Unigene0003338	1	p2	(GA)6	12	1732	1743	ACCAGTGGGTTTTTGTCTGC	60.012	20	CCCGTTCATTTTTCAAGCAT	59.938	20	265	1571	1835	AATTCAGGGGAGATTTTGGG	60.124	20	CCCGTTCATTTTTCAAGCAT	59.938	20	154	1682	1835	CCAGTGGGTTTTTGTCTGCT	60.149	20	CCCGTTCATTTTTCAAGCAT	59.938	20	264	1572	1835
Unigene0003342	1	p2	(CT)6	12	101	112	CGAAGTGGCAAAATCCAAAT	59.938	20	TCTCAGAAATTTCATGGCCC	60.014	20	213	2	214	CGAAGTGGCAAAATCCAAAT	59.938	20	TCTGCCATTTTCAAAGACCC	60.051	20	163	2	164	CGAAGTGGCAAAATCCAAAT	59.938	20	GCCATTTTCAAAGACCCTGA	60.051	20	160	2	161
Unigene0003343	1	p2	(CT)6	12	101	112	CGAAGTGGCAAAATCCAAAT	59.938	20	TCTCAGAAATTTCATGGCCC	60.014	20	200	2	201	CGAAGTGGCAAAATCCAAAT	59.938	20	TCTGCCATTTTCAAAGACCC	60.051	20	150	2	151	CGAAGTGGCAAAATCCAAAT	59.938	20	GCCATTTTCAAAGACCCTGA	60.051	20	147	2	148
Unigene0003353	1	p2	(AT)6	12	337	348	CCCATACCAAAGTCTAATGATCAAA	60.448	25	GTTGGTTGATGATCCGTGTG	59.812	20	133	286	418	CCCATACCAAAGTCTAATGATCAAA	60.448	25	GGTTGGTTGATGATCCGTGT	60.645	20	134	286	419	CCATACCAAAGTCTAATGATCAAAAA	59.708	26	GTTGGTTGATGATCCGTGTG	59.812	20	132	287	418
Unigene0003377	1	p2	(CT)8	16	1	16
Unigene0003383	1	p3	(TGA)5	15	376	390
Unigene0003384	1	p3	(TGA)5	15	489	503
Unigene0003410	1	p3	(TGG)7	21	148	168	GGGGGAGAAAACTTGGTACA	58.884	20	CAGTCAAAAGCATACCAATAAGAGA	58.935	25	187	16	202	GGGGGAGAAAACTTGGTACA	58.884	20	TCAAAAGCATACCAATAAGAGATG	57.573	24	184	16	199	TATGGGGGAGAAAACTTGGT	58.359	20	CAGTCAAAAGCATACCAATAAGAGA	58.935	25	190	13	202
Unigene0003422	1	p2	(TA)6	12	62	73	ATCACATGCGCACTTGGAC	60.715	19	GAAAGTTTTCCCCCATCCAT	59.996	20	262	31	292	ATCACATGCGCACTTGGAC	60.715	19	CAATATGCAGGTGTGATGGC	59.955	20	133	31	163	ATCACATGCGCACTTGGAC	60.715	19	TACCCCACATGGTACGGACT	60.111	20	178	31	208
Unigene0003433	1	p2	(TC)6	12	79	90	CCTCATCCTGCCTCTTTGAA	60.331	20	GAGAGAGATTGAAGATGGGGC	60.169	21	230	29	258	CCTCATCCTGCCTCTTTGAA	60.331	20	GCATGTGAGATTGTGAGGTGA	59.698	21	171	29	199	CCTCATCCTGCCTCTTTGAA	60.331	20	AGATTGAAGATGGGGCAGTT	58.595	20	225	29	253
Unigene0003441	1	p3	(TGC)6	18	501	518	TGGATGAACAAAATCACCGA	59.9	20	CTGCTTCAGCTTCAGCTCCT	60.035	20	278	277	554	TGGATGAACAAAATCACCGA	59.9	20	CAGCTCCTCCCAACAAAGAC	59.844	20	266	277	542	CACCGACATTCCAATTAGCC	60.331	20	CTGCTTCAGCTTCAGCTCCT	60.035	20	264	291	554
Unigene0003446	1	p3	(CTT)6	18	1	18
Unigene0003452	1	c	(AT)7tagtaataagaatcctttttt(TA)6	47	22	68
Unigene0003461	1	p4	(GATG)4	16	370	385	CGAAGCTCCAGCTTTTTGTC	60.132	20	CGCAACAGAATTCAACCAAC	59.174	20	257	166	422	TCGAAGCTCCAGCTTTTTGT	60.132	20	CGCAACAGAATTCAACCAAC	59.174	20	258	165	422	CGAAGCTCCAGCTTTTTGTC	60.132	20	ACGCAACAGAATTCAACCAA	59.174	20	258	166	423
Unigene0003495	1	p2	(AT)9	18	195	212
Unigene0003506	1	p3	(GAA)5	15	2032	2046	AGCACAATCACCTCCCATCT	59.535	20	TTCTGTACACCCACTCGTCG	59.745	20	216	1948	2163	CATAGCACAATCACCTCCCA	59.522	20	TTCTGTACACCCACTCGTCG	59.745	20	219	1945	2163	GCACAATCACCTCCCATCTC	60.484	20	TTCTGTACACCCACTCGTCG	59.745	20	215	1949	2163
Unigene0003508	1	p2	(AG)7	14	452	465	TCATCCAGCCATTTTTCTCC	60.014	20	TTTCAAACACCATCCCCATT	60.029	20	270	223	492	TCATCCAGCCATTTTTCTCC	60.014	20	TTTTCAAACACCATCCCCAT	60.029	20	271	223	493	TCCATGTACTCATCCAGCCA	60.072	20	TTTCAAACACCATCCCCATT	60.029	20	279	214	492
Unigene0003530	1	p4	(ATTT)4	16	407	422	CGTTCGTCGCTTTCCTATTC	59.845	20	CAAACACAGCAAAACAGAGCA	60.081	21	269	229	497	GTTCGTCGCTTTCCTATTCG	59.845	20	CAAACACAGCAAAACAGAGCA	60.081	21	268	230	497	CACGTTCGTCGCTTTCCTAT	60.27	20	CAAACACAGCAAAACAGAGCA	60.081	21	271	227	497
Unigene0003563	1	p2	(AG)6	12	43	54	TCATATTACTACACAAGCTGCTCAAA	59.452	26	ATCCTGCCACTTGATTTTGC	60.081	20	157	14	170	TCATATTACTACACAAGCTGCTCAAA	59.452	26	CCTGCCACTTGATTTTGCTT	60.249	20	155	14	168	TCATATTACTACACAAGCTGCTCAA	58.247	25	ATCCTGCCACTTGATTTTGC	60.081	20	157	14	170
Unigene0003564	1	p2	(AG)6	12	43	54	TCATATTACTACACAAGCTGCTCAAA	59.452	26	CATAGTGCGAAAACTGGCCT	60.27	20	222	14	235	TCATATTACTACACAAGCTGCTCAA	58.247	25	CATAGTGCGAAAACTGGCCT	60.27	20	222	14	235	CTCATATTACTACACAAGCTGCTCAA	59.13	26	CATAGTGCGAAAACTGGCCT	60.27	20	223	13	235
Unigene0003585	1	p3	(AAG)5	15	99	113	CAAAAACAGAGCAGTCCCGT	60.291	20	CCTCTCCGACTCAACAGAGAA	59.583	21	153	25	177	CAAAAACAGAGCAGTCCCGT	60.291	20	TGGAGACTTGGAGTGAGAACG	60.428	21	220	25	244	CAAAAACAGAGCAGTCCCGT	60.291	20	CCTCATTCTTCTCGTCTCTGC	59.176	21	254	25	278
Unigene0003593	1	p3	(TGG)7	21	315	335
Unigene0003657	1	p2	(TG)7	14	107	120	TCACCCTTCAGTGAGTTGTTTTT	60.061	23	CTCATCCGCAGCTTATCCTC	59.939	20	264	25	288	TCACCCTTCAGTGAGTTGTTTTT	60.061	23	ATCCGCAGCTTATCCTCAAA	59.807	20	261	25	285	TCACCCTTCAGTGAGTTGTTTTT	60.061	23	TCTCTTGATCTGCCCCCTTA	59.767	20	205	25	229
Unigene0003662	1	p3	(ATA)6	18	212	229
Unigene0003669	1	p2	(TA)10	20	1	20
Unigene0003698	1	p4	(TTCT)4	16	92	107	AGGAGTGGCTCCAGTCTCAC	59.43	20	CCTCTTTAACACTTCGTAGCCC	59.326	22	200	46	245	AGGAGTGGCTCCAGTCTCAC	59.43	20	CCTCTTTAACACTTCGTAGCCCT	60.184	23	200	46	245	TCCAGTCTCACGTGAATTCCT	59.712	21	CCTCTTTAACACTTCGTAGCCC	59.326	22	191	55	245
Unigene0003719	1	p2	(TA)6	12	212	223	TTGCGGTCTGGATTATTGGT	60.331	20	AGAGATCACCTTCCGACCTG	59.254	20	275	105	379	TTGCGGTCTGGATTATTGGT	60.331	20	GAAAGAGATCACCTTCCGACC	60.067	21	278	105	382	TTGCGGTCTGGATTATTGGT	60.331	20	AGATCACCTTCCGACCTGC	60.215	19	273	105	377
Unigene0003721	1	p2	(AT)7	14	210	223
Unigene0003731	1	p3	(GAT)6	18	3	20
Unigene0003770	1	p3	(TGC)5	15	342	356	AGCTTCTGCCCAAAAGATGA	59.955	20	CAAAACCCCACCATCAAAAC	60.066	20	269	127	395	GATTGATCAAATGGGGTGCT	59.756	20	TGTTCTGTTCATCCCCACAA	59.935	20	259	301	559	AGATTGATCAAATGGGGTGC	59.756	20	TGTTCTGTTCATCCCCACAA	59.935	20	260	300	559
Unigene0003779	1	p2	(CT)9	18	83	100	GCTCTGCTGTGAGCATCAAC	59.739	20	CACTTAATTTAGCGCGGAGG	59.868	20	163	16	178	TGAAAATCCATGAGCCATCC	60.812	20	CACTTAATTTAGCGCGGAGG	59.868	20	119	60	178	TGCTGTGAGCATCAACAAGA	59.113	20	CACTTAATTTAGCGCGGAGG	59.868	20	159	20	178
Unigene0003782	1	p2	(TG)7	14	332	345
Unigene0003786	1	p5	(CATCC)7	35	200	234
Unigene0003787	1	p2	(AT)7	14	213	226
Unigene0003805	1	p2	(CT)7	14	317	330	AATGGCTGGTATGAACCGAG	59.955	20	TGCAGAAATAGAAACAAACGG	57.968	21	175	193	367	AGAATGGCTGGTATGAACCG	59.955	20	TGCAGAAATAGAAACAAACGG	57.968	21	177	191	367	TAGCTGGTAATGGGGTCAGG	59.948	20	TGCAGAAATAGAAACAAACGG	57.968	21	142	226	367
Unigene0003885	1	p4	(TATT)4	16	281	296
Unigene0003890	1	p2	(TA)6	12	245	256
Unigene0003893	1	p3	(GAA)5	15	335	349	ATCAAGCAGAAACACCAGGG	60.111	20	AGTTCGGCCTCCACATCTTA	59.694	20	115	270	384	CAAGCAGAAACACCAGGGAT	60.111	20	AGTTCGGCCTCCACATCTTA	59.694	20	113	272	384	TCCCAGCACAATTCAAGACA	60.24	20	AGTTCGGCCTCCACATCTTA	59.694	20	241	144	384
Unigene0003960	1	p3	(TCA)6	18	282	299	CAAGCACCAAAACTTCCCAT	59.971	20	TCAACTCAAGTCCGGTAGGG	60.103	20	257	96	352	CAAGCACCAAAACTTCCCAT	59.971	20	AACTCAAGTCCGGTAGGGCT	60.132	20	255	96	350	GCAATCCCCGGAATTTTAGT	60.15	20	TCAACTCAAGTCCGGTAGGG	60.103	20	227	126	352
Unigene0003962	1	p2	(TC)7	14	1	14
Unigene0003980	1	p4	(AACA)4	16	258	273	TCAACAGCAACAAGAAACGC	60.035	20	TAAACATGTCAGCAGCAGGC	60.019	20	172	126	297	TGAAGACACTCGACACCGAC	59.872	20	TAAACATGTCAGCAGCAGGC	60.019	20	224	74	297	GGACACAGGTTGACTGCCTT	60.159	20	TAAACATGTCAGCAGCAGGC	60.019	20	261	37	297
Unigene0004008	1	p3	(TGG)5	15	136	150	TGGCAATTTCTTTAAATTTTGTTG	59.471	24	AAGAACCACCACCACTACCG	59.884	20	135	77	211	TGGCAATTTCTTTAAATTTTGTTG	59.471	24	ACTGCCACCGCTTGAACTAC	60.321	20	107	77	183	TTTGTTGAGTGTGGATATAGTGGAA	59.821	25	AAGAACCACCACCACTACCG	59.884	20	118	94	211
Unigene0004040	1	p2	(AG)8	16	172	187
Unigene0004071	1	p3	(TGA)6	18	178	195	ATGGCTCATCAAGCTGCTCT	60.127	20	CCAACCAGTGGCTCTTTCTC	59.844	20	100	122	221	ATGGCTCATCAAGCTGCTCT	60.127	20	TCCAACCAGTGGCTCTTTCT	59.844	20	101	122	222	ATGGCTCATCAAGCTGCTCT	60.127	20	TTCCAACCAGTGGCTCTTTC	60.232	20	102	122	223
Unigene0004078	1	p2	(TA)8	16	173	188	CCTCAATCGATTTGGCTCTC	59.773	20	GGTTGCATGCATCAAAGAAA	59.67	20	153	84	236	AAGCCGCTTTCTCTGGTTTT	60.373	20	GGTTGCATGCATCAAAGAAA	59.67	20	233	4	236	CTTCATCTTCCCCTCAATCG	59.623	20	GGTTGCATGCATCAAAGAAA	59.67	20	164	73	236
Unigene0004094	1	p4	(TATG)4	16	431	446	CTCGGAATGAAGGGAGCTTA	59.406	20	ACATTTAATGCCAAACAATCAA	57.148	22	177	297	473	TATCTCGGAATGAAGGGAGC	59.224	20	ACATTTAATGCCAAACAATCAA	57.148	22	180	294	473	CTCGGAATGAAGGGAGCTTA	59.406	20	TTACATTTAATGCCAAACAATCAA	58.534	24	179	297	475
Unigene0004111	1	p4	(GGGA)4	16	211	226	CCACTTCTTTCAGGACATCCA	60.096	21	GCTTGGATCCTTGAACCATT	58.984	20	210	68	277	CCACTTCTTTCAGGACATCCA	60.096	21	AGCTTGGATCCTTGAACCATT	59.954	21	211	68	278	CCACTTCTTTCAGGACATCCA	60.096	21	TAGCTTGGATCCTTGAACCATT	59.966	22	212	68	279
Unigene0004124	1	p2	(AC)10	20	1	20
Unigene0004172	1	p2	(AG)8	16	241	256
Unigene0004182	1	p2	(AG)6	12	50	61	AGGCGACAGAATAGCAGAGC	59.746	20	GAAGACAGAGAACTATGGCATTCA	59.789	24	106	14	119	AGGCGACAGAATAGCAGAGC	59.746	20	GACAGAGAACTATGGCATTCAAAA	59.672	24	103	14	116	AGGCGACAGAATAGCAGAGC	59.746	20	GATGAAGACAGAGAACTATGGCA	58.475	23	109	14	122
Unigene0004183	1	p4	(AATA)4	16	3	18
Unigene0004240	1	p4	(ATTT)4	16	302	317	AGCATTCGAATTCATGGAGG	60.036	20	GATCAATGGAAGTGTCCCAGA	59.918	21	187	205	391	GGTATCTTCAGGACGGAGCA	60.218	20	GATCAATGGAAGTGTCCCAGA	59.918	21	203	189	391	AGCATTCGAATTCATGGAGG	60.036	20	TCAATGGAAGTGTCCCAGATT	59.396	21	185	205	389
Unigene0004252	1	p2	(TA)6	12	77	88	GTCTGTTTGGAAGCCAAGGA	60.232	20	TTCTACCATCGGCTCGAATC	60.177	20	275	23	297	GTCTGTTTGGAAGCCAAGGA	60.232	20	ACGAGCATAAGTTGCAGGGT	59.763	20	221	23	243	GTCTGTTTGGAAGCCAAGGA	60.232	20	CGAGCATAAGTTGCAGGGTT	60.27	20	220	23	242
Unigene0004340	1	p2	(TA)7	14	20	33
Unigene0004396	1	p2	(GT)6	12	9	20
Unigene0004409	1	p3	(GAA)5	15	257	271
Unigene0004425	1	p2	(CT)7	14	56	69	CCTCCCTACTCCCAATACCC	59.646	20	TACCCATTTCCCTGAAGCAC	59.933	20	127	31	157	CCTCCCTACTCCCAATACCC	59.646	20	ATCCCCTGATGAACTCCTCC	60.278	20	220	31	250	CCTCCCTACTCCCAATACCC	59.646	20	CATAGCTTCCATTTCCTGCC	59.668	20	201	31	231
Unigene0004438	1	p2	(TG)7	14	48	61
Unigene0004463	1	p2	(AG)7	14	128	141	AAATGTGTCCTAGCCGAACG	60.132	20	GGTATTCTCTTTGCCCTCCC	59.903	20	163	4	166	TAAATGTGTCCTAGCCGAACG	60.138	21	GGTATTCTCTTTGCCCTCCC	59.903	20	164	3	166	AAATGTGTCCTAGCCGAACG	60.132	20	GGTATTCTCTTTGCCCTCCCT	60.797	21	163	4	166
Unigene0004468	1	p3	(TGA)5	15	41	55	TTTGTATCCCGTTGTGTTGC	59.444	20	ACCCTTGCCTCTATCGGATT	59.925	20	104	3	106	TTTGTATCCCGTTGTGTTGC	59.444	20	CTGCCACATGCACTACCATC	60.144	20	202	3	204	TTTGTATCCCGTTGTGTTGC	59.444	20	CACATGCACTACCATCCACC	59.837	20	198	3	200
Unigene0004476	1	p2	(AG)10	20	217	236
Unigene0004552	1	p6	(GGATCT)4	24	610	633
Unigene0004574	1	p3	(AAT)5	15	341	355
Unigene0004592	1	p5	(ATAGG)4	20	248	267
Unigene0004630	1	p2	(TA)8	16	43	58
Unigene0004631	1	p4	(AATA)4	16	21	36
Unigene0004644	1	p2	(TC)7	14	222	235	ATTTGGTGTCCTCGCCTATG	59.955	20	GTGAGAGGAACTGGGATTGC	59.661	20	257	128	384	CATTTGGTGTCCTCGCCTAT	59.955	20	GTGAGAGGAACTGGGATTGC	59.661	20	258	127	384	ATCTCATTTGGTGTCCTCGC	60.081	20	GTGAGAGGAACTGGGATTGC	59.661	20	262	123	384
Unigene0004658	1	p2	(GT)6	12	123	134	CTCCACATTTTGGCGAATTT	59.938	20	GTTGGTGCAAAGGAGATGGT	59.973	20	235	80	314	CTCCACATTTTGGCGAATTT	59.938	20	GGTGTTGGTGCAAAGGAGAT	59.973	20	238	80	317	CTCCACATTTTGGCGAATTT	59.938	20	GCAAAGGAGATGGTGCAAGT	60.263	20	229	80	308
Unigene0004674	1	p2	(AC)7	14	217	230
Unigene0004689	1	p3	(GAT)5	15	194	208	AGCAGCAGCAATTCCAAGTT	60.022	20	ATCGGAACTATGCTGGTTGG	59.955	20	196	131	326	AGCAGCAGCAATTCCAAGTT	60.022	20	AACTATGCTGGTTGGCAAGG	60.132	20	191	131	321	ACCTGCAGACACCATCATCA	60.121	20	ATCGGAACTATGCTGGTTGG	59.955	20	222	105	326
Unigene0004695	1	p2	(GA)6	12	260	271
Unigene0004698	1	p2	(TG)7	14	201	214
Unigene0004731	1	p2	(AT)7	14	569	582
Unigene0004747	1	p2	(TA)9	18	1	18
Unigene0004757	1	p3	(GCG)6	18	254	271	AGATCCCCAACGCTTTTCTT	60.074	20	TTCCTCCTCTTCCACCACCT	61.021	20	210	145	354	AGATCCCCAACGCTTTTCTT	60.074	20	CTTCCTCCTCTTCCACCACC	61.021	20	211	145	355	AGATCCCCAACGCTTTTCTT	60.074	20	TTCCTCCTCTTCCACCACC	60.032	19	210	145	354
Unigene0004773	1	p5	(TCCTC)4	20	1	20
Unigene0004828	1	p4	(TGTA)4	16	1	16
Unigene0004832	1	p2	(TA)6	12	313	324	TCCATTTAACAAGGCACAACC	59.853	21	CAATGAACTGATTTGTTTAATAATTGC	59.342	27	108	269	376	TCCATTTAACAAGGCACAACC	59.853	21	TGATTTGTTTAATAATTGCTTATTCG	57.992	26	100	269	368	TCCATTTAACAAGGCACAACC	59.853	21	CTGATTTGTTTAATAATTGCTTATTCG	58.779	27	101	269	369
Unigene0004874	1	p2	(GA)10	20	1	20
Unigene0004877	1	p3	(GAA)6	18	1	18
Unigene0004879	1	p2	(TA)11	22	1	22
Unigene0004885	1	p3	(GGA)7	21	515	535
Unigene0004896	1	p2	(AT)10	20	980	999
Unigene0004897	1	p2	(AT)10	20	877	896
Unigene0004930	1	p4	(GTAT)4	16	956	971
Unigene0004937	1	p4	(AGCC)4	16	359	374	GACATAGAGAAGGGGGAGGG	59.89	20	TGCGTGAAAAGTGAGTATTTGC	60.305	22	280	160	439	AGCTGCCGATGGAGTACAAA	60.796	20	TGCGTGAAAAGTGAGTATTTGC	60.305	22	144	296	439	GAGCTGCCGATGGAGTACA	59.959	19	TGCGTGAAAAGTGAGTATTTGC	60.305	22	145	295	439
Unigene0004977	1	p3	(ATT)5	15	151	165	TGCACCTTGTACCCAGAGAA	59.288	20	CGGGGACAAATAATTTCAAGC	60.659	21	106	113	218	AATGGGGTTATGCACCTTGT	59.174	20	CGGGGACAAATAATTTCAAGC	60.659	21	116	103	218	GGGTTATGCACCTTGTACCC	59.174	20	CGGGGACAAATAATTTCAAGC	60.659	21	112	107	218
Unigene0004991	1	p2	(CT)9	18	246	263	TCGTGTGATGAATGGATCTGA	60.064	21	CCGGAAGCTTGGATTGTAAA	60.067	20	279	8	286	TCGTGTGATGAATGGATCTG	57.957	20	CCGGAAGCTTGGATTGTAAA	60.067	20	279	8	286	CGTGTGATGAATGGATCTGA	57.957	20	CCGGAAGCTTGGATTGTAAA	60.067	20	278	9	286
Unigene0004998	1	p2	(TA)10	20	387	406
Unigene0005043	1	c	(TTAT)4ttagtaatacataa(AT)7	44	80	123	TCAAAATCTGAGTATTCTTGCACA	58.945	24	GTTGCCAGTCCACCAAGAAT	59.973	20	118	32	149	TCAAAATCTGAGTATTCTTGCACA	58.945	24	ATGGCAGGAGAAGAAGCAAA	59.955	20	256	32	287	TCAAAATCTGAGTATTCTTGCACA	58.945	24	AAAGTTGCCAGTCCACCAAG	60.149	20	121	32	152
Unigene0005043	2	p2	(TA)7	14	467	480
Unigene0005047	1	p3	(AAT)6	18	101	118	TCTTTCTCCTCGTCATTGGC	60.34	20	GATCGGAGAGGTAAGAGGGG	60.03	20	229	72	300	TCTTTCTCCTCGTCATTGGC	60.34	20	TTGATCATCTCGATGAAGCG	59.907	20	206	72	277	TCTTTCTCCTCGTCATTGGC	60.34	20	AGCGGCATCTTACCATAACG	60.117	20	248	72	319
Unigene0005070	1	p3	(TCA)6	18	271	288	CCTCCTCCTCCAGCACATAA	60.21	20	AAGTTGTCAATTGAAGGCCG	60.11	20	247	150	396	TCCTCCTCCAAGCTAACTGC	59.574	20	AAGTTGTCAATTGAAGGCCG	60.11	20	207	190	396	TCCTCCTCCAAGCTAACTGC	59.574	20	AAATATTGCACCGGCTATGG	59.816	20	245	190	434
Unigene0005086	1	p4	(TTAA)4	16	308	323	GTTGGGTCACTGCAACTGAA	59.726	20	CGATTAAAAACAAAGGATAAACCC	59.252	24	269	110	378	GGGTCGAGTCAAGGTTGTTG	60.545	20	CGATTAAAAACAAAGGATAAACCC	59.252	24	223	156	378	TGGGTCGAGTCAAGGTTGTT	60.545	20	CGATTAAAAACAAAGGATAAACCC	59.252	24	224	155	378
Unigene0005090	1	c	(TGA)5tgggtaaatattgttcgtacaagacagatagttaggaggcctaattttgtgatattgagatgaattataaggattggggagcat(TGA)6	117	755	871	AGACCTGGCAGGAGTTGCTA	60.012	20	TGGAACACAAAGCTCAAGAAGA	60.03	22	258	649	906	TAGACCTGGCAGGAGTTGCT	60.012	20	TGGAACACAAAGCTCAAGAAGA	60.03	22	259	648	906	GTAGACCTGGCAGGAGTTGC	59.874	20	TGGAACACAAAGCTCAAGAAGA	60.03	22	260	647	906
Unigene0005093	1	p2	(TA)6	12	1079	1090	CTCCCAAGTATGGAGGGGTT	60.183	20	GGAGAGGAGCCTGCCTTATT	59.811	20	200	979	1178	GGGGTTATGCTCTGGAACAG	59.55	20	GGAGAGGAGCCTGCCTTATT	59.811	20	186	993	1178	CTCCCAAGTATGGAGGGGTT	60.183	20	ATTATGGAGAGGAGCCTGCC	60.567	20	205	979	1183
Unigene0005108	1	p3	(GAA)5	15	351	365	GGAAGAGGTGTTGTCCCAGA	60.088	20	TACGATGGTTAGGGTCGAGG	59.948	20	221	295	515	GGAAGAGGTGTTGTCCCAGA	60.088	20	CATTTGGCTTGCCAACTACA	59.729	20	254	295	548	GGAAGAGGTGTTGTCCCAGA	60.088	20	TATCCGGCTTCACGCTTAAT	59.704	20	146	295	440
Unigene0005118	1	p3	(AAG)6	18	221	238	TGTTTAGTGGGTGCTGGTTG	59.609	20	GATCTTTCCGGACCTCCTTC	60.015	20	278	142	419	AGTGGGTGCTGGTTGAAAAT	59.454	20	GATCTTTCCGGACCTCCTTC	60.015	20	273	147	419	TGCACTTGTTTAGTGGGTGC	59.764	20	CAGTGCAGTCCTTATCAGCG	59.615	20	206	136	341
Unigene0005129	1	p3	(GCT)6	18	182	199
Unigene0005131	1	p2	(AC)11	22	344	365
Unigene0005155	1	p2	(TC)7	14	29	42
Unigene0005155	2	p2	(AT)10	20	226	245
Unigene0005156	1	p2	(AT)8	16	518	533	TTGCGTGGGTATTCATTTCA	59.93	20	AACGAGGCAGTTTCCACATC	60.119	20	103	472	574	TTGCGTGGGTATTCATTTCA	59.93	20	ACCACAAACGAGGCAGTTTC	60.156	20	109	472	580	TTGCGTGGGTATTCATTTCA	59.93	20	ACAAACGAGGCAGTTTCCAC	60.156	20	106	472	577
Unigene0005167	1	p3	(TTC)6	18	1	18
Unigene0005167	2	p3	(GCT)5	15	285	299	AAAAGGGTTGGCTTGCTTTT	60.109	20	TGGGCCCAGTATTGACTTTC	59.933	20	224	175	398	GACGACGACTCCATGTTGTG	60.162	20	TGGGCCCAGTATTGACTTTC	59.933	20	167	232	398	AAAAGGGTTGGCTTGCTTTT	60.109	20	CCTTTCCTTTGAATCTGCCA	60.184	20	164	175	338
Unigene0005171	1	p2	(AT)6	12	177	188	CTCCGAAATCACCTCCAAAA	60.044	20	TTTCTCCAGACTCTTTGCCC	59.405	20	279	114	392	ACCAAAAGATACCCGAACCC	60.053	20	TTTCTCCAGACTCTTTGCCC	59.405	20	239	154	392	CGAACCAAAAGATACCCGAA	59.931	20	TTTCTCCAGACTCTTTGCCC	59.405	20	242	151	392
Unigene0005171	2	p2	(TA)8	16	591	606
Unigene0005181	1	p3	(AAT)7	21	1	21
Unigene0005186	1	p5	(TTTAT)4	20	883	902	CCAATTGGAGTTGAAAGGGA	59.903	20	ATGTACCTGCATCAAACCCC	59.676	20	268	664	931	CTAACAGCTGGTGGCCATTT	60.132	20	ATGTACCTGCATCAAACCCC	59.676	20	233	699	931	TGGAGTTGAAAGGGAGCAGT	59.844	20	ATGTACCTGCATCAAACCCC	59.676	20	263	669	931
Unigene0005210	1	p4	(CCTT)4	16	15	30
Unigene0005232	1	p3	(AGC)6	18	302	319
Unigene0005238	1	p2	(TG)8	16	8	23
Unigene0005238	2	p2	(TG)6	12	521	532
Unigene0005264	1	c	(TA)7tctgtatccgaagaagaatttcataggact(CCAA)4	60	8	67
Unigene0005270	1	p3	(TTA)7	21	89	109	TGGCTTTTCTTTCATCCCAC	60.051	20	GGGTGGGTGGCTACCTTACT	60.247	20	126	17	142	TGGCTTTTCTTTCATCCCAC	60.051	20	TCTTGAAAGGGAGATGGGAA	59.6	20	194	17	210	ATCCCACCTAGCTCCCAAAC	60.328	20	GGGTGGGTGGCTACCTTACT	60.247	20	113	30	142
Unigene0005270	2	p2	(CT)6	12	231	242	TTCTTCCCATCTCCCTTTCA	59.6	20	CTCCTTTTCACCCGAAATCA	60.044	20	269	188	456	TTCTTCCCATCTCCCTTTCA	59.6	20	TCCTTTTCACCCGAAATCAG	60.044	20	268	188	455	TCTTCCCATCTCCCTTTCAA	59.6	20	CTCCTTTTCACCCGAAATCA	60.044	20	268	189	456
Unigene0005275	1	p2	(TA)8	16	477	492
Unigene0005283	1	p3	(AAG)6	18	3	20
Unigene0005284	1	p3	(AGC)5	15	285	299	AGGGCACTCTGTTTTGGATG	60.111	20	CATTTCGTCTCAAGGCTTCTG	60.001	21	158	212	369	CAGGGCACTCTGTTTTGGAT	60.111	20	CATTTCGTCTCAAGGCTTCTG	60.001	21	159	211	369	AATTCTATTGGCGGGTTTCC	60.15	20	TCCAAAACACCACCTTTCAA	58.995	20	272	74	345
Unigene0005285	1	p2	(GA)7	14	10	23
Unigene0005297	1	p2	(TA)6	12	325	336
Unigene0005329	1	p3	(TTG)6	18	4	21
Unigene0005330	1	p3	(TTG)6	18	342	359
Unigene0005341	1	p4	(TTTA)4	16	119	134	AGAGTCCCGGCTTCCTAGAT	59.304	20	GGAAAGTTCCCATACAGCCA	59.933	20	191	0	190	AGAGTCCCGGCTTCCTAGAT	59.304	20	TGGAAAGTTCCCATACAGCC	59.933	20	192	0	191	GAGTCCCGGCTTCCTAGATG	61.115	20	GGAAAGTTCCCATACAGCCA	59.933	20	190	1	190
Unigene0005346	1	p3	(GCT)6	18	1665	1682	AGCATGAAGTGTGTTGCTCCT	59.929	21	CGTGTTTGCGAATAGCTTCA	60.014	20	202	1633	1834	GCATGAAGTGTGTTGCTCCT	58.884	20	CGTGTTTGCGAATAGCTTCA	60.014	20	201	1634	1834	AGCATGAAGTGTGTTGCTCC	58.884	20	CGTGTTTGCGAATAGCTTCA	60.014	20	202	1633	1834
Unigene0005354	1	p2	(AT)10	20	233	252
Unigene0005355	1	p2	(AT)11	22	1	22
Unigene0005355	2	p2	(AT)10	20	399	418
Unigene0005361	1	c	(CAC)5tgtatgtatgtatgtttaagtgaactcactgattgttgctacctcctacagctactattactat(ATGA)4	95	116	210	TCGCTTGGAGACTTACCTGC	60.538	20	TTCCAGGAAGTAAAGTGGTGAGA	60.151	23	254	7	260	TCGCTTGGAGACTTACCTGC	60.538	20	TCCAGGAAGTAAAGTGGTGAGA	58.837	22	253	7	259	TCGCTTGGAGACTTACCTGC	60.538	20	TTTCCAGGAAGTAAAGTGGTGA	58.741	22	255	7	261
Unigene0005367	1	p2	(AT)6	12	1172	1183	GTGGTGGAGGCCTGATCTAA	60.073	20	ACATACAAAGCAACCCCAGC	60	20	183	1119	1301	CAATGGGGAAGGAGTCAGAA	60.042	20	ATCCATCCATACCCCCATTT	60.096	20	203	1013	1215	CTTCCGGCGTTGTTACAGTT	60.168	20	ACATACAAAGCAACCCCAGC	60	20	250	1052	1301
Unigene0005370	1	p4	(TTTC)4	16	378	393	TGTCTAGTATGGGAAGGCCG	60.088	20	CCAAAAGAAGATCGGATGGA	60.006	20	173	275	447	TGTCTAGTATGGGAAGGCCG	60.088	20	TCGGATGGAATGTGAAATGA	59.859	20	162	275	436	GCCGGGTAGCTAAGGAGAAG	60.352	20	CCAAAAGAAGATCGGATGGA	60.006	20	157	291	447
Unigene0005375	1	p2	(GA)9	18	82	99	AAAAGAACCATGACTTGCCG	60.11	20	TCGCAGATGGAAATCTTTTG	58.843	20	257	6	262	AAAAGAACCATGACTTGCCG	60.11	20	CTCGCAGATGGAAATCTTTTG	59.831	21	258	6	263	AAAAGAACCATGACTTGCCG	60.11	20	TCGCAGATGGAAATCTTTTGT	59.699	21	257	6	262
Unigene0005386	1	p2	(TC)6	12	125	136	AGCTTCAGGCAGTGACTGGT	60.057	20	CAAGCAACTGAAGCAAAATCA	59.097	21	104	73	176	AGCTTCAGGCAGTGACTGGT	60.057	20	ACAAGCAACTGAAGCAAAATCA	59.926	22	105	73	177	AGCTTCAGGCAGTGACTGGT	60.057	20	CAAGCAACTGAAGCAAAATCAA	60.409	22	104	73	176
Unigene0005399	1	p2	(AG)6	12	125	136	CCTAGCAAAAATGGCCGATA	60.054	20	AGATGCAAAACTTGGTCGCT	59.882	20	256	2	257	AATTCATAGCAATCGCAGCC	60.203	20	AGATGCAAAACTTGGTCGCT	59.882	20	224	34	257	CCTAGCAAAAATGGCCGATA	60.054	20	GCAAAACTTGGTCGCTGTTT	60.292	20	252	2	253
Unigene0005399	2	p3	(TCA)6	18	356	373
Unigene0005416	1	p2	(TA)7	14	468	481	TAGCAGATCCAACTCCAGCA	59.547	20	AAACCATGCTACTCTATTGATATTGA	57.547	26	247	264	510	GCTGCATCTGCTGTGAGTTT	59.195	20	AAACCATGCTACTCTATTGATATTGA	57.547	26	278	233	510	AGCAGATCCAACTCCAGCAA	60.945	20	AAACCATGCTACTCTATTGATATTGA	57.547	26	246	265	510
Unigene0005439	1	p3	(TAC)6	18	90	107	ACCCCTAAACCCTACCACCA	60.467	20	ACGTGGCTAACCCAGTTGAC	60.035	20	187	66	252	CACCCCTAAACCCTACCACC	60.467	20	ACGTGGCTAACCCAGTTGAC	60.035	20	188	65	252	ACCCCTAAACCCTACCACCA	60.467	20	CCTAGGGCTAGTGACCGTGA	60.269	20	252	66	317
Unigene0005459	1	p2	(AT)9	18	1	18
Unigene0005470	1	p2	(TG)6	12	724	735	TAAAGTTTCGGGAGGTGGTG	59.964	20	TTGCAGCAAAGTTCCACTTG	60.027	20	259	512	770	TAAAGTTTCGGGAGGTGGTG	59.964	20	TTGTTGCAGCAAAGTTCCAC	59.888	20	262	512	773	TGGTGTCGGGGATCAAGTAT	60.195	20	TTGCAGCAAAGTTCCACTTG	60.027	20	223	548	770
Unigene0005474	1	p2	(GA)7	14	542	555
Unigene0005504	1	p2	(AG)6	12	442	453	AGATCAGGGAAAGGAAGGGA	60.008	20	TTGATCTGCATTAACTTCTGCC	59.365	22	255	224	478	AAAGGAAGGGATACCGGTTG	60.18	20	TTGATCTGCATTAACTTCTGCC	59.365	22	246	233	478	GGTTGGGATGTGGAGATGAC	60.184	20	TTGATCTGCATTAACTTCTGCC	59.365	22	231	248	478
Unigene0005506	1	p6	(TGAGCT)4	24	282	305
Unigene0005522	1	p3	(GTG)6	18	115	132	ATAGCAGGAGTAACAGCCGC	59.504	20	CGATTTCTCCCTCCCTTCTC	60.147	20	138	47	184	ATAGCAGGAGTAACAGCCGC	59.504	20	CCTCCTCCCTACAGCGATTT	60.59	20	152	47	198	ATAGCAGGAGTAACAGCCGC	59.504	20	CCCTACAGCGATTTCTCCCT	60.59	20	146	47	192
Unigene0005545	1	p3	(GAA)5	15	170	184	AGAAGGGAATTGGTTGCAGA	59.67	20	TTCTTGAGGGGGATGAGTTG	60.042	20	228	27	254	CTCGAGCAATTCCAGCATTT	60.352	20	TTCTTGAGGGGGATGAGTTG	60.042	20	167	88	254	GCTAATGGCTTCAGCTGGTT	59.481	20	TTCTTGAGGGGGATGAGTTG	60.042	20	193	62	254
Unigene0005571	1	p3	(TAC)5	15	24	38
Unigene0005579	1	p2	(AT)6	12	81	92	AAACACCAGACCCCATTTCC	60.979	20	TTTGTTCCAACCGTCTGTGA	60.128	20	136	58	193	AAACACCAGACCCCATTTCC	60.979	20	TTGTTCCAACCGTCTGTGAG	59.72	20	135	58	192	AAACACCAGACCCCATTTCC	60.979	20	TGCAGTGCTGGTAGCAAGTT	59.664	20	154	58	211
Unigene0005588	1	p4	(GATC)4	16	699	714	GAAGTGCTCTGAGCCCAAAC	59.997	20	CAGAACAGAGAAGCATAATTGCAG	60.433	24	217	525	741	CAGGTGATCGTCCACGTATG	59.984	20	CAGAACAGAGAAGCATAATTGCAG	60.433	24	128	614	741	GAGGTGATGCGGAGCATTAT	60.066	20	CAGAACAGAGAAGCATAATTGCAG	60.433	24	164	578	741
Unigene0005590	1	p2	(AT)9	18	288	305
Unigene0005604	1	p2	(AT)10	20	1	20
Unigene0005624	1	p2	(AT)9	18	1	18
Unigene0005701	1	p2	(TA)7	14	2177	2190	ATCTATACGCGCTGGAGCAT	59.858	20	GGTCACGGTAATTAGACAGCC	58.592	21	154	2073	2226	ACCTACAAGCAACTGGCACC	60.179	20	GGTCACGGTAATTAGACAGCC	58.592	21	119	2108	2226	ATCTATACGCGCTGGAGCAT	59.858	20	GGTCACGGTAATTAGACAGCCT	59.548	22	154	2073	2226
Unigene0005702	1	p2	(TA)7	14	471	484	ATCTATACGCGCTGGAGCAT	59.858	20	GGTCACGGTAATTAGACAGCC	58.592	21	154	367	520	ACCTACAAGCAACTGGCACC	60.179	20	GGTCACGGTAATTAGACAGCC	58.592	21	119	402	520	ATCTATACGCGCTGGAGCAT	59.858	20	GGTCACGGTAATTAGACAGCCT	59.548	22	154	367	520
Unigene0005709	1	p2	(AT)7	14	332	345	TTGGAGGATTTCTTGATGGG	59.864	20	CCGATACAATAATCGGGGG	59.98	19	198	211	408	TTGGAGGATTTCTTGATGGG	59.864	20	AGCCGATACAATAATCGGGG	61.021	20	200	211	410	TGATGGGGAGAGCTTATTCG	60.17	20	CCGATACAATAATCGGGGG	59.98	19	185	224	408
Unigene0005721	1	p2	(GA)6	12	194	205	GGGGAAATTAAAGGCCACAT	60.02	20	TCTTTTCCCTCTAGGGGCTG	60.694	20	218	18	235	GGGGAAATTAAAGGCCACAT	60.02	20	CTCTTTTCCCTCTAGGGGCT	58.941	20	219	18	236	GGGGAAATTAAAGGCCACAT	60.02	20	TCTCTTTTCCCTCTAGGGGCT	60.68	21	220	18	237
Unigene0005763	1	p2	(AT)6	12	14	25
Unigene0005795	1	p2	(TA)9	18	29	46	AAAACAACAAACTTCAAGGAGAGG	60.07	24	TTGAGGGACAATTAGGCAGG	60.066	20	227	1	227	AAACAACAAACTTCAAGGAGAGG	58.858	23	TTGAGGGACAATTAGGCAGG	60.066	20	226	2	227	AAACAACAAACTTCAAGGAGAGGT	59.624	24	TTGAGGGACAATTAGGCAGG	60.066	20	226	2	227
Unigene0005795	2	p2	(AG)9	18	405	422
Unigene0005801	1	p2	(GA)6	12	388	399
Unigene0005802	1	p3	(TAC)5	15	235	249	TTGAGCCTTGCTAGGGAATG	60.344	20	TCAAACATGGTGGAAATCAAG	58.462	21	140	134	273	TAAGGTCATTGTTGGGGACC	59.647	20	TCAAACATGGTGGAAATCAAG	58.462	21	160	114	273	TTGAGCCTTGCTAGGGAATG	60.344	20	TGCCAATTTATCAAACATGGTG	60.599	22	150	134	283
Unigene0005804	1	p6	(CCTTTT)4	24	1	24
Unigene0005828	1	p2	(TC)8	16	654	669	ATGGAGGTGGTGCAAGAAAC	59.973	20	GCGAAGAAGAGGTGGAAGTG	59.989	20	262	610	871	ATGGAGGTGGTGCAAGAAAC	59.973	20	CGAAGAAGAGGTGGAAGTGC	59.989	20	261	610	870	GGAGGTGGTGCAAGAAACAT	59.973	20	GCGAAGAAGAGGTGGAAGTG	59.989	20	260	612	871
Unigene0005861	1	p3	(AGA)6	18	7	24
Unigene0005861	2	p3	(TCC)7	21	127	147	GACATTGTGCTCCGTGTCAT	59.557	20	TGAGCTGAAGGAATGGTGTG	59.831	20	280	79	358	GACATTGTGCTCCGTGTCAT	59.557	20	GCTACTCTGTGGCTGTGCAA	60.207	20	249	79	327	GACATTGTGCTCCGTGTCAT	59.557	20	CTGGCTACTCTGTGGCTGTG	59.641	20	252	79	330
Unigene0005878	1	c	(AGT)6aataagaataatatatgtaaatatgtaattataataatagtaatagt(TAG)5	80	168	247
Unigene0005879	1	c	(AGT)6aataagaataatatatgtaaatatgtaattataataatagtaatagt(TAG)5	80	216	295
Unigene0005909	1	p2	(CT)6	12	123	134	AAACCACTCCCCTCCAGACT	59.968	20	GGAGTTGTGGGAGACGGATA	59.927	20	132	95	226	GCTGGGCTTAGCAGCACTAC	60.183	20	GGAGTTGTGGGAGACGGATA	59.927	20	162	65	226	AAACCACTCCCCTCCAGACT	59.968	20	TGTCATCTATCAGCCGGACA	60.225	20	280	95	374
Unigene0005927	1	p4	(TAAA)4	16	182	197	ATACATTCAACAGCCACGCA	60.142	20	TTTTCCTTTGCTTCCTTGGT	58.809	20	153	136	288	TCAACAGCCACGCAAAAATA	60.251	20	TTTTCCTTTGCTTCCTTGGT	58.809	20	147	142	288	CAACAGCCACGCAAAAATAA	59.742	20	TTTTCCTTTGCTTCCTTGGT	58.809	20	146	143	288
Unigene0005960	1	p2	(AT)9	18	1	18
Unigene0005965	1	p2	(GA)12	24	1	24
Unigene0005965	2	p2	(CT)11	22	288	309	AGCTGCTGTCCTGTCCTTGT	60.057	20	GCTCCCTCTTGTCACCTTGA	60.386	20	260	244	503	AACTCATCTGGCCCACTCAC	60.12	20	TTGCTGAGAATTGCAGGAGA	59.673	20	226	108	333	ACAACTCATCTGGCCCACTC	60.12	20	TTGCTGAGAATTGCAGGAGA	59.673	20	228	106	333
Unigene0005985	1	p3	(TGC)7	21	158	178	TACCGAACAAGCTTTACCCG	60.124	20	GAGGAGGAGTACAGGGACGA	59.254	20	205	47	251	TACCGAACAAGCTTTACCCG	60.124	20	TGAGGAGGAGGAGTACAGGG	59.249	20	209	47	255	AAGCTTTACCCGTCCGTACA	59.632	20	GAGGAGGAGTACAGGGACGA	59.254	20	197	55	251
Unigene0005989	1	p3	(AAG)5	15	325	339
Unigene0006010	1	p3	(ACC)6	18	391	408	GATCTCCCTCTGCCTCTGAA	59.486	20	AAGCTGGTGGTAGAGGTGGA	59.721	20	178	298	475	TCTCCCTCTGCCTCTGAAAC	59.53	20	CAAGCTGGTGGTAGAGGTGG	60.701	20	177	300	476	GATCTCCCTCTGCCTCTGAA	59.486	20	CAAGCTGGTGGTAGAGGTGG	60.701	20	179	298	476
Unigene0006029	1	p2	(TA)8	16	957	972	TCACTGGTGGAGATGGTTGA	60.088	20	AACAACACAACTTTCCCTTCTTTT	59.517	24	110	899	1008	TCACTGGTGGAGATGGTTGA	60.088	20	AAAACAACACAACTTTCCCTTCTT	59.517	24	112	899	1010	GGGACTTTCACTGGTGGAGA	60.088	20	AACAACACAACTTTCCCTTCTTTT	59.517	24	117	892	1008
Unigene0006041	1	p2	(TC)6	12	45	56	CACGTCGGTACTCGGTAGTG	59.234	20	CCTCTGCGTCTGTACCCTTC	59.867	20	266	7	272	CACGTCGGTACTCGGTAGTG	59.234	20	CTCTGCGTCTGTACCCTTCC	59.867	20	265	7	271	CACGTCGGTACTCGGTAGTG	59.234	20	CTGCGTCTGTACCCTTCCAT	60.134	20	263	7	269
Unigene0006049	1	p2	(TA)11	22	1	22
Unigene0006068	1	p3	(CCA)6	18	120	137	TCCATGGAAATTTGTTGGAT	57.706	20	CAGAATGATCTTTGGTGCCC	60.461	20	149	16	164	TCCATGGAAATTTGTTGGAT	57.706	20	GAATGATCTTTGGTGCCCTT	58.984	20	147	16	162	TCCATGGAAATTTGTTGGAT	57.706	20	AGAATGATCTTTGGTGCCCTT	59.954	21	148	16	163
Unigene0006069	1	p6	(TATGGC)4	24	34	57	TTGGTTAACACTTTGCCAGC	58.822	20	CCAAATGTCTGCTGCTATGG	59.297	20	271	10	280	TTGGTTAACACTTTGCCAGC	58.822	20	CCTCCCTCTGTAATCTTTGGC	60.082	21	221	10	230	TTGGTTAACACTTTGCCAGC	58.822	20	ACCAAATGTCTGCTGCTATGG	60.147	21	272	10	281
Unigene0006080	1	p4	(TTCT)4	16	123	138	CCTGAACACCTTTCTTTTACTTTTC	58.882	25	ATAAACCAAAACCTGGGCCT	59.704	20	193	34	226	CCTGAACACCTTTCTTTTACTTTTCT	59.682	26	ATAAACCAAAACCTGGGCCT	59.704	20	193	34	226	ACCTGAACACCTTTCTTTTACTTTTC	59.575	26	ATAAACCAAAACCTGGGCCT	59.704	20	194	33	226
Unigene0006081	1	p2	(TG)8	16	1055	1070
Unigene0006099	1	p2	(TC)7	14	1065	1078	ACGAAGGACTCCGATGAGAA	59.803	20	ACTACACCAATTCCGCTCCA	60.517	20	173	938	1110	CGAAGGACTCCGATGAGAAC	59.803	20	ACTACACCAATTCCGCTCCA	60.517	20	172	939	1110	AACGAAGGACTCCGATGAGA	59.803	20	ACTACACCAATTCCGCTCCA	60.517	20	174	937	1110
Unigene0006100	1	p2	(GA)9	18	320	337
Unigene0006105	1	p2	(CT)6	12	35	46	ATAACCCACTCGTGTGCTCC	59.997	20	TGGCGAGGAGAGAGAAAGAA	60.21	20	165	3	167	ATAACCCACTCGTGTGCTCC	59.997	20	GTGGCGAGGAGAGAGAAAGA	59.679	20	166	3	168	ATAACCCACTCGTGTGCTCC	59.997	20	GAGCTGAAGGGTCTCACCAA	60.386	20	254	3	256
Unigene0006106	1	p3	(AGG)6	18	41	58	AAATGTTGGCATTTGTTGGG	60.597	20	TTGGAATAAGAACCAACGCC	59.938	20	232	15	246	AAATGTTGGCATTTGTTGGG	60.597	20	GCTCGGACAACCTTGGAATA	60.074	20	244	15	258	AAATGTTGGCATTTGTTGGG	60.597	20	GTGCCCTAAATGCAAAGCTC	59.851	20	165	15	179
Unigene0006116	1	p2	(TA)9	18	716	733
Unigene0006118	1	p3	(GCA)6	18	1	18
Unigene0006119	1	p3	(GCA)6	18	1	18
Unigene0006123	1	p4	(AAAT)4	16	225	240
Unigene0006132	1	p2	(CA)6	12	254	265	AATTTCAAACCCTCTGGGCT	59.94	20	TTCGCAAATCGTGTGACTGT	60.31	20	197	115	311	AATTTCAAACCCTCTGGGCT	59.94	20	TGGTACGTGTGTGTTCGTGA	59.616	20	174	115	288	AAGCTTCAACAACCAATGGC	60.118	20	TGGTACGTGTGTGTTCGTGA	59.616	20	274	15	288
Unigene0006137	1	p2	(CT)12	24	121	144	TCTCCAAAACAACTTGCAGC	59.05	20	AAATCCGTGACCTTCCTCCT	59.935	20	152	67	218	CTCTCCAAAACAACTTGCAGC	60.045	21	AAATCCGTGACCTTCCTCCT	59.935	20	153	66	218	TCTTCACTTCCTTCCAGCTCA	60.119	21	AAATCCGTGACCTTCCTCCT	59.935	20	128	91	218
Unigene0006178	1	p2	(TA)7	14	1257	1270	GGTGCACTGCATGTTTTTGT	59.621	20	CCATAGCCGAACCCAAATTA	59.789	20	280	1206	1485	GTGCACTGCATGTTTTTGTG	58.759	20	CCATAGCCGAACCCAAATTA	59.789	20	279	1207	1485	TTTGTGGGTAAGAGAAAGCCA	59.733	21	CCATAGCCGAACCCAAATTA	59.789	20	265	1221	1485
Unigene0006238	1	c	(AGT)6aataat(TAG)5	39	121	159	TCTCCCCCTTTGTCATCATA	57.933	20	CAATTTGGCTGCATGTAATCC	60.337	21	196	0	195	TCTCCCCCTTTGTCATCATA	57.933	20	TTTGGCTGCATGTAATCCTT	58.241	20	193	0	192	AAAAGAGTGAACCTGCAGAAAA	58.175	22	TTCCTCCACCAGCTGATCTT	59.803	20	254	39	292
Unigene0006257	1	p3	(CTT)6	18	175	192	TGCATGCATGATTTCAAGAAG	59.824	21	ATTCCTCCACCAAAAATCCC	59.996	20	112	151	262	TGCATGCATGATTTCAAGAAG	59.824	21	AAGGACCACCACCATTTCAA	60.21	20	197	151	347	TGCATGCATGATTTCAAGAAG	59.824	21	CCCTGATATTCCTCCACCAA	59.744	20	119	151	269
Unigene0006260	1	p3	(GAA)5	15	178	192	CTCTGGCATTGCTTTTTGCT	60.523	20	CACTCGCTCACTCTTCTTGG	58.75	20	262	54	315	CTCTGGCATTGCTTTTTGCT	60.523	20	TCGCTCACTCTTCTTGGACTC	59.736	21	259	54	312	TCTTCTTGTCTGCCTCTGGC	60.678	20	CACTCGCTCACTCTTCTTGG	58.75	20	275	41	315
Unigene0006262	1	p3	(GCA)5	15	169	183	AACACTAAGCAGCTGGTGCC	60.462	20	TGCATGTTCATGGCATTTG	60.063	19	173	34	206	AACACTAAGCAGCTGGTGCC	60.462	20	CTGCATGTTCATGGCATTTG	61.081	20	174	34	207	CATTGCAATAACCGCAATCA	60.474	20	CTGCATGTTCATGGCATTTG	61.081	20	205	3	207
Unigene0006264	1	p2	(GA)7	14	458	471	GATGCCTCCACGGAAATAAA	59.901	20	GCAAAGCTTCTGTAGATCAAGG	58.289	22	197	303	499	ATTCCGGGGTCGAGATTTAC	60.152	20	GCAAAGCTTCTGTAGATCAAGG	58.289	22	246	254	499	GATGCCTCCACGGAAATAAA	59.901	20	GCAAAGCTTCTGTAGATCAAGGT	59.104	23	197	303	499
Unigene0006270	1	p2	(TA)6	12	75	86	AGTGACGGAAAACAGTCGCTA	59.928	21	GTGACGTGGGTCTCCTGAAC	60.573	20	142	3	144	GTGACGGAAAACAGTCGCTA	58.926	20	GTGACGTGGGTCTCCTGAAC	60.573	20	141	4	144	TAGTGACGGAAAACAGTCGC	58.926	20	GTGACGTGGGTCTCCTGAAC	60.573	20	143	2	144
Unigene0006298	1	p2	(AT)8	16	1319	1334	ATCTGATCTTCGTCGCGAGT	59.981	20	GGAAAGAAACAAAGAGAGAGGAA	58.2	23	235	1167	1401	ATCTGATCTTCGTCGCGAGT	59.981	20	GAAGGAAAGAAACAAAGAGAGAGG	59.11	24	238	1167	1404	ATCTGATCTTCGTCGCGAGT	59.981	20	AAGGAAAGAAACAAAGAGAGAGGA	59.11	24	237	1167	1403
Unigene0006299	1	p2	(AT)8	16	990	1005	ATCTGATCTTCGTCGCGAGT	59.981	20	GGAAAGAAACAAAGAGAGAGGAA	58.2	23	235	838	1072	ATCTGATCTTCGTCGCGAGT	59.981	20	GAAGGAAAGAAACAAAGAGAGAGG	59.11	24	238	838	1075	ATCTGATCTTCGTCGCGAGT	59.981	20	AAGGAAAGAAACAAAGAGAGAGGA	59.11	24	237	838	1074
Unigene0006305	1	p2	(AT)9	18	141	158	ATTGACACGCAAACGAGACT	58.371	20	GCCCCTGCATAAATCAAATG	60.289	20	185	24	208	TTGACACGCAAACGAGACTA	58.057	20	GCCCCTGCATAAATCAAATG	60.289	20	184	25	208	CATTTTAACCGGATCCGTATGT	59.97	22	GCCCCTGCATAAATCAAATG	60.289	20	110	99	208
Unigene0006309	1	p2	(TC)8	16	53	68	TTGTCAGTGCCCTTCTCTCA	59.545	20	GGTTGCATGAAAAGGTGGTT	59.836	20	103	30	132	TGAAATGATTGTCAGTGCCC	59.502	20	GCATGAAAAGGTGGTTTGGT	59.836	20	107	22	128	TGAAATGATTGTCAGTGCCC	59.502	20	GGTTGCATGAAAAGGTGGTT	59.836	20	111	22	132
Unigene0006310	1	p2	(TC)8	16	53	68	TTGTCAGTGCCCTTCTCTCA	59.545	20	GGTTGCATGAAAAGGTGGTT	59.836	20	103	30	132	TGAAATGATTGTCAGTGCCC	59.502	20	GCATGAAAAGGTGGTTTGGT	59.836	20	107	22	128	TGAAATGATTGTCAGTGCCC	59.502	20	GGTTGCATGAAAAGGTGGTT	59.836	20	111	22	132
Unigene0006310	2	p3	(TGG)5	15	1115	1129	TGCCAGCAACTCTCCCTATT	59.836	20	TATGATCTTGCTGCCCTCAA	59.375	20	229	931	1159	TTGCCAGCAACTCTCCCTAT	59.836	20	TATGATCTTGCTGCCCTCAA	59.375	20	230	930	1159	GTTGCCAGCAACTCTCCCTA	60.397	20	TATGATCTTGCTGCCCTCAA	59.375	20	231	929	1159
Unigene0006311	1	p3	(CAG)6	18	252	269
Unigene0006333	1	p3	(AGA)5	15	349	363	TTGGAAATGGAGCTATTCGG	60.031	20	GTCTTCCTGTTGCACCCATT	59.973	20	218	270	487	TTGGAAATGGAGCTATTCGG	60.031	20	ATTGTCTTCCTGTTGCACCC	59.973	20	221	270	490	TCGGGTTTATTTACGCGAAC	59.964	20	GTCTTCCTGTTGCACCCATT	59.973	20	202	286	487
Unigene0006335	1	c	(AT)6agtgtgtgtgagta(TG)11	48	328	375	CCCCAAAAGAAATGAAAAGGA	60.271	21	GACCCCTTGAAACAACTCGT	59.04	20	280	220	499	CCCCAAAAGAAATGAAAAGG	58.53	20	GACCCCTTGAAACAACTCGT	59.04	20	280	220	499	GAAAATTGATCGGTACCCCC	60.378	20	TCAAGCCGAAGCATCTTAAT	57.605	20	241	204	444
Unigene0006339	1	p3	(ATG)6	18	5	22
Unigene0006362	1	p2	(TC)6	12	5	16
Unigene0006363	1	p2	(TC)6	12	5	16
Unigene0006379	1	p3	(TTC)5	15	163	177	TTGACAGGACTGCAGACGAC	60.03	20	GGAGACTTATTGCGACCGAG	59.836	20	240	80	319	AGGACGGACACTTTGACAGG	60.151	20	GGAGACTTATTGCGACCGAG	59.836	20	252	68	319	AGTGGAGGACGGACACTTTG	60.151	20	GGAGACTTATTGCGACCGAG	59.836	20	257	63	319
Unigene0006382	1	p2	(GA)6	12	78	89
Unigene0006382	2	p4	(TTTG)4	16	349	364	GGAAAAAGAAAAGAAGCCTGC	59.493	21	ATCCCCACCATCTCAAATCA	60.135	20	235	312	546	GAGGGGAAGAAAATGGAAAAA	59.407	21	ATCCCCACCATCTCAAATCA	60.135	20	249	298	546	GGGGAAGAAAATGGAAAAAGA	59.407	21	ATCCCCACCATCTCAAATCA	60.135	20	247	300	546
Unigene0006393	1	p3	(ATA)5	15	159	173	GATCAAGAAAAGTTGAGGCCC	60.067	21	CCCAACCTGCCATTAGAGAA	60.066	20	163	81	243	GATCAAGAAAAGTTGAGGCCC	60.067	21	GAGAACCCATTGGTGGCTTA	59.933	20	148	81	228	GATCAAGAAAAGTTGAGGCCC	60.067	21	TTAGAGAACCCATTGGTGGC	59.933	20	151	81	231
Unigene0006393	2	c	(AT)8gagatccactaatgtaaaatgtaatactactctgttctttggtttctatttttcatttgtttttttttggggcgtacttggataaaagttttgtgtac(AT)10	134	636	769
Unigene0006405	1	c	(GAG)6gatg(AGA)5	37	1139	1175	GCTAGCCTTTGCAGCATCTC	60.265	20	GGATAGTCCGCCGAATGATA	59.885	20	211	1008	1218	TTGCAGCATCTCTCTGCATT	59.704	20	GGATAGTCCGCCGAATGATA	59.885	20	203	1016	1218	TTTGCAGCATCTCTCTGCAT	59.704	20	GGATAGTCCGCCGAATGATA	59.885	20	204	1015	1218
Unigene0006411	1	p4	(ATAA)4	16	1	16
Unigene0006448	1	p3	(GGC)6	18	104	121	GCCAGAAGGGAACAGAGAGA	59.53	20	TGGTAACAGGGTTCCTCTCG	60.103	20	253	59	311	TAGGCCAGAAGGGAACAGAG	59.425	20	TGGTAACAGGGTTCCTCTCG	60.103	20	256	56	311	GCCAGAAGGGAACAGAGAGA	59.53	20	GATTCTCTTGCGACGTGGTT	60.263	20	107	59	165
Unigene0006474	1	p3	(GAG)5	15	11	25
Unigene0006500	1	p3	(TAC)6	18	123	140	TCTCAACAGTACAATGGCTCCT	58.865	22	TTGCCTTTAGGGGTAGAGCA	59.839	20	264	65	328	CTCTCAACAGTACAATGGCTCC	58.865	22	TTGCCTTTAGGGGTAGAGCA	59.839	20	265	64	328	CTCTCAACAGTACAATGGCTCCT	59.824	23	TTGCCTTTAGGGGTAGAGCA	59.839	20	265	64	328
Unigene0006529	1	p2	(GA)9	18	1	18
Unigene0006532	1	p2	(AG)6	12	144	155	CGAAAGAAGTCTAATGAAAGTGATGA	60.176	26	CCTCTCTTTCTCTCCCTCCC	59.367	20	104	88	191	TGAAAGTGATGAAAAGTTGACCA	59.64	23	TCTGATTCTCGTTTCTTCATCC	58.386	22	110	102	211	TGAAAGTGATGAAAAGTTGACCA	59.64	23	CTCTGATTCTCGTTTCTTCATCC	59.362	23	111	102	212
Unigene0006735	1	p3	(CTA)6	18	291	308	ACCAGGGTTGTTCACAGAGC	60.159	20	GTTCCATCACCGTTGGATCT	59.786	20	173	163	335	GTAGTTTCCGCGACGTTGTT	60.176	20	GTTCCATCACCGTTGGATCT	59.786	20	202	134	335	GCTCCATTTGTAGTTTCCGC	59.713	20	GTTCCATCACCGTTGGATCT	59.786	20	211	125	335
Unigene0006766	1	p4	(GTCC)4	16	121	136	TCAAGCACCTCTCGAGAACA	59.701	20	AGCATTCAGAAGCAGGTGGT	59.874	20	241	54	294	TCAAGCACCTCTCGAGAACA	59.701	20	ACTTGGAAGTTGTTGACGCC	60.156	20	264	54	317	TCAAGCACCTCTCGAGAACA	59.701	20	CATTCAGAAGCAGGTGGTCA	59.831	20	239	54	292
Unigene0006800	1	p4	(TTTG)4	16	66	81	GACCTGGTTACGCGGAATAC	59.457	20	TTGGGGTTCATTCTGCCTAC	59.933	20	131	11	141	GGTTACGCGGAATACCAAAA	59.832	20	GGGTTCATTCTGCCTACCAG	59.55	20	123	16	138	TACGCGGAATACCAAAAACG	60.85	20	TTGGGGTTCATTCTGCCTAC	59.933	20	123	19	141
Unigene0006825	1	p3	(CCT)5	15	139	153	TCCTCTTGAATGCTGTCCAA	59.369	20	TGTGGTGACACAAACCGAAT	59.855	20	180	84	263	TTCCTCTTGAATGCTGTCCA	59.369	20	TGTGGTGACACAAACCGAAT	59.855	20	181	83	263	CTTGAATGCTGTCCAAAGCC	60.776	20	TGTGGTGACACAAACCGAAT	59.855	20	176	88	263
Unigene0006844	1	p2	(AG)8	16	224	239	GGAGGGAGGGAGGACTATGA	60.412	20	CTCCGTCTGTCTCTTCCCAC	59.835	20	139	144	282	ACAATATGGGAGGGAGGGAG	60.147	20	CTGTCTCTTCCCACCACGAC	60.713	20	141	136	276	ACAATATGGGAGGGAGGGAG	60.147	20	GTCTGTCTCTTCCCACCACG	60.713	20	143	136	278
Unigene0006850	1	p2	(CA)7	14	1	14
Unigene0006853	1	p2	(CT)10	20	199	218	GGGTGTCATCTTCGGTCTGT	59.969	20	CAGACACGGGGAGAGAGAAG	59.978	20	238	5	242	GGGTGTCATCTTCGGTCTGT	59.969	20	GGAGGTATGCATGGACGAAC	60.348	20	263	5	267	GGGTGTCATCTTCGGTCTGT	59.969	20	GAGGTATGCATGGACGAACA	59.527	20	262	5	266
Unigene0006884	1	p3	(CAT)5	15	1	15
Unigene0006911	1	p4	(GCAT)4	16	11	26
Unigene0006931	1	p3	(AGG)6	18	19	36
Unigene0006936	1	p6	(TGTGGT)4	24	295	318
Unigene0007013	1	p4	(GGAC)4	16	197	212
Unigene0007032	1	p3	(ATT)5	15	263	277
Unigene0007063	1	p2	(AT)6	12	250	261
Unigene0007098	1	p3	(AAG)5	15	311	325
Unigene0007120	1	p2	(TC)6	12	215	226	TTGCTCAATGGAGTTGGACA	60.24	20	TGAACCCGTACTTAGGGTCG	59.986	20	268	66	333	TTGCTCAATGGAGTTGGACA	60.24	20	TGAGGCCCGTGATTTTTAAG	60.067	20	219	66	284	TTGCTCAATGGAGTTGGACA	60.24	20	CTTGAGGCCCGTGATTTTTA	60.067	20	221	66	286
Unigene0007224	1	p2	(GA)6	12	68	79	GGCGAGTTGAGCCAGTAAAA	60.386	20	AGGTAAATGAATCGAGGGGG	60.145	20	210	9	218	GGCGAGTTGAGCCAGTAAAA	60.386	20	AAATGAATCGAGGGGGAAAT	59.605	20	206	9	214	GGCGAGTTGAGCCAGTAAAA	60.386	20	TGATGGGGAGCGAGATTTAT	59.486	20	187	9	195
Unigene0007246	1	p2	(CT)6	12	101	112	TGATGAAATGAGAAAATGAGAAGC	59.742	24	CTCTGTCAGGCCAGGGTTAG	59.861	20	170	51	220	TGATGAAATGAGAAAATGAGAAGC	59.742	24	AAGGCTTTGAACACACTGGG	60.149	20	208	51	258	TGATGAAATGAGAAAATGAGAAGC	59.742	24	ACTCTGTCAGGCCAGGGTTA	59.721	20	171	51	221
Unigene0007255	1	p2	(CA)6	12	71	82	CCTGTTCCGATCGATGCTAT	60.059	20	CCAACCTGGGTTTCTCGTTA	59.964	20	159	18	176	CCTGTTCCGATCGATGCTAT	60.059	20	ACGATCATCACTCCGGCTAC	60.104	20	190	18	207	CCTGTTCCGATCGATGCTAT	60.059	20	CGATCATCACTCCGGCTACT	60.24	20	189	18	206
Unigene0007289	1	p2	(AG)6	12	1	12
Unigene0007297	1	p2	(TG)7	14	180	193	TGACAACCGAGATGGCATTA	60.073	20	AGAGCTTGCTAAGCATCCCA	60.118	20	168	115	282	TGACAACCGAGATGGCATTA	60.073	20	GCTTGAGGTTCGGTGTTTGT	60.156	20	134	115	248	TGACAACCGAGATGGCATTA	60.073	20	TTGCTAAGCATCCCAAGGAC	60.214	20	163	115	277
Unigene0007324	1	p2	(GA)8	16	268	283
Unigene0007332	1	c	(AAAT)5ttctctcctgatcactctctgctactgagttctgaaaaattggaattgaagagggaaaaagttgttacctctgtcagtctgtgtagtctgctcaagct(TATG)4	134	66	199
Unigene0007355	1	p2	(TG)7	14	297	310
Unigene0007376	1	p3	(CCA)5	15	227	241	GGGCCTTTGATTGAAGTGAA	60.051	20	ATTGCTGCTCAGCCCTTG	60.096	18	108	159	266	GGGCCTTTGATTGAAGTGAA	60.051	20	CATTGCTGCTCAGCCCTT	60.096	18	109	159	267	AGGGCCTTTGATTGAAGTGA	59.67	20	ATTGCTGCTCAGCCCTTG	60.096	18	109	158	266
Unigene0007379	1	p3	(CCA)5	15	8	22
Unigene0007502	1	p4	(TCTA)4	16	238	253	AGGAGAGCAAGTCCTCCACA	59.986	20	ACTTTGTCGTTGGCAGTTGG	61.124	20	132	156	287	CGACCGACCAAGCTTATGAT	60.096	20	ACTTTGTCGTTGGCAGTTGG	61.124	20	270	18	287	CTGTGCTTGCTTTCTGACCA	60.175	20	ACTTTGTCGTTGGCAGTTGG	61.124	20	108	180	287
Unigene0007559	1	p2	(TA)6	12	283	294	AAGAAAGCTTGAAAAGGGGC	59.835	20	AGACAATCATCCATGCCACA	59.925	20	127	240	366	TTGAAAAGGGGCGAGACTTA	59.817	20	AGACAATCATCCATGCCACA	59.925	20	119	248	366	AAGAAAGCTTGAAAAGGGGC	59.835	20	GACAATCATCCATGCCACAA	60.339	20	126	240	365
Unigene0007587	1	p4	(AAAG)4	16	40	55
Unigene0007601	1	p2	(TC)7	14	184	197
Unigene0007603	1	p2	(GT)7	14	133	146	GGGTGTCAGTTCCTTTCAGG	59.549	20	AGCTTCGGATCAAGCAATTC	59.415	20	205	45	249	TACCGGGTGTCAGTTCCTTT	59.449	20	AGCTTCGGATCAAGCAATTC	59.415	20	209	41	249	TTACCGGGTGTCAGTTCCTT	59.449	20	AGCTTCGGATCAAGCAATTC	59.415	20	210	40	249
Unigene0007643	1	p2	(AT)10	20	258	277
Unigene0007647	1	p2	(TA)6	12	3	14
Unigene0007648	1	p2	(AT)7	14	135	148	TAAGAACCACCCCAAAATGG	59.657	20	TTCTACCATCTCCTTCCCAGA	58.727	21	116	82	197	CCCAAAATGGACCGATTAAA	59.633	20	TTCTACCATCTCCTTCCCAGA	58.727	21	106	92	197	TAAGAACCACCCCAAAATGG	59.657	20	CAATTCTACCATCTCCTTCCCA	60.312	22	119	82	200
Unigene0007660	1	p2	(GA)8	16	211	226	TGGAGGGAGGGTTTCTTTCT	60.045	20	TGAGGCTCCAGTCCTTTTGT	59.844	20	102	164	265	GTGGAGGGAGGGTTTCTTTC	59.912	20	TGAGGCTCCAGTCCTTTTGT	59.844	20	103	163	265	ATGGCGGGAACAAAGTAGTG	59.993	20	TCAGTTTGAGGCTCCAGTCC	60.386	20	245	27	271
Unigene0007746	1	p2	(CT)7	14	361	374	TTTAATCTGGATGCCAGTTGC	60.089	21	TCCTGCAATTCAACCAACAA	60.088	20	136	302	437	TTTAATCTGGATGCCAGTTGC	60.089	21	TTCCTGCAATTCAACCAACA	60.088	20	137	302	438	TTTAATCTGGATGCCAGTTGC	60.089	21	TACGGCGTTCTAATTCCTGC	60.23	20	150	302	451
Unigene0007767	1	p5	(AAAAG)4	20	227	246
Unigene0007793	1	p3	(CTA)7	21	109	129	ACAAGGCAGCAGCTCAACTT	60.201	20	TTAGTAGGAGCAACCCCAGC	59.336	20	119	57	175	AACAAGGCAGCAGCTCAACT	60.201	20	TTAGTAGGAGCAACCCCAGC	59.336	20	120	56	175	AAACAAGGCAGCAGCTCAAC	60.581	20	TTAGTAGGAGCAACCCCAGC	59.336	20	121	55	175
Unigene0007814	1	p2	(GA)8	16	197	212	GCACGAATTCTGCAAATCAC	59.281	20	TTGTCAGCCCATTTGTTGAA	60.088	20	242	12	253	TGCCAAATGCATATAACGACA	59.972	21	TTGTCAGCCCATTTGTTGAA	60.088	20	201	53	253	CACGAATTCTGCAAATCACAA	59.72	21	TTGTCAGCCCATTTGTTGAA	60.088	20	241	13	253
Unigene0007839	1	p3	(GAA)5	15	676	690	TACATGGCTGTGTAACCGGA	59.988	20	TGGCTACCCTCTCAGCATTT	59.836	20	125	626	750	TACATGGCTGTGTAACCGGA	59.988	20	CTCTTTCTTCCATTGCCAGG	59.807	20	101	626	726	TACATGGCTGTGTAACCGGA	59.988	20	CGTGGATAGGGAAATACCGA	59.778	20	193	626	818
Unigene0007855	1	p2	(AC)8	16	3	18
Unigene0007864	1	p3	(ACT)5	15	505	519
Unigene0007880	1	p2	(CT)6	12	110	121	TTCCCTGTTTCTTCAAACTCTG	58.485	22	AACAACTAGTGGACACCGCA	59.213	20	144	34	177	TTCCCTGTTTCTTCAAACTCTG	58.485	22	CAACAACTAGTGGACACCGC	59.213	20	145	34	178	TTCCCTGTTTCTTCAAACTCTG	58.485	22	GCAACAACTAGTGGACACCG	59.213	20	146	34	179
Unigene0007922	1	p5	(AATCG)4	20	342	361	GCTCGTAGCTCGTTCGGAT	60.52	19	ACATATTTTGCACCTGCTCTG	57.919	21	104	282	385	CTACTCGCTCGTAGCTCGTTC	59.438	21	ACATATTTTGCACCTGCTCTG	57.919	21	110	276	385	TACTCGCTCGTAGCTCGTTC	58.433	20	ACATATTTTGCACCTGCTCTG	57.919	21	109	277	385
Unigene0007954	1	p2	(AG)8	16	103	118	TTCCAAAGGTGCATGCATTA	60.073	20	TATGAACTCGGTGCTTGCCT	60.796	20	219	12	230	TTCCAAAGGTGCATGCATTA	60.073	20	TTGGGTAAGTGGTTGAACTGC	60.023	21	250	12	261	TTCCAAAGGTGCATGCATTA	60.073	20	TTTATGAACTCGGTGCTTGC	58.92	20	221	12	232
Unigene0007967	1	p3	(TCA)5	15	395	409	CAGTCTACTCCGCTCGATCC	59.973	20	CTCTGCTGTTCTCCATCGCT	60.7	20	238	201	438	CAGTCTACTCCGCTCGATCC	59.973	20	CTGTTCTCCATCGCTCATCC	60.769	20	233	201	433	CAGTCTACTCCGCTCGATCC	59.973	20	GCTGTTCTCCATCGCTCATC	60.925	20	234	201	434
Unigene0007968	1	p3	(TCA)5	15	395	409
Unigene0007990	1	p4	(AGAC)4	16	27	42	AAAAAGAGAAGGAGGAAACGA	57.224	21	TTAAACACCTCCCAGATCGC	60.074	20	196	1	196	AAAAAGAGAAGGAGGAAACGA	57.224	21	GTAGAGAGCAGGCCCAGAGA	59.703	20	258	1	258	AAAAAGAGAAGGAGGAAACGA	57.224	21	TAGAGAGCAGGCCCAGAGAC	59.703	20	257	1	257
Unigene0007997	1	p2	(TC)6	12	75	86	TAAACCCACGACAAACGACC	60.786	20	CTTTGTTGTGCATTTGTGGG	60.004	20	235	52	286	TAAACCCACGACAAACGACC	60.786	20	TCGGACCACAGAAAGGAAAC	60.088	20	166	52	217	TAAACCCACGACAAACGACC	60.786	20	ACATTTCTGCTTCGGACCAC	60.119	20	177	52	228
Unigene0008002	1	p2	(AG)6	12	91	102	TGGGTACCTGCCATACCAGT	60.255	20	GATTTTGCTGGCTTGTGGTT	60.118	20	165	17	181	TGGGTACCTGCCATACCAGT	60.255	20	CCACCACCATTCAGATTCCT	59.779	20	251	17	267	TGGGTACCTGCCATACCAGT	60.255	20	TCTTCTTCGGATTTTGCTGG	60.323	20	174	17	190
Unigene0008002	2	p2	(TA)6	12	404	415	CTGCAAGTGGGGTTTTCCTA	60.103	20	GCATTTTCTCCACCCGTAAA	59.938	20	165	361	525	CTGCAAGTGGGGTTTTCCTA	60.103	20	GAGCATTTTCTCCACCCGTA	60.074	20	167	361	527	AGGAATCTGAATGGTGGTGG	59.779	20	GCATTTTCTCCACCCGTAAA	59.938	20	278	248	525
Unigene0008013	1	p4	(TAGC)4	16	215	230	GCAGCTGCTTTTCTCCTTTG	60.27	20	AAGTTAATGTAATGCGGCGG	59.985	20	219	90	308	CAGCTGCTTTTCTCCTTTGC	60.27	20	AAGTTAATGTAATGCGGCGG	59.985	20	218	91	308	GCAGCTGCTTTTCTCCTTTG	60.27	20	CAGTTTGTGGATCATCGTGG	59.96	20	181	90	270
Unigene0008014	1	p4	(TAGC)4	16	201	216	GCAGCTGCTTTTCTCCTTTG	60.27	20	AAGTTAATGTAATGCGGCGG	59.985	20	219	76	294	CAGCTGCTTTTCTCCTTTGC	60.27	20	AAGTTAATGTAATGCGGCGG	59.985	20	218	77	294	GCAGCTGCTTTTCTCCTTTG	60.27	20	CAGTTTGTGGATCATCGTGG	59.96	20	181	76	256
Unigene0008035	1	p2	(AT)7	14	50	63	CGTTGATGAGGTCAGGGTATG	60.382	21	CCGATTAGCACCCACAATCT	59.955	20	234	0	233	CGTTGATGAGGTCAGGGTATG	60.382	21	TAATTAATACGCGCCAAGCC	60.082	20	140	0	139	CGTTGATGAGGTCAGGGTATG	60.382	21	CCATCTTTGACGCTACCTCC	59.694	20	160	0	159
Unigene0008041	1	p3	(AAG)5	15	133	147	TCCTACCCAACCCAAGTCTG	59.959	20	GAAGGCGAAAGGAGATGAGA	59.508	20	164	67	230	TACGTTCCTACCCAACCCAA	60.22	20	GAAGGCGAAAGGAGATGAGA	59.508	20	169	62	230	TTACGTTCCTACCCAACCCA	60.22	20	GAAGGCGAAAGGAGATGAGA	59.508	20	170	61	230
Unigene0008054	1	p2	(AT)6	12	137	148	GGCTGAAAACTTTTGCAATG	58.413	20	GGACAAACTTGCGAAATCGT	60.118	20	199	11	209	GGCTGAAAACTTTTGCAATG	58.413	20	ACGGACAAACTTGCGAAATC	60.118	20	201	11	211	GGCTGAAAACTTTTGCAATG	58.413	20	CAATACTCATGCAAGGCACG	60.28	20	218	11	228
Unigene0008055	1	p2	(AT)6	12	137	148	GGCTGAAAACTTTTGCAATG	58.413	20	GGACAAACTTGCGAAATCGT	60.118	20	199	11	209	GGCTGAAAACTTTTGCAATG	58.413	20	ACGGACAAACTTGCGAAATC	60.118	20	201	11	211	GGCTGAAAACTTTTGCAATG	58.413	20	CAATACTCATGCAAGGCACG	60.28	20	218	11	228
Unigene0008066	1	p2	(TC)9	18	2	19
Unigene0008067	1	p2	(AG)8	16	1	16
Unigene0008075	1	p4	(TCGC)4	16	27	42	TTCAATCTCGCTGCTGTGTC	60.144	20	AAGTGAGAACACCGACCGAC	60.159	20	104	2	105	TTCAATCTCGCTGCTGTGTC	60.144	20	AGTGAGAACACCGACCGACT	59.756	20	103	2	104	TTCAATCTCGCTGCTGTGTC	60.144	20	AGAAGTGAGAACACCGACCG	60.298	20	106	2	107
Unigene0008093	1	p2	(TG)9	18	1	18
Unigene0008150	1	p2	(TA)10	20	1	20
Unigene0008189	1	p4	(ATTT)4	16	845	860	GCATAACCTGATGCGATTGA	59.652	20	CAGCCCTGTCAGCATCTTAAA	60.393	21	120	768	887	TAACCTGATGCGATTGAGCA	60.366	20	CAGCCCTGTCAGCATCTTAAA	60.393	21	117	771	887	TGTTTTGCCTGAGTTGAGGA	59.415	20	CAGCCCTGTCAGCATCTTAAA	60.393	21	232	656	887
Unigene0008252	1	p2	(TA)7	14	178	191	CAAACTTTAGACGGCCCAGA	60.241	20	ATTAGGTCACTCGGGCAATG	59.955	20	111	111	221	CAAACTTTAGACGGCCCAGA	60.241	20	GGGGGAATAGTTTGCACAGA	59.933	20	130	111	240	ACTTTAGACGGCCCAGATGA	59.694	20	ATTAGGTCACTCGGGCAATG	59.955	20	108	114	221
Unigene0008269	1	p6	(TGAAAT)6	36	274	309
Unigene0008280	1	p2	(CT)6	12	1	12
Unigene0008282	1	p2	(AT)9	18	4	21
Unigene0008282	2	p3	(ATC)5	15	415	429	GGTTAGCACTGTTTGGGCAT	60	20	CCCTGCCATGATATGGTTCT	59.773	20	211	291	501	CCCTCCACTCTTGTCGTAGC	59.867	20	CCCTGCCATGATATGGTTCT	59.773	20	148	354	501	GGTTAGCACTGTTTGGGCAT	60	20	ACCCTGCCATGATATGGTTC	59.635	20	212	291	502
Unigene0008291	1	p4	(GCTA)5	20	482	501
Unigene0008292	1	p4	(TATT)5	20	210	229	GGTGGGAATATGGCTACCCT	60.039	20	GGATGGTTGGAAACATTCGG	62.397	20	100	153	252	CTACCATCACGGATGAGTGC	59.116	20	GATGGTTGGAAACATTCGG	58.758	19	159	93	251	CCCATGGTATGAATGTGGAA	59.049	20	GATGGTTGGAAACATTCGG	58.758	19	183	69	251
Unigene0008294	1	p3	(GCC)5	15	307	321	CCCGTCGTTCAGTAACAGGT	60.028	20	ATTTGATTGGTGGGGATTGA	59.991	20	208	180	387	AACAGGTACGTTCCTCACCG	60.028	20	ATTTGATTGGTGGGGATTGA	59.991	20	195	193	387	CCCGTCGTTCAGTAACAGGT	60.028	20	GTGAAATTTGATTGGTGGGG	60.029	20	213	180	392
Unigene0008330	1	p2	(TC)7	14	1	14
Unigene0008349	1	c	(GACTA)4gggagatttaggtatcagcacattcacgcaacgtgtaaaacgtgatgattaaataaaatttagaaga(AT)7	101	244	344
Unigene0008354	1	p3	(TGG)6	18	394	411	AAGAAGAGAAGGCCATGCAA	59.955	20	CGCCACCACCACCTAAACT	60.959	19	278	156	433	AAATTATTGCCAGCGCAAAC	60.102	20	CGCCACCACCACCTAAACT	60.959	19	124	310	433	AAGAAGAGAAGGCCATGCAA	59.955	20	CGCCACCACCACCTAAAC	59.96	18	278	156	433
Unigene0008371	1	p2	(GT)10	20	1	20
Unigene0008371	2	p3	(AAT)7	21	382	402
Unigene0008380	1	p6	(GATGCC)4	24	465	488	CGAAGGGTAGACCCAACAGA	60.103	20	TAGACGGCAAAAGATGCCTT	59.845	20	268	394	661	CAAGTCAAAGCCAACCCAAT	59.971	20	TTTGTTTGTGTTTTCCGCCT	60.514	20	268	327	594	AGGCCGACATTCACAGTCAT	60.542	20	TAGACGGCAAAAGATGCCTT	59.845	20	240	422	661
Unigene0008400	1	p3	(CCT)5	15	181	195	CAGCGAGTGAATCAATCCAA	59.799	20	CCTAGTAGCCTCTTGCACCG	60.03	20	241	115	355	CCCCCACCATCTTTTCTTCT	60.298	20	CCTAGTAGCCTCTTGCACCG	60.03	20	199	157	355	CCCCCACCATCTTTTCTTCT	60.298	20	TCCTCCACCATCTTCCACTC	60.048	20	253	157	409
Unigene0008400	2	p2	(TC)7	14	677	690	CCCCAGTCCCTGTATGAAAA	59.784	20	CAGCTTCTGTTGGGAAGGAC	59.844	20	103	617	719	CCCCAGTCCCTGTATGAAAA	59.784	20	GACCAGCTTCTGTTGGGAAG	59.844	20	106	617	722	GTCCCCAGTCCCTGTATGAA	59.779	20	CAGCTTCTGTTGGGAAGGAC	59.844	20	105	615	719
Unigene0008401	1	p2	(AT)7	14	325	338	GGGTTTACGCCACCTACTGA	59.993	20	AACAACATGAACCACACATGC	59.334	21	229	153	381	GGGTTTACGCCACCTACTGA	59.993	20	CCACACATGCATGCACTCTAA	60.737	21	218	153	370	TACCTTTAATGGACGGAGCG	60.089	20	AACAACATGAACCACACATGC	59.334	21	260	122	381
Unigene0008410	1	p2	(TA)10	20	1	20
Unigene0008411	1	p2	(CT)7	14	111	124	CAGAGGATTCTTGCTTTCTTGG	60.365	22	GTGCCTGCATAGGAGGAAAA	60.214	20	154	54	207	GAGGATTCTTGCTTTCTTGGA	58.516	21	GTGCCTGCATAGGAGGAAAA	60.214	20	152	56	207	AGAGGATTCTTGCTTTCTTGGA	59.482	22	GTGCCTGCATAGGAGGAAAA	60.214	20	153	55	207
Unigene0008446	1	p2	(GA)10	20	956	975
Unigene0008483	1	p4	(AAAT)4	16	361	376	GCAGACATAATTGCCCCTTC	59.533	20	ATCTCGTCCCAGCTGACTTG	60.408	20	258	274	531	CCAAATGTGTTCTCTCCGCT	60.255	20	TGTTCTACCTCCAACAGGCA	59.288	20	227	205	431	CCCCTTCAAAAACCAAACAC	59.308	20	ATCTCGTCCCAGCTGACTTG	60.408	20	245	287	531
Unigene0008483	2	p2	(AG)6	12	741	752	CCGGAACCCTATCTGGGTAT	60.032	20	TCGGTTAAAGTTGATCGCTTG	60.25	21	202	586	787	CTTTTCTCCCCCTTCTCCAC	60.045	20	TCGGTTAAAGTTGATCGCTTG	60.25	21	227	561	787	CACTTTTCTCCCCCTTCTCC	60.045	20	TCGGTTAAAGTTGATCGCTTG	60.25	21	229	559	787
Unigene0008484	1	p2	(AG)6	12	616	627	CCGGAACCCTATCTGGGTAT	60.032	20	TCGGTTAAAGTTGATCGCTTG	60.25	21	202	461	662	CTTTTCTCCCCCTTCTCCAC	60.045	20	TCGGTTAAAGTTGATCGCTTG	60.25	21	227	436	662	CACTTTTCTCCCCCTTCTCC	60.045	20	TCGGTTAAAGTTGATCGCTTG	60.25	21	229	434	662
Unigene0008486	1	p2	(TA)10	20	1491	1510
Unigene0008509	1	p4	(ATAC)4	16	4	19
Unigene0008521	1	p3	(TAA)5	15	50	64	TTTGACCACAAGAGCAATCC	58.697	20	CCAGTGCCCAGCTCTTCTAC	60.012	20	255	27	281	TTTGACCACAAGAGCAATCC	58.697	20	CAGTAAGGCAGCAAATGCAA	60.014	20	180	27	206	GTTTGACCACAAGAGCAATCC	59.588	21	CCAGTGCCCAGCTCTTCTAC	60.012	20	256	26	281
Unigene0008539	1	p2	(TC)6	12	340	351	GTCCAAGACACGGACGAGAT	60.12	20	TCCTCATTAAAACTCACAAGCAA	58.932	23	261	121	381	GTCCAAGACACGGACGAGAT	60.12	20	TTCCTCATTAAAACTCACAAGCA	58.932	23	262	121	382	GTCCAAGACACGGACGAGAT	60.12	20	TTCCTCATTAAAACTCACAAGCAA	60.16	24	262	121	382
Unigene0008584	1	p5	(CCACT)4	20	106	125	TCCTCAACCTCCTTTCACCA	60.624	20	TTTGTTAGCTCATCCGGGTC	60.074	20	267	56	322	TCCTCAACCTCCTTTCACCA	60.624	20	TTGTTAGCTCATCCGGGTCT	59.694	20	266	56	321	TCCTCAACCTCCTTTCACCA	60.624	20	GTAGTCCTTGCCGGAGAATG	59.694	20	220	56	275
Unigene0008584	2	p3	(ATT)6	18	1333	1350
Unigene0008597	1	p2	(TG)6	12	640	651	ATTTTTGGGGAGAAACACCC	60.032	20	GCCTGGTCAACAATGGAACT	59.973	20	273	414	686	CCGAATCATTCCAACCAAAC	60.17	20	GCCTGGTCAACAATGGAACT	59.973	20	145	542	686	CCAAAACCAATTTCTTCCCA	59.772	20	GCCTGGTCAACAATGGAACT	59.973	20	225	462	686
Unigene0008613	1	p2	(GA)9	18	5	22
Unigene0008614	1	p2	(GA)9	18	5	22
Unigene0008618	1	p2	(TA)6	12	662	673	CCACTGACCGGGAATAACTG	60.366	20	CCCATCAAATACTTCAATCACAG	58.503	23	250	450	699	CCACTGACCGGGAATAACTG	60.366	20	CCCATCAAATACTTCAATCACA	57.487	22	250	450	699	GTTTTGTCCTCCACTGACCG	60.545	20	CCCATCAAATACTTCAATCACAG	58.503	23	260	440	699
Unigene0008623	1	p3	(AAG)5	15	443	457	GATCACATCCTCGCAGACAA	59.794	20	ACGAAACCAAATGCCAGAAC	59.978	20	257	303	559	GATCACATCCTCGCAGACAA	59.794	20	GGTTTCAGGAACGAAACCAA	59.948	20	267	303	569	GATCACATCCTCGCAGACAA	59.794	20	TTTGGTGACAGGATTCCACA	59.935	20	189	303	491
Unigene0008630	1	p2	(TA)6	12	62	73	TGACATGCAAAGAAATTAAGAAGAA	59.363	25	CCCACAGGATCAAATCCACT	59.779	20	155	5	159	TTGACATGCAAAGAAATTAAGAAGA	59.363	25	CCCACAGGATCAAATCCACT	59.779	20	156	4	159	TGACATGCAAAGAAATTAAGAAGA	58.14	24	CCCACAGGATCAAATCCACT	59.779	20	155	5	159
Unigene0008675	1	p2	(AT)6	12	840	851	TTGAACGAATATCCAAGCCC	59.901	20	CCGTCGCCGAATTATTTTT	59.914	19	209	666	874	CCGGAATTGTCTGACGAAAG	60.626	20	CCGTCGCCGAATTATTTTT	59.914	19	191	684	874	CGGAATTGTCTGACGAAAGC	60.776	20	CCGTCGCCGAATTATTTTT	59.914	19	190	685	874
Unigene0008676	1	p2	(AT)6	12	712	723	TTGAACGAATATCCAAGCCC	59.901	20	CCGTCGCCGAATTATTTTT	59.914	19	209	538	746	CCGGAATTGTCTGACGAAAG	60.626	20	CCGTCGCCGAATTATTTTT	59.914	19	191	556	746	CGGAATTGTCTGACGAAAGC	60.776	20	CCGTCGCCGAATTATTTTT	59.914	19	190	557	746
Unigene0008691	1	p3	(CAG)5	15	452	466
Unigene0008693	1	p2	(CA)6	12	417	428	AGCAATGGCACTTGAGTGTG	59.905	20	GTGCGCGTGTATTTGCAT	59.263	18	279	171	449	ACAATGCCTAACCCAACCAA	60.227	20	GTGCGCGTGTATTTGCAT	59.263	18	143	307	449	AACAATGCCTAACCCAACCA	60.227	20	GTGCGCGTGTATTTGCAT	59.263	18	144	306	449
Unigene0008702	1	p2	(GT)9	18	467	484	GGAATGCCGCGAGTATAGAA	60.196	20	CCTGATGTTGATAGTTCTTGGAAA	59.539	24	217	389	605	GGAATGCCGCGAGTATAGAA	60.196	20	CCCTTCTTTTTGGTAATATTGGA	58.497	23	182	389	570	GTTGGAACGGACAAAGAAGG	59.569	20	CCTGATGTTGATAGTTCTTGGAAA	59.539	24	263	343	605
Unigene0008735	1	p2	(CT)8	16	15	30
Unigene0008749	1	p4	(CAAA)4	16	335	350	CCAAATTTTCCAATCGGCTA	59.901	20	ATGAGAAGGCGGTTTCCTTT	60.074	20	207	281	487	GAAGGCTGGTACTACCGCTG	59.898	20	ATGAGAAGGCGGTTTCCTTT	60.074	20	257	231	487	TTGCAAGGAAGGCTGGTACT	59.875	20	ATGAGAAGGCGGTTTCCTTT	60.074	20	264	224	487
Unigene0008762	1	c	(AT)11ttc(TA)7	39	1	39
Unigene0008775	1	p3	(GAA)5	15	426	440	TTCTTCGGTTGTTGATGCTG	59.84	20	AGATCCCAAATTTAATGGCG	58.898	20	179	361	539	ACTCTCTCCTGCTGCTCCAA	60.284	20	AGATCCCAAATTTAATGGCG	58.898	20	264	276	539	TTCTTCGGTTGTTGATGCTG	59.84	20	GATCCCAAATTTAATGGCGT	58.763	20	178	361	538
Unigene0008783	1	p2	(TC)10	20	1	20
Unigene0008784	1	p2	(AG)9	18	1	18
Unigene0008785	1	p3	(GCA)6	18	372	389
Unigene0008791	1	p2	(TA)9	18	1	18
Unigene0008791	2	p2	(CA)6	12	994	1005	GGGAAAAGCCGTCTAAAAGC	60.204	20	CATTCCAACCCTCTCTTCCC	60.822	20	165	865	1029	TAGCTTTTCCAAGTGGCCTG	60.378	20	CATTCCAACCCTCTCTTCCC	60.822	20	233	797	1029	CCTGGCATCGGGTCTTATAG	59.546	20	CATTCCAACCCTCTCTTCCC	60.822	20	217	813	1029
Unigene0008797	1	p2	(CA)8	16	101	116	GCTTTTCTTTGAATTGTTCCCA	60.451	22	TTCTCCGTGTTTAGCGCTTT	60.018	20	190	8	197	GCTTTTCTTTGAATTGTTCCCA	60.451	22	CGTTAAACATCTACCCCCGA	59.817	20	264	8	271	AAGCTTTTCTTTGAATTGTTCCC	60.001	23	TTCTCCGTGTTTAGCGCTTT	60.018	20	192	6	197
Unigene0008840	1	p2	(AT)8	16	1125	1140	GGTAATGATGGATCCGTAGCA	59.799	21	GATTGCACGATAGCAAAGCA	59.983	20	232	1079	1310	GGTAATGATGGATCCGTAGCA	59.799	21	TGATTGCACGATAGCAAAGC	59.983	20	233	1079	1311	GGTAATGATGGATCCGTAGCA	59.799	21	TTGCACGATAGCAAAGCAAG	60.155	20	230	1079	1308
Unigene0008846	1	p2	(AT)8	16	1	16
Unigene0008856	1	p3	(TGC)7	21	484	504
Unigene0008868	1	p2	(AT)8	16	32	47
Unigene0008868	2	p4	(CTAG)4	16	396	411
Unigene0008954	1	p2	(CA)7	14	277	290
Unigene0008955	1	p2	(CA)7	14	244	257
Unigene0008958	1	p4	(AGAA)4	16	351	366
Unigene0008959	1	p4	(AGAA)4	16	336	351
Unigene0008967	1	p4	(AATT)4	16	282	297
Unigene0008990	1	p3	(GAA)5	15	150	164	GTCAAAGTCGTGGTCCAGGT	60.009	20	TCTGGAAATGGGGTGCTTTA	60.439	20	155	112	266	AGCCTGCAACACGAAAGTCT	60.058	20	TCTGGAAATGGGGTGCTTTA	60.439	20	267	0	266	ATGACGTGTCGTCAAAGTCG	59.751	20	TCTGGAAATGGGGTGCTTTA	60.439	20	165	102	266
Unigene0008990	2	p2	(GA)6	12	372	383
Unigene0009005	1	p3	(CGT)6	18	46	63	TCTACACCTCCTCCAATCGC	60.218	20	TTTCTTTCTCTCCCTCCCGT	60.183	20	277	22	298	TCTACACCTCCTCCAATCGC	60.218	20	CTTTCTCTCCCTCCCGTCTT	59.811	20	274	22	295	TCTACACCTCCTCCAATCGC	60.218	20	CGTCTTCATTTCCTTCCGAG	59.807	20	260	22	281
Unigene0009005	2	p4	(ATGT)4	16	213	228	CCTCGATCTCCGATGACATT	60.034	20	CCTTAATCCGACCGAGTCAA	60.066	20	237	98	334	CCTCGATCTCCGATGACATT	60.034	20	CGGACACACCGTTCTTTCTT	60.149	20	215	98	312	CCTCGATCTCCGATGACATT	60.034	20	TTTCTTTCTCTCCCTCCCGT	60.183	20	201	98	298
Unigene0009006	1	p3	(CGT)6	18	46	63	TCTACACCTCCTCCAATCGC	60.218	20	ACTCTCCCTCCCGTCTTCAT	60.073	20	271	22	292	TCTACACCTCCTCCAATCGC	60.218	20	CGTCTTCATTTCCTTCCGAG	59.807	20	260	22	281	TCTACACCTCCTCCAATCGC	60.218	20	CCTCCCGTCTTCATTTCCTT	60.434	20	265	22	286
Unigene0009006	2	p4	(ATGT)4	16	213	228	CCTCGATCTCCGATGACATT	60.034	20	CCTTAATCCGACCGAGTCAA	60.066	20	220	98	317	CCTCGATCTCCGATGACATT	60.034	20	ACTCTCCCTCCCGTCTTCAT	60.073	20	195	98	292	CCTCGATCTCCGATGACATT	60.034	20	CGTCTTCATTTCCTTCCGAG	59.807	20	184	98	281
Unigene0009053	1	p2	(TA)10	20	1	20
Unigene0009101	1	p5	(TGAGG)5	25	307	331	TGGGAGTGCTGCAGTTTATG	59.864	20	CCCTTTCCTCCCTAAGGATCT	59.913	21	184	185	368	TGGGAGTGCTGCAGTTTATG	59.864	20	TCCAAATCTCTCCCTTTCCTC	59.637	21	195	185	379	TGTGGGAGTGCTGCAGTTTA	60.449	20	CCCTTTCCTCCCTAAGGATCT	59.913	21	186	183	368
Unigene0009114	1	p3	(GAA)6	18	1	18
Unigene0009115	1	p3	(GAA)6	18	1	18
Unigene0009120	1	p3	(GTG)5	15	369	383	TTGCAAGAAGCACAGAATGC	60.142	20	TTGAAGAAGCTGCAGCAGTG	60.472	20	235	175	409	GCAAGAAGCACAGAATGCAC	59.602	20	TTGAAGAAGCTGCAGCAGTG	60.472	20	233	177	409	TTGCAAGAAGCACAGAATGC	60.142	20	GAAGAAGCTGCAGCAGTGGT	60.743	20	233	175	407
Unigene0009132	1	p2	(TC)7	14	25	38
Unigene0009150	1	p6	(ATGGAG)4	24	1	24
Unigene0009172	1	p3	(TGG)5	15	205	219	AATCAATTCCATGCTTTCGG	59.901	20	TCAACTTCCTCGATCTTGGG	60.187	20	261	42	302	GAAGAAGGAGCTTGAAGGCA	59.694	20	TCAACTTCCTCGATCTTGGG	60.187	20	147	156	302	ATGCTATCGAGCAGGCAATC	60.348	20	TCAACTTCCTCGATCTTGGG	60.187	20	217	86	302
Unigene0009178	1	p2	(TC)8	16	216	231	TGTGAATTTCTGTGGAGGCA	60.24	20	GAACAGAGGCGTTTAGTCCG	59.875	20	167	176	342	GAATTTCTGTGGAGGCATGG	60.461	20	GAACAGAGGCGTTTAGTCCG	59.875	20	164	179	342	TGTGAATTTCTGTGGAGGCA	60.24	20	CAGAGGCGTTTAGTCCGTTG	60.817	20	164	176	339
Unigene0009182	1	p2	(AG)10	20	1	20
Unigene0009183	1	p2	(AG)10	20	1	20
Unigene0009189	1	p5	(TGTGG)4	20	104	123	TCATTTATTTAATAGACCAAAGGCAA	59.405	26	TGAAAGATGGGTTATTCCGC	59.901	20	259	5	263	TTCATTTATTTAATAGACCAAAGGCA	59.405	26	TGAAAGATGGGTTATTCCGC	59.901	20	260	4	263	TCATTTATTTAATAGACCAAAGGCAA	59.405	26	GGAAGGTAGGGTAGGGGTGA	60.183	20	181	5	185
Unigene0009189	2	p6	(GGAGTG)4	24	693	716
Unigene0009201	1	p2	(AT)8	16	395	410
Unigene0009208	1	p2	(TA)10	20	386	405
Unigene0009209	1	p2	(TA)10	20	438	457
Unigene0009210	1	p2	(GA)6	12	546	557	AAGGAAATGGAAAGGGGAGA	59.875	20	CTCCCTTCCTCCCTCCATAG	60.023	20	184	410	593	AAGGAAATGGAAAGGGGAGA	59.875	20	TCCCTTCCTCCCTCCATAGT	59.89	20	183	410	592	GAAGGAAATGGAAAGGGGAG	59.875	20	TCCCTTCCTCCCTCCATAGT	59.89	20	184	409	592
Unigene0009214	1	c	(AGA)5(CGA)7	36	158	193	TTGAGCAAGTATCAATGGCG	59.833	20	CGAAGGGTTCGAGGAGTTCT	60.756	20	276	54	329	TGAGCAAGTATCAATGGCGA	60.366	20	CGAAGGGTTCGAGGAGTTCT	60.756	20	275	55	329	TTGAGCAAGTATCAATGGCG	59.833	20	CGAAGGGTTCGAGGAGTTC	59.788	19	276	54	329
Unigene0009226	1	p6	(TATGAT)4	24	1	24
Unigene0009236	1	p3	(CCT)5	15	27	41
Unigene0009241	1	c	(GCT)5gcagctccaccagctgcaggagccgcaacagcaacag(CAC)5	67	296	362	AACAGGCTGAATCCCATGTC	59.934	20	TGAAGGCTGCGAACCTTACT	60.015	20	241	226	466	AGGCTGAATCCCATGTCATC	59.893	20	TGAAGGCTGCGAACCTTACT	60.015	20	238	229	466	AACAGGCTGAATCCCATGTC	59.934	20	ATCCCTATCACTGCGGAGAA	59.653	20	275	226	500
Unigene0009242	1	p3	(TAC)5	15	1906	1920
Unigene0009261	1	p3	(GCG)6	18	5	22
Unigene0009282	1	c	(TCT)5ttagcttctctatccattcttccaagggcttcattggcgtattcc(CAG)5	75	43	117	TGAAGACTGAAGACTGAGGGG	59.435	21	CGAAACACACACAACCTTGG	60.041	20	266	18	283	TGAAGACTGAAGACTGAGGGG	59.435	21	GGCCTTGGCTTCAACAATTA	60.074	20	174	18	191	TGAAGACTGAAGACTGAGGGG	59.435	21	GAGACTGGCAGTATTTCGGC	59.843	20	154	18	171
Unigene0009320	1	p3	(ATC)5	15	232	246	CAAAGGCCCATACAACTCAGA	60.118	21	AATTTCTGGTGATTCCGCTG	60.074	20	229	44	272	CAAAGGCCCATACAACTCAGA	60.118	21	TTTCTGGTGATTCCGCTGAT	60.603	20	227	44	270	CAAAGGCCCATACAACTCAG	58.228	20	AATTTCTGGTGATTCCGCTG	60.074	20	229	44	272
Unigene0009334	1	p3	(CTG)7	21	227	247
Unigene0009358	1	p3	(TAT)6	18	1	18
Unigene0009358	2	p3	(AGG)5	15	212	226	ATATTGGAGATGCAGGGCAC	59.923	20	AGGCATGGGAATTAGAGGCT	60.06	20	165	161	325	TGTTTGGCTGTTGTTCCAAA	60.127	20	AGGCATGGGAATTAGAGGCT	60.06	20	272	54	325	AAGTTGGGCAATTTGTTTGG	59.839	20	AGGCATGGGAATTAGAGGCT	60.06	20	203	123	325
Unigene0009373	1	p2	(GA)6	12	13	24
Unigene0009373	2	p3	(TTC)6	18	164	181	CCCCATTCAATTCTACCGAA	59.756	20	CCAGACCCCAAATTAATGGA	59.617	20	155	139	293	CCCCATTCAATTCTACCGAA	59.756	20	AACCAGACCCCAAATTAATGG	59.932	21	157	139	295	CCCCCATTCAATTCTACCG	60.133	19	CCAGACCCCAAATTAATGGA	59.617	20	156	138	293
Unigene0009374	1	p2	(GA)6	12	13	24
Unigene0009419	1	p2	(TG)7	14	10	23
Unigene0009436	1	p2	(TG)6	12	189	200	CGGCATGCATATAGTCAACG	60.118	20	AACAACCCAACTTACGCCAG	60.03	20	179	73	251	AATGAAAATAATGGCACGGC	59.801	20	AACAACCCAACTTACGCCAG	60.03	20	195	57	251	TGTAGCACTGCCCAAATGAA	60.257	20	AACAACCCAACTTACGCCAG	60.03	20	209	43	251
Unigene0009473	1	p2	(TG)6	12	1	12
Unigene0009474	1	p3	(TTA)5	15	43	57	TGTGTTGGGTTCTGTTTTATTTG	58.952	23	TCAATTTTAATTCCCCTCCCTT	60.019	22	168	6	173	TGTGTTGGGTTCTGTTTTATTTG	58.952	23	TCAATTTTAATTCCCCTCCC	57.844	20	168	6	173	TGTGTTGGGTTCTGTTTTATTTG	58.952	23	TCAATTTTAATTCCCCTCCCT	58.808	21	168	6	173
Unigene0009476	1	p2	(AG)9	18	5	22
Unigene0009506	1	p4	(CTAG)4	16	208	223
Unigene0009529	1	p2	(AT)8	16	161	176	TCATCATTTGTGCTCGGAAA	60.197	20	AATTTAAAGCAGCTGGGCCT	60.224	20	142	91	232	TTCAGTGTTGCATGCCCTAA	60.257	20	AATTTAAAGCAGCTGGGCCT	60.224	20	192	41	232	CATTTGTGCTCGGAAACTTG	59.317	20	AATTTAAAGCAGCTGGGCCT	60.224	20	138	95	232
Unigene0009535	1	p5	(AACAA)4	20	67	86	CACACAAAAGTTTGAATATCAATGAA	59.392	26	TTACCCGTAGGGGGAAAAAC	60.048	20	160	17	176	CACACAAAAGTTTGAATATCAATGAA	59.392	26	CCCGTAGGGGGAAAAACTTA	60.17	20	157	17	173	CACACAAAAGTTTGAATATCAATGAA	59.392	26	TACCCGTAGGGGGAAAAACT	59.698	20	159	17	175
Unigene0009605	1	p2	(TC)8	16	160	175	TAGGATTCGACCTCGCACTT	59.836	20	GTGGGTTGTGCTAGGGGATA	59.813	20	237	1	237	TTAGGATTCGACCTCGCACT	59.836	20	GTGGGTTGTGCTAGGGGATA	59.813	20	238	0	237	TAGGATTCGACCTCGCACTT	59.836	20	TGGGTTGTGCTAGGGGATAA	60.323	20	236	1	236
Unigene0009669	1	p2	(TA)6	12	330	341
Unigene0009688	1	p2	(CT)6	12	70	81	CCTCTGGAATGATACTGCGA	58.824	20	GTCCCAGAATGCCTAACCAA	59.933	20	173	34	206	TCCTCTGGAATGATACTGCG	58.824	20	GTCCCAGAATGCCTAACCAA	59.933	20	174	33	206	CCTCTGGAATGATACTGCGAA	60.22	21	GTCCCAGAATGCCTAACCAA	59.933	20	173	34	206
Unigene0009713	1	p2	(AG)6	12	239	250
Unigene0009727	1	p2	(AC)7	14	7	20
Unigene0009826	1	p3	(AGA)5	15	194	208
Unigene0009841	1	p2	(TA)9	18	7	24
Unigene0009878	1	p2	(AT)9	18	1	18
Unigene0009889	1	p6	(TAGGAA)4	24	377	400
Unigene0009908	1	p3	(AAT)6	18	220	237
Unigene0009916	1	p2	(AT)6	12	150	161	TTTCACAAAATTATGTCTTCGC	57.033	22	TTGGATGCTTCTTAATTGCCTT	60.095	22	112	125	236	TTTCACAAAATTATGTCTTCGC	57.033	22	TTGGATGCTTCTTAATTGCC	57.844	20	112	125	236	TTTCACAAAATTATGTCTTCGC	57.033	22	TGGATGCTTCTTAATTGCCTT	58.844	21	111	125	235
Unigene0009923	1	p3	(AAG)7	21	200	220
Unigene0009926	1	p2	(AT)8	16	186	201
Unigene0009934	1	p6	(CATCCA)4	24	144	167	CCACCTCCAAAACCTGAGAA	60.081	20	GCCACCGGTTATCACAAGAG	60.517	20	187	26	212	AGATTCCCACCTCCAAAACC	60.169	20	GCCACCGGTTATCACAAGAG	60.517	20	193	20	212	GATTCCCACCTCCAAAACCT	60.169	20	GCCACCGGTTATCACAAGAG	60.517	20	192	21	212
Unigene0009960	1	p2	(TA)7	14	9	22
Unigene0009961	1	p3	(AGT)7	21	1	21
Unigene0009963	1	p3	(CTG)6	18	25	42	AACTAACCAATCCCCTGATCC	59.161	21	TGGACGGCTAAACAGCTTCT	60.015	20	217	0	216	AACTAACCAATCCCCTGATCC	59.161	21	GAGATGCTAAAGAGCGGTGG	59.978	20	234	0	233	AACTAACCAATCCCCTGATCC	59.161	21	AGATGCTAAAGAGCGGTGGA	59.978	20	233	0	232
Unigene0010065	1	p2	(TG)6	12	163	174	AAAGGCATACGCTTAACTCTTGA	59.486	23	AAATAAACGCAATGTTGCCC	59.838	20	244	7	250	AAAGGCATACGCTTAACTCTTGA	59.486	23	GTTGCCCCAGAACTGAAAAG	59.711	20	231	7	237	AAAGGCATACGCTTAACTCTTGA	59.486	23	CGCCTGTTTACCTCCTCATC	59.694	20	204	7	210
Unigene0010101	1	p2	(CT)7	14	89	102	CTCGACTTCAATGTGAGGGT	57.71	20	TTCCTCCCTCCCTTCATTTT	59.875	20	228	13	240	TGAGTTCCACTCGACTTCAATG	60.291	22	TTCCTCCCTCCCTTCATTTT	59.875	20	237	4	240	ACTCGACTTCAATGTGAGGGT	58.659	21	TTCCTCCCTCCCTTCATTTT	59.875	20	229	12	240
Unigene0010174	1	p2	(TA)9	18	1	18
Unigene0010216	1	p2	(CT)6	12	216	227	AACTATTGCCCCATGCAAAC	59.829	20	TCTGGATTGGTGCATCTTCA	60.201	20	277	54	330	CTGGAATGCCTCTTTTCACC	59.67	20	AGATAGAATCGGGCGGAACT	60.06	20	272	171	442	CTGGAATGCCTCTTTTCACC	59.67	20	TTGCCCCTTGAGTTGGATAC	59.933	20	227	171	397
Unigene0010280	1	p2	(TC)7	14	78	91	CCGTCCGGTCAACTAGAAAA	60.103	20	GGGAATGTGGAAGAGCTGAA	60.195	20	168	18	185	CCGTCCGGTCAACTAGAAAA	60.103	20	AAGTGAAAATGGGAGAGGGG	60.298	20	186	18	203	GAAGTGAACAAAAGGCCGTC	59.717	20	GGGAATGTGGAAGAGCTGAA	60.195	20	183	3	185
Unigene0010318	1	p3	(GTG)5	15	413	427	ATGGAAGCCTTTGATGATGG	59.894	20	AGGCGCAATCTCTTGAAAAA	59.96	20	265	227	491	ATGGAAGCCTTTGATGATGG	59.894	20	AAGGCGCAATCTCTTGAAAA	59.96	20	266	227	492	ATGGAAGCCTTTGATGATGG	59.894	20	AGAAGGCGCAATCTCTTGAA	60.096	20	268	227	494
Unigene0010319	1	p4	(AATT)4	16	135	150	ATCTCGCATCTTTGGGACTG	60.218	20	TGGATGAGGTTGCTTTCTGG	61.176	20	103	75	177	ATCTCGCATCTTTGGGACTG	60.218	20	ATGAGGTTGCTTTCTGGGC	60.211	19	100	75	174	ATCTCGCATCTTTGGGACTG	60.218	20	TGCTTGTTTGCTTGATGTTGA	60.43	21	213	75	287
Unigene0010326	1	p3	(GCT)5	15	1	15
Unigene0010351	1	p2	(GT)6	12	140	151	GTGTCAAGTGCGTGCAAGTT	59.953	20	TGGTTACGTTTGCCATCTCA	60.111	20	246	3	248	GTGTCAAGTGCGTGCAAGTT	59.953	20	ACGTTTGCCATCTCAGCTTC	60.406	20	241	3	243	GTGTCAAGTGCGTGCAAGTT	59.953	20	GCTTGGTTACGTTTGCCATC	60.511	20	249	3	251
Unigene0010354	1	p4	(TATG)4	16	5	20
Unigene0010362	1	p2	(GA)9	18	1	18
Unigene0010445	1	p2	(CT)7	14	112	125	ATTTTACGCTGCCCATCATC	59.929	20	GACCCACTGCTGGACAGATT	60.12	20	173	9	181	ATTTTACGCTGCCCATCATC	59.929	20	CTCTCTTGCTTGCTTGACCC	60.134	20	188	9	196	CGGTAGGAAAATAATGGGCA	59.789	20	CTCTCTTGCTTGCTTGACCC	60.134	20	113	84	196
Unigene0010489	1	p2	(TA)7	14	284	297	GCCTAAACATTGACTGACGGA	60.125	21	CCCTCATAACAGGACATGGG	60.187	20	276	134	409	GCCTAAACATTGACTGACGGA	60.125	21	CCTCATAACAGGACATGGGC	60.34	20	275	134	408	TGGAAGCAGCCTAAACATTG	58.917	20	GGACATGGGCCAATCAAATA	60.532	20	273	126	398
Unigene0010631	1	p3	(ACC)5	15	109	123	CTACTCGCGGTGGTTAGAGG	59.891	20	GGGCAGTAATTTGGGACAGA	59.933	20	255	57	311	CTACTCGCGGTGGTTAGAGG	59.891	20	ATGGGCAGTAATTTGGGACA	60.192	20	257	57	313	GGTCTACTCGCGGTGGTTAG	59.757	20	GGGCAGTAATTTGGGACAGA	59.933	20	258	54	311
Unigene0010631	2	p3	(CTG)5	15	446	460	TCTGTCCCAAATTACTGCCC	59.933	20	TCTTGGACCTTGGATTCTGAG	59.269	21	204	292	495	TCTGTCCCAAATTACTGCCC	59.933	20	TTGGACCTTGGATTCTGAGAG	59.269	21	202	292	493	TCTGTCCCAAATTACTGCCC	59.933	20	TCTTGGACCTTGGATTCTGA	58.201	20	204	292	495
Unigene0010655	1	p2	(AT)7	14	200	213	TGGAGCAAATAAAGGCAACC	60.074	20	CCAAAAACCTAGTCCTAAGCCA	59.662	22	174	102	275	AGATCGCACCCTCATTGTTC	60.081	20	CCAAAAACCTAGTCCTAAGCCA	59.662	22	218	58	275	GTCAAGATCGCACCCTCATT	60.081	20	CCAAAAACCTAGTCCTAAGCCA	59.662	22	222	54	275
Unigene0010724	1	p2	(TC)8	16	3	18
Unigene0010776	1	p3	(TCT)7	21	1	21
Unigene0010808	1	p4	(TTTA)4	16	211	226	TACCCTTGCCGGATCCTAGT	60.836	20	TGGCCTCTATCTCGATTTCC	59.224	20	257	42	298	AATTGAGGTGTACCCTTGCC	58.912	20	TGGCCTCTATCTCGATTTCC	59.224	20	267	32	298	GTACCCTTGCCGGATCCTA	59.902	19	TGGCCTCTATCTCGATTTCC	59.224	20	258	41	298
Unigene0010816	1	p2	(TA)8	16	27	42
Unigene0010846	1	p5	(TGAAT)5	25	192	216
Unigene0010849	1	p4	(TTTA)4	16	403	418	CATCTTTTGTGTTTCGTTTTATCA	58.295	24	TTGCCATTGTTCCTACAGCA	60.257	20	264	263	526	TCTTGTACATCTTTTGTGTTTCGTT	59.192	25	TTGCCATTGTTCCTACAGCA	60.257	20	271	256	526	TTGTACATCTTTTGTGTTTCGTTTT	59.098	25	TTGCCATTGTTCCTACAGCA	60.257	20	269	258	526
Unigene0010852	1	p2	(GA)9	18	1	18
Unigene0010854	1	c	(TAAA)5gcgacgccctcccctcagggcctcagcttttcatcttcatctctttccttttatttccccgcatatcaa(TC)6	101	382	482
Unigene0010891	1	p2	(GA)7	14	1	14
Unigene0010902	1	p2	(AG)8	16	388	403	TTTGGGAAGAATGCTGCTCT	59.955	20	GGGGAGAAAGGAAGGTGTTC	59.912	20	201	247	447	TTTGGGAAGAATGCTGCTCT	59.955	20	GAATTTTGGGGGAGAAAGGA	60.237	20	209	247	455	TTTGGGAAGAATGCTGCTCT	59.955	20	AATTTTGGGGGAGAAAGGAA	59.75	20	208	247	454
Unigene0010903	1	p3	(CTG)7	21	1	21
Unigene0010916	1	p2	(CA)8	16	81	96	CCCCCTCTCTTGGACTACAAC	59.98	21	ATGTTGTGCAACTCGCATGT	60.192	20	100	43	142	CCCCCTCTCTTGGACTACAAC	59.98	21	ATGTTGTGCAACTCGCATGTA	60.195	21	100	43	142	CCCCCTCTCTTGGACTACAAC	59.98	21	TATGTTGTGCAACTCGCATGT	60.195	21	101	43	143
Unigene0010917	1	p2	(CA)8	16	81	96	CCCCCTCTCTTGGACTACAAC	59.98	21	ATGTTGTGCAACTCGCATGT	60.192	20	100	43	142	CCCCCTCTCTTGGACTACAAC	59.98	21	ATGTTGTGCAACTCGCATGTA	60.195	21	100	43	142	CCCCCTCTCTTGGACTACAAC	59.98	21	TATGTTGTGCAACTCGCATGT	60.195	21	101	43	143
Unigene0010918	1	p2	(TA)10	20	1173	1192
Unigene0010919	1	p2	(GA)6	12	276	287	AGAGGGAGGTTGTCGGAGAT	60.073	20	TTGGTGGCTAGAGCACAAAT	58.379	20	123	230	352	CATTAGGGTTTATGTGGCGG	60.202	20	TTGGTGGCTAGAGCACAAAT	58.379	20	264	89	352	GAGGGAGGTTGTCGGAGATT	60.456	20	TTGGTGGCTAGAGCACAAAT	58.379	20	122	231	352
Unigene0010937	1	p2	(TA)6	12	850	861	TGAAGCCAGTTAACCCCAAC	59.971	20	GTAATCCTCTTCGTGCTGCC	59.843	20	253	709	961	TGAAGCCAGTTAACCCCAAC	59.971	20	GTGCTGCCCCTTGTTTATTC	59.574	20	241	709	949	CTACCCAGACAATCATGGGC	60.34	20	GTAATCCTCTTCGTGCTGCC	59.843	20	205	757	961
Unigene0010980	1	p3	(TCT)5	15	582	596	ATGCCGCTTATGGTACTGCT	59.758	20	AGCTAGCCACAAGCAAAAGG	59.654	20	229	400	628	CACCGGTACCACAACCTTTC	60.269	20	TCCATAGCTAGCCACAAGCA	59.59	20	148	486	633	ATGCCGCTTATGGTACTGCT	59.758	20	GCTAGCCACAAGCAAAAGGT	59.522	20	228	400	627
Unigene0011036	1	p3	(CTT)7	21	250	270	ACCTCACACAGTCCCCTCAC	60.006	20	AACTCAAAGCCCCATCACAC	59.973	20	269	48	316	ACCTCACACAGTCCCCTCAC	60.006	20	GTCCCTCGCAAAACTCAAAG	59.853	20	280	48	327	ATCCCCAACCTCACACAGTC	59.817	20	AACTCAAAGCCCCATCACAC	59.973	20	276	41	316
Unigene0011037	1	p3	(CTT)7	21	232	252	ACCTCACACAGTCCCCTCAC	60.006	20	AACTCAAAGCCCCATCACAC	59.973	20	251	48	298	ACCTCACACAGTCCCCTCAC	60.006	20	AGTCCCTCGCAAAACTCAAA	59.853	20	263	48	310	ACCTCACACAGTCCCCTCAC	60.006	20	AAGTCCCTCGCAAAACTCAA	59.853	20	264	48	311
Unigene0011066	1	p2	(CT)10	20	1	20
Unigene0011068	1	p2	(CT)10	20	1	20
Unigene0011080	1	p2	(TA)8	16	648	663	TGGGCAGGTTTATGTGTGAA	59.964	20	AGGGAATGCAGTATTTTGCC	59.046	20	230	520	749	TGGTTTAGAATCTGGGCAGG	60.066	20	AGGGAATGCAGTATTTTGCC	59.046	20	242	508	749	TGGGCAGGTTTATGTGTGAA	59.964	20	AGCCTTAATTGCAGGCCTTA	58.989	20	190	520	709
Unigene0011094	1	p2	(TA)7	14	1	14
Unigene0011095	1	p6	(TGTGGC)4	24	603	626
Unigene0011116	1	p2	(TA)9	18	173	190	GAGTGGGAGAAATGGCGTAG	59.694	20	GGGTTCAATGTGAAAATTGTTATG	59.541	24	154	98	251	GAGTGGGAGAAATGGCGTAG	59.694	20	TGGGTTCAATGTGAAAATTGTTAT	59.541	24	155	98	252	CGTAGGCCTTGAGGAACATC	59.694	20	GGGTTCAATGTGAAAATTGTTATG	59.541	24	139	113	251
Unigene0011117	1	p2	(TA)9	18	1	18
Unigene0011141	1	p2	(AG)6	12	363	374
Unigene0011143	1	p2	(AG)6	12	338	349
Unigene0011147	1	p2	(TC)10	20	1	20
Unigene0011160	1	p6	(CCCAAA)4	24	211	234
Unigene0011168	1	p2	(TA)9	18	1	18
Unigene0011173	1	p2	(CT)7	14	410	423
Unigene0011174	1	p2	(CT)7	14	11	24
Unigene0011195	1	p2	(GT)6	12	831	842
Unigene0011254	1	p2	(TA)8	16	46	61
Unigene0011254	2	p2	(GA)8	16	365	380
Unigene0011255	1	p2	(GA)8	16	238	253
Unigene0011256	1	p2	(TA)8	16	46	61
Unigene0011300	1	p3	(GCT)5	15	227	241	TGTAATCCTCCCAGTCCCAG	59.92	20	ATTACAAGGCATGCGCAATA	59.197	20	270	32	301	TGTAATCCTCCCAGTCCCAG	59.92	20	GCATGCGCAATATTTGAAAC	59.177	20	262	32	293	TGTAATCCTCCCAGTCCCAG	59.92	20	GCATGCGCAATATTTGAAACT	60.116	21	262	32	293
Unigene0011307	1	p2	(TA)8	16	79	94	GGCCCCAGAGGTTTGTGTAT	61.134	20	GACGGTGGGAGATGGATTTA	59.75	20	249	11	259	GGCCCCAGAGGTTTGTGTAT	61.134	20	GATCTCAAATTGGACGGTGG	60.317	20	261	11	271	GGCCCCAGAGGTTTGTGTAT	61.134	20	GGATCTCAAATTGGACGGTG	60.317	20	262	11	272
Unigene0011316	1	p6	(TTGGTT)4	24	479	502
Unigene0011321	1	p2	(TA)11	22	1	22
Unigene0011322	1	p2	(TA)11	22	1	22
Unigene0011371	1	p4	(TTGT)5	20	408	427	GCATTTTGCAACTCCGTTTT	60.117	20	ACTTTACCCACTCCCCCAAC	60.088	20	135	357	491	CTGAACTCGGTTCTGATCCC	59.655	20	ACTTTACCCACTCCCCCAAC	60.088	20	242	250	491	CAGGATGGATGTGTGTGCAT	60.412	20	ACTTTACCCACTCCCCCAAC	60.088	20	160	332	491
Unigene0011375	1	p2	(AG)11	22	1	22
Unigene0011388	1	p4	(AAAT)4	16	5	20
Unigene0011413	1	p6	(CAAAAA)4	24	244	267	CAGAGTGGAAGACCAGGGAG	59.828	20	GAACCAGACCGGATTTGATG	60.317	20	253	134	386	AGTGGAAGACCAGGGAGCTT	60.252	20	GAACCAGACCGGATTTGATG	60.317	20	250	137	386	ACAGAGTGGAAGACCAGGGA	59.682	20	GAACCAGACCGGATTTGATG	60.317	20	254	133	386
Unigene0011420	1	p3	(TAA)7	21	901	921
Unigene0011421	1	p3	(TAA)7	21	1	21
Unigene0011426	1	p2	(TA)6	12	148	159	GCGCCAAGTAAGATCCTTGA	60.352	20	GGTGGTAAGGTCGATGAGGA	59.927	20	220	73	292	GCGCCAAGTAAGATCCTTGA	60.352	20	GAAGATGACATTGATGCCGA	59.61	20	202	73	274	TTAGGCGCCAAGTAAGATCC	59.32	20	GGTGGTAAGGTCGATGAGGA	59.927	20	224	69	292
Unigene0011429	1	p2	(GA)7	14	456	469	GAAGGAATGGCAAATTGGAA	59.878	20	TGCATCCTCAAATTAACAAAACA	59.524	23	179	333	511	TTTGTTCCGGACTAATGGCT	59.569	20	TGCATCCTCAAATTAACAAAACA	59.524	23	153	359	511	TTGTTCCGGACTAATGGCTT	59.569	20	TGCATCCTCAAATTAACAAAACA	59.524	23	152	360	511
Unigene0011441	1	p2	(CT)9	18	103	120	CCTGTCGCTCCTACTTTTGC	60.015	20	GGTTTTGCAGAAGCTTTCTTTG	60.395	22	129	70	198	CCCTGTCGCTCCTACTTTTG	59.869	20	GGTTTTGCAGAAGCTTTCTTTG	60.395	22	130	69	198	AGCAAAGGGTTTTGCCTCTT	60.242	20	GGTTTTGCAGAAGCTTTCTTTG	60.395	22	161	38	198
Unigene0011444	1	p4	(AAAT)4	16	41	56
Unigene0011459	1	p2	(TG)6	12	212	223	GTCCGGCCTGATGTTGTAGT	59.997	20	AACAGCATCTGTTTGCTCCA	59.445	20	275	6	280	AGTCCGGCCTGATGTTGTAG	60.134	20	AACAGCATCTGTTTGCTCCA	59.445	20	276	5	280	GTCCGGCCTGATGTTGTAGT	59.997	20	CAGCATCTGTTTGCTCCAGT	59.037	20	273	6	278
Unigene0011484	1	p2	(TG)9	18	1	18
Unigene0011495	1	p2	(CT)10	20	1	20
Unigene0011496	1	p2	(AG)10	20	1	20
Unigene0011511	1	p2	(AT)8	16	838	853
Unigene0011533	1	p4	(AGAA)4	16	306	321	AGCATGCAAGCAACACCTTA	59.493	20	AACTCTCCCTCTCTCTCGCC	60.096	20	190	269	458	TAAGCAAAGCATGCAAGCAA	60.666	20	AACTCTCCCTCTCTCTCGCC	60.096	20	197	262	458	AGCATGCAAGCAACACCTTA	59.493	20	ACTCTCCCTCTCTCTCGCCT	59.709	20	189	269	457
Unigene0011552	1	p2	(AT)10	20	1	20
Unigene0011588	1	c	(CG)9(TG)6	30	649	678
Unigene0011589	1	p4	(TTAA)4	16	182	197	TTATCGCTCCCTGGATTTGT	59.528	20	GCTCCCAAAATCTACATGCAA	60.089	21	230	6	235	TATCGCTCCCTGGATTTGTG	60.992	20	GCTCCCAAAATCTACATGCAA	60.089	21	229	7	235	ATTATCGCTCCCTGGATTTG	58.998	20	GCTCCCAAAATCTACATGCAA	60.089	21	231	5	235
Unigene0011591	1	p2	(AG)9	18	40	57	TCTTTTTCGTTGGCATCTTTC	59.329	21	AGAGGGGCTTTTGAAATGGT	59.94	20	128	16	143	TCTTTTTCGTTGGCATCTTTC	59.329	21	GGGGCTTTTGAAATGGTTTT	60.164	20	125	16	140	TTTTTCTTTTTCGTTGGCATC	59.221	21	AGAGGGGCTTTTGAAATGGT	59.94	20	132	12	143
Unigene0011614	1	p2	(AG)8	16	1	16
Unigene0011618	1	p4	(TAGA)4	16	194	209	GGGCATTCAACTTCCAAAGA	60.051	20	ACGGATGATGCCCTTACAAC	59.82	20	203	170	372	TCGCAATTTGGAGACATTGA	60.197	20	GATGAAAAGGCAAAAGCTCG	59.96	20	239	4	242	GGGCATTCAACTTCCAAAGA	60.051	20	TGAATACGGATGATGCCCTT	60.296	20	208	170	377
Unigene0011620	1	p2	(AT)10	20	1121	1140
Unigene0011640	1	p2	(AG)9	18	1787	1804
Unigene0011656	1	p2	(TA)9	18	1	18
Unigene0011690	1	p2	(AT)6	12	193	204	ATTGTGACGGGTGATTTGGT	60.096	20	TTCACCAACCAATAACGCAA	59.969	20	117	136	252	GTGACGGGTGATTTGGTTTT	59.694	20	TTTCACCAACCAATAACGCA	59.969	20	115	139	253	TGGTCAACCTCAGGGTTTGT	60.399	20	TTTCACCAACCAATAACGCA	59.969	20	148	106	253
Unigene0011702	1	p3	(AAT)5	15	110	124	GGTCCCACGATTATGAAAGG	59.244	20	GCCAGCTAAGAGGAGCAAGA	59.859	20	233	2	234	GGTCCCACGATTATGAAAGGT	60.067	21	GCCAGCTAAGAGGAGCAAGA	59.859	20	233	2	234	AGGTCCCACGATTATGAAAGG	60.194	21	GCCAGCTAAGAGGAGCAAGA	59.859	20	234	1	234
Unigene0011709	1	p4	(GAGT)4	16	79	94	GGAAGTGAATATGAAAGTGGTGG	59.755	23	GGGTTGTCGGATACTCTCCA	59.927	20	228	12	239	GGAAGTGAATATGAAAGTGGTGG	59.755	23	GAACTGTTGGGTTGTCGGAT	59.827	20	236	12	247	TGGAAGTGAATATGAAAGTGGTG	59.007	23	GGGTTGTCGGATACTCTCCA	59.927	20	229	11	239
Unigene0011725	1	c	(TTC)5tgg(TTC)5	33	138	170	TTGTCATCCGAACGGAAATA	58.965	20	GATTGAAGTCCCGTCCAAAA	59.91	20	243	90	332	TATTGTCATCCGAACGGAAA	58.965	20	GATTGAAGTCCCGTCCAAAA	59.91	20	245	88	332	TATTGTCATCCGAACGGAAA	58.965	20	GTGCCGCACCTATTAAGGAA	60.096	20	177	88	264
Unigene0011735	1	p2	(CT)6	12	225	236	TCGCCTTGATAACTATGCCC	60.06	20	GCAGCAACAAGAAAGGGAAG	59.993	20	275	6	280	CGCCTTGATAACTATGCCCT	59.205	20	GCAGCAACAAGAAAGGGAAG	59.993	20	274	7	280	TGTCGCCTTGATAACTATGCC	60.11	21	GCAGCAACAAGAAAGGGAAG	59.993	20	277	4	280
Unigene0011743	1	p2	(AG)8	16	1	16
Unigene0011749	1	p3	(ATA)6	18	231	248	TGAATGTTATGCGGTCCTTG	59.542	20	TCATCTCATTTAAAAGCCACTAACC	59.924	25	263	39	301	TGAATGTTATGCGGTCCTTG	59.542	20	CATCTCATTTAAAAGCCACTAACC	58.348	24	262	39	300	TGAATGTTATGCGGTCCTTG	59.542	20	CATCTCATTTAAAAGCCACTAACCT	59.198	25	262	39	300
Unigene0011749	2	p3	(TAT)6	18	623	640	TCATCTCATTTAAAAGCCACTAACC	59.924	25	TGAATGTTATGCGGTCCTTG	59.542	20	263	568	830	CATCTCATTTAAAAGCCACTAACC	58.348	24	TGAATGTTATGCGGTCCTTG	59.542	20	262	569	830	CATCTCATTTAAAAGCCACTAACCT	59.198	25	TGAATGTTATGCGGTCCTTG	59.542	20	262	569	830
Unigene0011750	1	p3	(TAT)6	18	453	470	TCATCTCATTTAAAAGCCACTAACC	59.924	25	TGAATGTTATGCGGTCCTTG	59.542	20	263	398	660	CCGGATCATCTCCATTTCAA	60.801	20	AAAAACAATGAGGGACATAACAAA	58.883	24	255	245	499	CCGGATCATCTCCATTTCAA	60.801	20	AAAAACAATGAGGGACATAACAAAG	59.723	25	255	245	499
Unigene0011776	1	p2	(TC)8	16	69	84	CAATCGCTCGTCCTCTTTCT	59.574	20	ATCTTGCTGGTAACGTTGGG	59.993	20	232	29	260	CAATCGCTCGTCCTCTTTCT	59.574	20	GGGAAGGGGAATACTGGTGT	60.052	20	215	29	243	CAATCGCTCGTCCTCTTTCT	59.574	20	AACGTTGGGAAGGGGAATAC	60.053	20	221	29	249
Unigene0011776	2	p3	(GAG)5	15	539	553	CGTTGATCAGGGCACTCTCT	60.408	20	AATTTCACTCGAATGCCCAG	60.074	20	212	378	589	TCTGGCAGCAAACTACCTCA	59.591	20	AATTTCACTCGAATGCCCAG	60.074	20	182	408	589	GGAAAGACTCCCGAGGAAAT	59.513	20	AATTTCACTCGAATGCCCAG	60.074	20	109	481	589
Unigene0011777	1	p3	(GAG)5	15	489	503	TCTGGCAGCAAACTACCTCA	59.591	20	AATTTCACTCGAATGCCCAG	60.074	20	182	358	539	GGAAAGACTCCCGAGGAAAT	59.513	20	AATTTCACTCGAATGCCCAG	60.074	20	109	431	539	ACAAGGCAGCTGAGGATGAG	60.555	20	AATTTCACTCGAATGCCCAG	60.074	20	261	279	539
Unigene0011783	1	p6	(GGCTCC)4	24	1	24
Unigene0011787	1	p2	(AG)6	12	40	51	CGCAGAGGAATCAAGAGAGAA	59.703	21	CACAGCACAACATGCTTCAA	59.457	20	280	4	283	CGCAGAGGAATCAAGAGAGAA	59.703	21	GCTTTGCTTCTCGAGCTCTT	59.104	20	199	4	202	CGCAGAGGAATCAAGAGAGAA	59.703	21	TGCTTCTCGAGCTCTTCAAA	59.024	20	195	4	198
Unigene0011795	1	c*	(GAGT)4(GT)6*	26	4	29
Unigene0011801	1	p2	(AT)6	12	494	505
Unigene0011805	1	p3	(ATC)5	15	9	23
Unigene0011806	1	p2	(TA)6	12	250	261
Unigene0011822	1	p4	(GGAT)5	20	324	343	AGAGCAGACTGGGCAGAAAA	60.134	20	CGAAGCTCAACACACTTCCA	60.025	20	234	210	443	AAGAGCAGACTGGGCAGAAA	60.134	20	CGAAGCTCAACACACTTCCA	60.025	20	235	209	443	AAAGAGCAGACTGGGCAGAA	60.134	20	CGAAGCTCAACACACTTCCA	60.025	20	236	208	443
Unigene0011837	1	p2	(CT)10	20	40	59	TACCGTTTCCAGGACCAAAG	59.964	20	GTGTTGGCATCCCATCTCAT	60.758	20	199	1	199	TACCGTTTCCAGGACCAAAG	59.964	20	CTTAAATTTGGGCCTCCCTG	60.783	20	219	1	219	TCCAGGACCAAAGGAGTACG	60.103	20	GTGTTGGCATCCCATCTCAT	60.758	20	192	8	199
Unigene0011838	1	p2	(CT)10	20	104	123	TCCTGTGGAGTGGTAATGGAG	59.974	21	GTGTTGGCATCCCATCTCAT	60.758	20	262	2	263	TGTGGAGTGGTAATGGAGAGG	59.974	21	CTTAAATTTGGGCCTCCCTG	60.783	20	279	5	283	TCCTGTGGAGTGGTAATGGA	58.93	20	GTGTTGGCATCCCATCTCAT	60.758	20	262	2	263
Unigene0011841	1	p2	(TA)6	12	322	333	GGTGGTAAAGGAGTACCGCA	59.993	20	AGTCATTGGAAAGAGCAGCG	60.538	20	147	226	372	ACCGCAAAGCTCTCAGACAT	60.02	20	AGTCATTGGAAAGAGCAGCG	60.538	20	133	240	372	TTAATCCTCAACCCACCCAA	60.162	20	AGTCATTGGAAAGAGCAGCG	60.538	20	259	114	372
Unigene0011874	1	p2	(GA)10	20	1	20
Unigene0011875	1	p4	(GTCC)4	16	194	209	TAGCTGATCCTCCCTCCTCA	59.903	20	GGCATTTCTGTGGACCAAGT	59.973	20	198	166	363	TAGCTGATCCTCCCTCCTCA	59.903	20	TGTCCTTCAAACTATCCCCG	59.926	20	106	166	271	AGCTGATCCTCCCTCCTCAT	60.179	20	GGCATTTCTGTGGACCAAGT	59.973	20	197	167	363
Unigene0011878	1	p2	(TG)6	12	442	453	GGTCGCTTATCTTTTCAACCC	59.959	21	AGCAAGCAAAACCCATCAAA	60.617	20	148	337	484	GGTCGCTTATCTTTTCAACCC	59.959	21	AAGCAAGCAAAACCCATCAA	60.617	20	149	337	485	GGTCGCTTATCTTTTCAACCC	59.959	21	TAAGCAAGCAAAACCCATCA	59.301	20	150	337	486
Unigene0011890	1	p6	(CAGCCT)4	24	388	411
Unigene0011896	1	p4	(GAAA)4	16	36	51	GCTCTAGTTGAACTTCTCCAATCTG	59.967	25	ATTGAACCGTCTCCAAATGC	59.939	20	182	0	181	GCTCTAGTTGAACTTCTCCAATCTG	59.967	25	TCTTCTGATGAACTGGCCCT	59.803	20	162	0	161	GCTCTAGTTGAACTTCTCCAATCTG	59.967	25	TCTGATGAACTGGCCCTTCT	59.803	20	159	0	158
Unigene0011898	1	p2	(AT)6	12	54	65	TGAGGAGGATTTAAGAACCCAA	59.939	22	ACTGGTTGCTTGCTGGAGAT	59.874	20	239	7	245	TGAGGAGGATTTAAGAACCCAA	59.939	22	CAAAGAGGGAGACTGGTTGC	59.844	20	250	7	256	GGTGAGGAGGATTTAAGAACCC	60.183	22	TGCTGGAGATTTACCTTGGG	60.066	20	231	5	235
Unigene0011899	1	p2	(AG)8	16	268	283	TCTCCGGCGATAGAGAAAGA	60.051	20	CCAAAAATCCCAAATCCAGA	59.733	20	168	193	360	TCCGGCGATAGAGAAAGAAA	59.916	20	CCAAAAATCCCAAATCCAGA	59.733	20	166	195	360	GAGGAAGGAGACGACACCAG	59.835	20	CCAAAAATCCCAAATCCAGA	59.733	20	196	165	360
Unigene0011965	1	p2	(TC)6	12	231	242	TGTGCGGATGAAATAAACGA	60.073	20	AACATCTGGCATCACCGATT	60.348	20	140	132	271	TGTGCGGATGAAATAAACGA	60.073	20	CCAACACAACCACAGCCATA	60.427	20	162	132	293	CTTACGGATCGATTTCCAGC	59.668	20	AACATCTGGCATCACCGATT	60.348	20	181	91	271
Unigene0012001	1	p2	(TA)6	12	32	43	TCCACCAGATTCGTACACCA	59.96	20	CCTTGTTGCTATCAAAACCGA	60.117	21	144	4	147	TCCACCAGATTCGTACACCA	59.96	20	CCGAACTTGAAGAACCCTAGC	60.248	21	127	4	130	TCCACCAGATTCGTACACCA	59.96	20	AAAACCGAACTTGAAGAACCC	59.491	21	131	4	134
Unigene0012002	1	p2	(AG)8	16	523	538
Unigene0012019	1	p2	(CT)9	18	1	18
Unigene0012063	1	p2	(TA)6	12	121	132	TTGATTTTGGCTGGACAATG	59.518	20	GGCCAATTCGGATAAAAACA	59.773	20	173	13	185	TTGATTTTGGCTGGACAATG	59.518	20	TGGCCAATTCGGATAAAAAC	59.773	20	174	13	186	TCCAGATTGATTTTGGCTGG	60.972	20	GGCCAATTCGGATAAAAACA	59.773	20	179	7	185
Unigene0012063	2	p6	(CTATTA)4	24	1098	1121	GGGTATGATAACCGTGGTGG	59.933	20	CACGGTGGTCCTTCAGTGAT	60.987	20	102	1066	1167	GCAGTCTCGGTAGCCAAATC	59.843	20	CACGGTGGTCCTTCAGTGAT	60.987	20	269	899	1167	GGGAGACCAGAGCGAGTATG	59.827	20	CACGGTGGTCCTTCAGTGAT	60.987	20	217	951	1167
Unigene0012075	1	p3	(TAT)5	15	1218	1232	CCTCCGATACGTGAGCTGAT	60.24	20	TTTCCTTCGAATCATCAAAGC	59.287	21	105	1157	1261	ATCCTCCGATACGTGAGCTG	60.24	20	TTTCCTTCGAATCATCAAAGC	59.287	21	107	1155	1261	AGTCAGGACTTGCAGAAGGC	59.604	20	TTTCCTTCGAATCATCAAAGC	59.287	21	251	1011	1261
Unigene0012093	1	p2	(AG)9	18	3	20
Unigene0012104	1	p6	(TCCTTG)4	24	552	575	ATACGACCCACTGGGAACTG	59.844	20	GCTCGTCGGTCATCTCTTTC	59.957	20	255	479	733	CTGTTGCACCAACTCTTCCA	59.873	20	AGTCTTGCAAAAATGTCGGG	60.11	20	220	426	645	CTTCGGCAGTCAGGTACTCC	59.867	20	AGTCTTGCAAAAATGTCGGG	60.11	20	265	381	645
Unigene0012113	1	c	(CAA)5cgggaacaatagtagtggtgaagaggaagagggagatggggagggga(GAAATG)4	86	655	740	CATAGCGGGTGTATTTTGCC	60.343	20	GCCAAGGGAGTGGTACAGAA	60.111	20	256	514	769	CCATAGCGGGTGTATTTTGC	60.343	20	GCCAAGGGAGTGGTACAGAA	60.111	20	257	513	769	CATAGGTTCCATAGCGGGTG	60.344	20	GCCAAGGGAGTGGTACAGAA	60.111	20	265	505	769
Unigene0012141	1	p2	(AT)8	16	121	136	CTGATAGCTTCGATAGGGCG	59.96	20	GGGCCACTGTTAAAAAGCAA	60.11	20	199	32	230	CGGCAAGAGATACGACCTTC	59.836	20	GGGCCACTGTTAAAAAGCAA	60.11	20	181	50	230	CGGCAAGAGATACGACCTTC	59.836	20	CTGGCATACGACTCGAACAA	59.864	20	273	50	322
Unigene0012147	1	p2	(TA)9	18	1	18
Unigene0012151	1	p2	(CT)6	12	950	961	CACGAGCTAAATTGCCTTTTG	59.897	21	TTAGGGCCATAGGCAGTACG	60.11	20	248	873	1120	CACGAGCTAAATTGCCTTTTG	59.897	21	TAGGGCCATAGGCAGTACGA	60.617	20	247	873	1119	TGCCTTTTGCATTTAGAGGTC	59.352	21	TTAGGGCCATAGGCAGTACG	60.11	20	236	885	1120
Unigene0012157	1	p2	(TA)9	18	1	18
Unigene0012184	1	p2	(CT)6	12	77	88	TTGAAGCCATAACTTTCTTCCTTT	59.697	24	GAGCTGTTCCTCAACATCTGG	59.859	21	199	50	248	TTGAAGCCATAACTTTCTTCCTTT	59.697	24	CAAACCACTTGATGCAGTTGA	59.749	21	139	50	188	TGAAGCCATAACTTTCTTCCTTT	58.516	23	GAGCTGTTCCTCAACATCTGG	59.859	21	198	51	248
Unigene0012212	1	p3	(ATC)5	15	211	225	TGAAAGGGAAGAAAATATTGGG	59.331	22	GTGAAAGCAAGAGCTGGACC	59.997	20	179	97	275	CCATTTTGAAAGGGAAGAAAA	58.213	21	GTGAAAGCAAGAGCTGGACC	59.997	20	185	91	275	TGAAAGGGAAGAAAATATTGGG	59.331	22	TGAAAGCAAGAGCTGGACCT	60.134	20	178	97	274
Unigene0012213	1	p2	(AT)6	12	1	12
Unigene0012214	1	p2	(AT)6	12	1	12
Unigene0012218	1	p2	(AT)8	16	1	16
Unigene0012248	1	p2	(AT)7	14	1	14
Unigene0012255	1	p2	(TC)8	16	49	64
Unigene0012258	1	p2	(AC)6	12	96	107	TAACATGCCGCCATTGATAC	59.405	20	GCACCCTGTATGGTGCTTCT	60.142	20	167	14	180	TAACATGCCGCCATTGATAC	59.405	20	TCTGCTTCTGCTTCTGCTTG	59.615	20	208	14	221	TAACATGCCGCCATTGATAC	59.405	20	TGCTTCTGCTTCTGCTTCTG	59.615	20	212	14	225
Unigene0012263	1	p2	(GA)7	14	502	515
Unigene0012304	1	p4	(AAGA)4	16	79	94	CCGAACTGGATCACTGAGGT	60.112	20	TCACTGCGCTCTCTTCTTCA	60.008	20	136	1	136	CCCTAATACAAAGCGCAAGC	59.875	20	TCACTGCGCTCTCTTCTTCA	60.008	20	104	33	136	CCGAACTGGATCACTGAGGT	60.112	20	CCTTCACTGCGCTCTCTTCT	59.891	20	139	1	139
Unigene0012324	1	p3	(TTG)7	21	454	474	AGATTGATGGATTTGAGGCG	60.036	20	TCAATCTGGGCATCAATGAA	60.009	20	230	352	581	ATGGATTTGAGGCGTTGAAG	60.074	20	TCAATCTGGGCATCAATGAA	60.009	20	224	358	581	ATGGATTTGAGGCGTTGAAG	60.074	20	TCAAATCCTTCAATCTGGGC	60.014	20	233	358	590
Unigene0012324	2	p2	(GA)8	16	681	696
Unigene0012327	1	p2	(AT)6	12	241	252
Unigene0012328	1	p2	(CT)7	14	344	357	CGAATGCCCCTTATTTTGAA	59.901	20	TGCCGTAGTCGCCTCTAAAC	60.407	20	243	187	429	CCTTAGCGAATGCCCCTTAT	60.42	20	TGCCGTAGTCGCCTCTAAAC	60.407	20	249	181	429	AATTGCCTCTTTGGAAACCA	59.546	20	TGCCGTAGTCGCCTCTAAAC	60.407	20	124	306	429
Unigene0012362	1	p2	(TA)9	18	1	18
Unigene0012383	1	p2	(GT)9	18	763	780
Unigene0012386	1	p2	(TA)10	20	1	20
Unigene0012390	1	p3	(AAT)5	15	21	35
Unigene0012391	1	p2	(CT)6	12	127	138	CAGCTCTGCCTTCTCCAATC	60.096	20	TGGGTGAGTTCAATTTGGGT	60.21	20	136	33	168	CAGCTCTGCCTTCTCCAATC	60.096	20	GTGGGTGAGTTCAATTTGGG	60.21	20	137	33	169	TCTGCCTTCTCCAATCCAAC	60.195	20	TGGGTGAGTTCAATTTGGGT	60.21	20	132	37	168
Unigene0012449	1	p2	(CT)8	16	222	237	CTGCAACCAAAACCAACCTT	60.008	20	CATGGATTCATGGTCCATCTT	59.62	21	237	181	417	AACTGCAACCAAAACCAACC	59.875	20	CATGGATTCATGGTCCATCTT	59.62	21	239	179	417	ACTGCAACCAAAACCAACCT	59.496	20	CATGGATTCATGGTCCATCTT	59.62	21	238	180	417
Unigene0012576	1	p4	(GCTC)5	20	134	153	TTCAGCTAAGCTACGACGCA	59.918	20	AGGCCGCCACATATACAGTC	59.985	20	221	21	241	TTCAGCTAAGCTACGACGCA	59.918	20	GAGGCCGCCACATATACAGT	59.985	20	222	21	242	TTCAGCTAAGCTACGACGCA	59.918	20	CCAAAAACCACATGGAAACC	60.066	20	183	21	203
Unigene0012579	1	p2	(TA)7	14	10	23
Unigene0012607	1	p2	(AG)7	14	116	129	TTGTCCACAAGCCTACAAAAA	58.332	21	AGTTCACTTGTGAGTTAAGCAGC	57.897	23	195	1	195	ATTGTCCACAAGCCTACAAAAA	58.676	22	AGTTCACTTGTGAGTTAAGCAGC	57.897	23	196	0	195	TTGTCCACAAGCCTACAAAAAT	58.676	22	AGTTCACTTGTGAGTTAAGCAGC	57.897	23	195	1	195
Unigene0012655	1	p2	(AC)8	16	8	23
Unigene0012761	1	p3	(GCA)6	18	1	18
Unigene0012770	1	p4	(TTAT)4	16	349	364	TCTATCTGCAGCTGCCCTTT	60.118	20	GGTTGCCCATCTCATCAAGT	59.934	20	264	239	502	GCGATGGTGTTATGTGCAAC	60.003	20	ATGACCCAGAACCAAAATGC	59.797	20	255	182	436	TCTATCTGCAGCTGCCCTTT	60.118	20	ATGACCCAGAACCAAAATGC	59.797	20	198	239	436
Unigene0012777	1	p3	(AAG)6	18	258	275	ATTTCCCAAAAGCCAGAACC	60.299	20	CAGGTACAAATCCAGCCACA	59.566	20	132	206	337	GGCCATCTTTCTTTTCAGCA	60.331	20	CAGGTACAAATCCAGCCACA	59.566	20	151	187	337	TGGCCATCTTTCTTTTCAGC	60.331	20	CAGGTACAAATCCAGCCACA	59.566	20	152	186	337
Unigene0012794	1	p2	(AG)6	12	298	309	GGCTATCCAAACAGGCCTTA	59.182	20	ATGAGTCCGGAATGAAGCAG	60.218	20	163	258	420	GGCTATCCAAACAGGCCTTA	59.182	20	GTCCGGAATGAAGCAGTAGG	59.694	20	159	258	416	ACAAGCCCCTAAAGCCATCT	60.096	20	TTGGAAAGAAGGGGAACCTTA	59.925	21	272	122	393
Unigene0012803	1	p2	(GT)9	18	1	18
Unigene0012804	1	c	(AT)7aatacacgaggagagagaaatggcgaaccagttggagaatttggtggaatccataaaatccaaggtccgatcgtt(GAA)5	104	116	219	CACCTCCCTTAAAACCAGCA	60.103	20	CTTGACGCTGGAGCTCTTCT	59.891	20	216	49	264	TTCCCCACCTCCCTTAAAAC	60.159	20	CTTGACGCTGGAGCTCTTCT	59.891	20	221	44	264	CACCTCCCTTAAAACCAGCA	60.103	20	CTTCGGATCTCGACCTTGAC	59.803	20	230	49	278
Unigene0012815	1	p2	(GA)6	12	334	345
Unigene0012832	1	p2	(GA)7	14	135	148	TTCTTCTGGCACTGAAATCG	58.999	20	TCAACACCAAACAGCCAGAG	59.873	20	206	97	302	CTGGCACTGAAATCGGTGTT	61.096	20	TCAACACCAAACAGCCAGAG	59.873	20	201	102	302	TTCTTCTGGCACTGAAATCG	58.999	20	ACAGCCAGAGCAGAGTAGCC	59.775	20	196	97	292
Unigene0012848	1	p2	(AG)6	12	201	212	TATTGGCTAAACGGGAATGC	59.928	20	CAGGTCAGTCAAATACATATAGAGACA	57.971	27	240	60	299	GTGGTATTGGCTAAACGGGA	59.823	20	CAGGTCAGTCAAATACATATAGAGACA	57.971	27	244	56	299	TGGTATTGGCTAAACGGGAA	60.315	20	CAGGTCAGTCAAATACATATAGAGACA	57.971	27	243	57	299
Unigene0012852	1	p3	(CTC)5	15	169	183	GATTGCGGAGGAGGTGTAGA	60.218	20	CTCGTCAGAATTAGGCGACG	60.924	20	204	5	208	GCAAGATCAAACAAGGCGAT	60.221	20	CTCGTCAGAATTAGGCGACG	60.924	20	167	42	208	ATTGCGGAGGAGGTGTAGAA	59.694	20	CTCGTCAGAATTAGGCGACG	60.924	20	203	6	208
Unigene0012859	1	p2	(TC)7	14	112	125	CCACAACCACACTCATCCTCT	60.018	21	GCGGGCTTATCCTACATCAT	59.026	20	160	4	163	CCACAACCACACTCATCCTC	58.94	20	GCGGGCTTATCCTACATCAT	59.026	20	160	4	163	ACCACAACCACACTCATCCTC	59.875	21	GCGGGCTTATCCTACATCAT	59.026	20	161	3	163
Unigene0012909	1	p2	(AG)6	12	128	139	TTGGAACAAAAATCCCATCC	59.599	20	AGAGTACATGGGTCAACCGC	59.997	20	196	69	264	TTGGAACAAAAATCCCATCC	59.599	20	TGCCAAAGCATGAAACAAAG	59.849	20	242	69	310	TCCCATCCCATCTCAGTTTT	59.336	20	AGAGTACATGGGTCAACCGC	59.997	20	184	81	264
Unigene0012985	1	p3	(CTG)6	18	62	79	ATCCTCCGATCCTTGTTTCC	60.272	20	TTAATCTTTTATCCCGGCCC	60.109	20	149	3	151	CGCTTTATGCCCATTTCTTC	59.682	20	TTAATCTTTTATCCCGGCCC	60.109	20	115	37	151	ATCCTCCGATCCTTGTTTCC	60.272	20	TAATCTTTTATCCCGGCCCT	59.767	20	148	3	150
Unigene0013119	1	p2	(GA)7	14	202	215	CAGAAATGAAGCACACCCCT	60.111	20	TTCCTTTCCTTCCAGTTCCA	59.641	20	264	36	299	AAATGAAGCACACCCCTCTG	60.111	20	TTCCTTTCCTTCCAGTTCCA	59.641	20	261	39	299	TGATGCAGGTGCTGACAAAT	60.272	20	TTCCTTTCCTTCCAGTTCCA	59.641	20	159	141	299
Unigene0013125	1	p2	(AC)8	16	165	180	CCAGCTAGTGCATCTCCCAT	60.24	20	TGTTGCAGCAGAGGTTTGAC	60.032	20	106	113	218	GCTAGTGCATCTCCCATCGT	60.249	20	TGTTGCAGCAGAGGTTTGAC	60.032	20	103	116	218	TTCCAGCTAGTGCATCTCCC	60.362	20	TGTTGCAGCAGAGGTTTGAC	60.032	20	108	111	218
Unigene0013161	1	p3	(AAT)6	18	6	23
Unigene0013204	1	p3	(GAA)5	15	499	513
Unigene0013265	1	p3	(GGA)6	18	57	74	TGCAAGTACAACTATTTTGGATCA	58.744	24	CTAACATAACCAGCTGGCGG	60.648	20	118	6	123	TGCAAGTACAACTATTTTGGATCA	58.744	24	GGCGGCCAAAACATACATTA	60.7	20	103	6	108	GTGCAAGTACAACTATTTTGGATCA	59.507	25	CTAACATAACCAGCTGGCGG	60.648	20	119	5	123
Unigene0013309	1	p3	(AAG)6	18	4	21
Unigene0013354	1	p2	(AG)6	12	195	206	GTCATCCAAAGAGGCACACA	59.682	20	CAGAGGTGACTGATCTTGTTGAA	59.386	23	104	171	274	TCATCCAAAGAGGCACACAC	59.682	20	CAGAGGTGACTGATCTTGTTGAA	59.386	23	103	172	274	GTCATCCAAAGAGGCACACA	59.682	20	CAGAGGTGACTGATCTTGTTGA	57.93	22	104	171	274
Unigene0013373	1	p2	(AG)6	12	128	139	TGATTTCCTTTCTTGGCCTG	60.184	20	CCCTAAATCAGATCCAATGTAAAAA	59.664	25	126	85	210	TCCTTTCTTGGCCTGCATAC	60.214	20	CCCTAAATCAGATCCAATGTAAAAA	59.664	25	121	90	210	TCTTGGCCTGCATACAATCA	60.22	20	CCCTAAATCAGATCCAATGTAAAAA	59.664	25	116	95	210
Unigene0013406	1	p2	(AT)9	18	275	292
Unigene0013442	1	p2	(AT)7	14	240	253
Unigene0013443	1	p4	(TTTC)4	16	336	351
Unigene0013464	1	p2	(GA)9	18	115	132	CCATCAAGGCTGTCCATTTT	59.933	20	ACTGACCCTGTGATCGAACC	59.969	20	158	61	218	CCATCAAGGCTGTCCATTTT	59.933	20	CGAACCCCAAACAACAAACT	59.869	20	144	61	204	CCATCAAGGCTGTCCATTTT	59.933	20	ATCGAACCCCAAACAACAAA	60.206	20	146	61	206
Unigene0013489	1	p2	(TC)8	16	1	16
Unigene0013499	1	p2	(TA)6	12	103	114	GCAGGAAGATTTCCCCATTT	60.265	20	CACTGGCCTGTTCGAAGAAT	60.255	20	250	73	322	ATTTGCAGGAAGATTTCCCC	60.265	20	CACTGGCCTGTTCGAAGAAT	60.255	20	254	69	322	CAGGAAGATTTCCCCATTTG	59.359	20	CACTGGCCTGTTCGAAGAAT	60.255	20	249	74	322
Unigene0013516	1	p3	(GGC)8	24	1	24
Unigene0013517	1	c	(TGG)5tagtagactagtagggggagaagtctggaagaagaagaataagaataggaattagaagaataaaaagaataaatataag(AAT)6	112	156	267
Unigene0013525	1	p2	(TA)7	14	238	251	GCCACAAGTGTAGCCATCAA	59.722	20	TGCTTCGATTTCTGTATGCG	59.976	20	269	73	341	GCCACAAGTGTAGCCATCAA	59.722	20	CCTTTCCTGTCTGCTTCGAT	59.43	20	280	73	352	GCCACAAGTGTAGCCATCAA	59.722	20	GCTTCGATTTCTGTATGCGG	60.742	20	268	73	340
Unigene0013535	1	p2	(CT)9	18	1	18
Unigene0013558	1	p2	(AT)7	14	1	14
Unigene0013566	1	p3	(GGT)5	15	214	228	AGGCACTAGTGGTCCGGTTA	59.615	20	GTCAATTTTCTTCGCCTCCA	60.192	20	207	53	259	AGGCACTAGTGGTCCGGTTA	59.615	20	TGTCAATTTTCTTCGCCTCC	60.192	20	208	53	260	GTGGTCCGGTTAAGAACACG	60.41	20	GTCAATTTTCTTCGCCTCCA	60.192	20	199	61	259
Unigene0013572	1	p3	(AGG)7	21	654	674	TGCACCAGCCCTTTAATTTC	60.074	20	GCCATTCATCTTTTGGGAGA	60.014	20	247	561	807	GCACCAGCCCTTTAATTTCA	60.074	20	GCCATTCATCTTTTGGGAGA	60.014	20	246	562	807	TTCAACCCTAACCGTCTTGC	60.11	20	GCCATTCATCTTTTGGGAGA	60.014	20	230	578	807
Unigene0013592	1	c	(GAA)5gagaatggcgcagaattcatcgtcatcatctccaaaaccaattcaatcaacaaattcattggaaccaacaacaataataact(CAG)5	112	1	112
Unigene0013594	1	p2	(AG)6	12	1102	1113	GAAATCTCAACAAGCACGCA	59.995	20	TCATCACCATCTATCGCCAA	60.033	20	162	1000	1161	GAAATCTCAACAAGCACGCA	59.995	20	TATCGCCAAACCCAAAACTC	59.938	20	151	1000	1150	GAAATCTCAACAAGCACGCA	59.995	20	TCTATCGCCAAACCCAAAAC	59.938	20	153	1000	1152
Unigene0013597	1	p3	(GAA)6	18	1	18
Unigene0013597	2	p3	(AAG)5	15	276	290
Unigene0013598	1	p3	(AAG)7	21	211	231
Unigene0013599	1	p2	(AT)10	20	1	20
Unigene0013605	1	p2	(AT)9	18	1813	1830
Unigene0013607	1	p2	(AG)9	18	1	18
Unigene0013614	1	p3	(GAT)5	15	219	233	ATCCGTGACACCGGAAAATA	60.192	20	TTGCATGCTTTTTACCACCA	60.111	20	164	166	329	TATCCGTGACACCGGAAAAT	60.192	20	TTGCATGCTTTTTACCACCA	60.111	20	165	165	329	ACACCGGAAAATAATGGACG	59.685	20	TTGCATGCTTTTTACCACCA	60.111	20	157	173	329
Unigene0013636	1	p2	(TA)10	20	1	20
Unigene0013637	1	c	(TA)9ttaattgtcaaattaattaattctta(CTAG)4	60	1	60
Unigene0013639	1	c	(CT)9g(AC)10	39	1117	1155
Unigene0013641	1	p2	(GA)7	14	778	791
Unigene0013654	1	p2	(AT)7	14	162	175	GCATCGCATGCTATTTTTACA	58.853	21	AGAAGAAGCTGAGGTGTCCG	59.598	20	213	130	342	GCATCGCATGCTATTTTTACA	58.853	21	TAAGGCCTGTGGTGGTTTGT	60.41	20	255	130	384	GCATCGCATGCTATTTTTACA	58.853	21	TTCTCTTCTTGGAGCCGTTC	59.55	20	184	130	313
Unigene0013654	2	p2	(GA)6	12	803	814
Unigene0013655	1	p4	(TCTA)5	20	656	675	TTTCGTCTTCCCCATCTGTC	60.05	20	CACTTTCCTTGGAACCCAAA	59.942	20	133	633	765	TCTTGTGATTCTTCGCATCG	59.948	20	CACTTTCCTTGGAACCCAAA	59.942	20	183	583	765	CACAGGAATTCGACCAGGAT	59.927	20	CACTTTCCTTGGAACCCAAA	59.942	20	217	549	765
Unigene0013660	1	p2	(TA)6	12	16	27
Unigene0013664	1	p3	(CTC)6	18	607	624	TACAGGAGGGGATACGATGG	59.767	20	TAACCTCCCCTCTTCTGGCT	60.204	20	202	460	661	TTCTGGTCTCCGGCTACAAT	59.694	20	TAACCTCCCCTCTTCTGGCT	60.204	20	165	497	661	CCCCGTTACCTTCCATTACA	59.679	20	TAACCTCCCCTCTTCTGGCT	60.204	20	140	522	661
Unigene0013671	1	p3	(TAC)6	18	1	18
Unigene0013671	2	p2	(AG)8	16	391	406
Unigene0013676	1	p2	(TC)8	16	985	1000
Unigene0013688	1	p2	(AG)8	16	625	640	GGCAGTTTGAGCAATCCACT	60.263	20	TCCCAGAACCAACCTTGTCT	59.549	20	207	473	679	GGCAGTTTGAGCAATCCACT	60.263	20	ACCTTGTCTCTCCACACCCA	60.563	20	196	473	668	TAATTGTGTCCGGCAGTTTG	59.585	20	TCCCAGAACCAACCTTGTCT	59.549	20	218	462	679
Unigene0013693	1	p2	(TC)8	16	9	24
Unigene0013693	2	p5	(GGATC)4	20	840	859	TGTTTTGATGATGCATTCGG	60.466	20	AATTGAAACTTCCGGCTCCT	60.074	20	212	704	915	TGTTTTGATGATGCATTCGG	60.466	20	ATTGAAACTTCCGGCTCCTT	60.074	20	211	704	914	TGTTTTGATGATGCATTCGG	60.466	20	AACTTCCGGCTCCTTCAAAT	60.074	20	206	704	909
Unigene0013694	1	p3	(TTC)5	15	890	904	CAGCGTGGGACATATTGTTG	59.988	20	ACTGGCCACTGCACCTCTAT	59.751	20	253	729	981	CTTCACGTTCATCAGGGGTT	59.966	20	ACTGGCCACTGCACCTCTAT	59.751	20	139	843	981	CGCTGAAGAATTCGAAAAGG	59.953	20	ACTGGCCACTGCACCTCTAT	59.751	20	223	759	981
Unigene0013695	1	c	(TC)6attagtcattactcacctcagggctcactggctcagtctcaaactctcag(TC)6	74	100	173	GCCGATTAACCGTCAAGAGA	60.214	20	AACTGGACCGCTAGACGAGA	60.012	20	213	12	224	GCCGATTAACCGTCAAGAGA	60.214	20	GGAGTAGACAACTGGACCGC	59.727	20	222	12	233	TATCGATTCCTCGCCGATTA	60.517	20	AACTGGACCGCTAGACGAGA	60.012	20	225	0	224
Unigene0013699	1	p2	(CT)9	18	1429	1446	AAGTTGGCGAGACTGAAGGA	59.989	20	GTTGCGAGGAGGAGGAGTCT	60.932	20	247	1229	1475	AAGTTGGCGAGACTGAAGGA	59.989	20	AGTTGCGAGGAGGAGGAGTC	60.932	20	248	1229	1476	AAGTTGGCGAGACTGAAGGA	59.989	20	TAGTTGCGAGGAGGAGGAGT	59.04	20	249	1229	1477
Unigene0013700	1	p2	(CT)9	18	1464	1481	AAGTTGGCGAGACTGAAGGA	59.989	20	GTTGCGAGGAGGAGGAGTCT	60.932	20	247	1264	1510	AAGTTGGCGAGACTGAAGGA	59.989	20	AGTTGCGAGGAGGAGGAGTC	60.932	20	248	1264	1511	AAGTTGGCGAGACTGAAGGA	59.989	20	TAGTTGCGAGGAGGAGGAGT	59.04	20	249	1264	1512
Unigene0013709	1	p2	(TA)8	16	231	246
Unigene0013710	1	p2	(TA)8	16	212	227
Unigene0013718	1	p2	(AT)6	12	146	157	TCATGACCACCAGAAACCTG	59.52	20	AATTAAAGGCTAGCCCACCC	59.463	20	149	84	232	TCATGACCACCAGAAACCTG	59.52	20	AGCCCACCCCACTACAATTT	60.61	20	138	84	221	TCATGACCACCAGAAACCTG	59.52	20	CCTTCCTAAACTCCGATCCA	59.122	20	277	84	360
Unigene0013719	1	p3	(AGA)7	21	1	21
Unigene0013729	1	p3	(CAT)6	18	777	794	GAGGAGAAGGAGGAGGAGGA	59.883	20	CATGGACGACCGACTATCAA	59.522	20	254	711	964	TTCTGAGGAAGATGCAAGCC	60.483	20	CATGGACGACCGACTATCAA	59.522	20	277	688	964	GAGGAGAAGGAGGAGGAGGA	59.883	20	TTGTGGCTGATTCATTTCGT	59.127	20	212	711	922
Unigene0013733	1	p2	(AG)6	12	167	178	TTTTGTCGGGAAAACAGAGG	60.081	20	TGATTGACTTTTGAGTTCCGC	60.242	21	239	53	291	TGTCGGGAAAACAGAGGTTC	60.088	20	TGATTGACTTTTGAGTTCCGC	60.242	21	236	56	291	GAAAGGATGTTTTGTCGGGA	59.91	20	TGATTGACTTTTGAGTTCCGC	60.242	21	248	44	291
Unigene0013761	1	p2	(AT)8	16	1	16
Unigene0013761	2	p2	(TA)9	18	207	224	CGGTTCGTTTTTGGTTCACT	60.008	20	CCTTGGAGTGCTCTTTCTGG	59.982	20	124	158	281	TATAGCCGGTTCGTTTTTGG	59.958	20	CCTTGGAGTGCTCTTTCTGG	59.982	20	130	152	281	TTCGAACCGTCGTTATAGCC	60.096	20	CCTTGGAGTGCTCTTTCTGG	59.982	20	143	139	281
Unigene0013762	1	c	(TC)6cccctctacctttgtccccaaactaaagcaagcaatcaaaccataacccatctac(AT)8	83	13	95
Unigene0013767	1	p3	(ACC)7	21	336	356	AGAAATCCCCCAGCAATTTT	59.777	20	ATTTGGACCGCTAGGGACTT	59.962	20	119	294	412	GAGAAATCCCCCAGCAATTT	60.265	20	ATTTGGACCGCTAGGGACTT	59.962	20	120	293	412	CGACCATATCAATGGCTTCC	60.296	20	ATTTGGACCGCTAGGGACTT	59.962	20	167	246	412
Unigene0013779	1	p3	(CTT)5	15	40	54
Unigene0013786	1	p2	(AT)6	12	151	162	AGGGTTTGAAGCTTTCCGTT	60.11	20	ACAAGAACGGTCCAAGGCTA	59.734	20	254	18	271	AGGGTTTGAAGCTTTCCGTT	60.11	20	CAAGAACGGTCCAAGGCTAT	59.195	20	253	18	270	GGGTTTGAAGCTTTCCGTTA	59.202	20	ACAAGAACGGTCCAAGGCTA	59.734	20	253	19	271
Unigene0013787	1	p2	(TG)6	12	13	24
Unigene0013803	1	c	(TG)6tctgtctgtgtgtgcgcgcgta(TG)6	46	228	273	CAAGGACAATGGGGATCTTG	60.309	20	GTTCCCCCATTCTTTTATGC	58.368	20	269	99	367	CAAGGACAATGGGGATCTTG	60.309	20	AGTTCCCCCATTCTTTTATGC	59.324	21	270	99	368	AAGGACAATGGGGATCTTGA	59.336	20	GCAATTTTGTTAGTTCCCCC	58.418	20	280	100	379
Unigene0013842	1	p2	(AT)10	20	1	20
Unigene0013853	1	p5	(TTTGG)4	20	654	673	CGGCCAGCTCTCGTAATAAG	59.996	20	GCAATTTGAAATGAATGGCA	59.501	20	175	557	731	CGGCCAGCTCTCGTAATAAG	59.996	20	TGCAATTTGAAATGAATGGC	59.501	20	176	557	732	CGGCCAGCTCTCGTAATAAG	59.996	20	TTTGAAATGAATGGCAGCCT	60.585	20	171	557	727
Unigene0013892	1	p2	(AT)6	12	198	209	TTGCCTTCCTCAAATTCACC	60.051	20	TCTCAACAGTTCCAAAGCCA	59.415	20	132	147	278	CCTTCCTCAAATTCACCCAA	59.903	20	TCTCAACAGTTCCAAAGCCA	59.415	20	129	150	278	TTGCCTTCCTCAAATTCACC	60.051	20	GACTCACCCTTCCCATTGTC	59.359	20	105	147	251
Unigene0013903	1	p4	(AAAT)4	16	242	257
Unigene0013926	1	p2	(CT)6	12	294	305
Unigene0013940	1	p2	(TA)8	16	8	23
Unigene0013973	1	p4	(CTAG)4	16	127	142	CACTACACCATGGCCAACAG	60.025	20	TGGTAGAGTTGGGAACCGAC	59.966	20	100	99	198	CACTACACCATGGCCAACAG	60.025	20	TTGCCATGCAATCATTTGTT	59.937	20	233	99	331	CACTACACCATGGCCAACAG	60.025	20	CTGGTAGAGTTGGGAACCGA	60.103	20	101	99	199
Unigene0013984	1	p3	(TTG)5	15	849	863	GGCAAGGTGAAGCAAATCAT	60.081	20	CATCATTTCCCCATAATCCG	59.972	20	134	787	920	GGCAAGGTGAAGCAAATCAT	60.081	20	AAAAATGGAACATTCGTCGC	59.945	20	228	787	1014	GGCAAGGTGAAGCAAATCAT	60.081	20	AAGGAAGCCATGGATGTGTC	59.934	20	263	787	1049
Unigene0013985	1	p4	(CTCC)4	16	1	16
Unigene0014005	1	p3	(AGA)5	15	418	432
Unigene0014015	1	p4	(TTTC)4	16	623	638	ATGTAAAGTTGCCTCCACGG	59.993	20	CAAAGAAATGAGGCAGCACA	59.988	20	239	502	740	ATGTAAAGTTGCCTCCACGG	59.993	20	GAAATGAGGCAGCACAAACA	59.847	20	235	502	736	CCTCCACGGTTTCACATTTT	59.83	20	CAAAGAAATGAGGCAGCACA	59.988	20	228	513	740
Unigene0014023	1	p2	(TA)10	20	1	20
Unigene0014025	1	p2	(GA)9	18	1059	1076	AGCCATTGTCTTTTTCCCCT	59.94	20	CCCCTCCCATAACTCTCTCC	59.89	20	155	962	1116	AGCCATTGTCTTTTTCCCCT	59.94	20	CCCCCTCCCATAACTCTCTC	59.89	20	156	962	1117	AGCTCTACACCCCAAAAGCA	59.875	20	CCCCCTCCCATAACTCTCTC	59.89	20	278	840	1117
Unigene0014036	1	p2	(GA)8	16	76	91	GGTGAGGTGGGTGGCTATAA	59.813	20	GCAGGAACAGGGGAATACAA	59.933	20	170	9	178	GGTGAGGTGGGTGGCTATAA	59.813	20	GTGGTGGTGAGGAGAAGAGC	59.841	20	227	9	235	GGTGAGGTGGGTGGCTATAA	59.813	20	CAGTAGCAGGAACAGGGGAA	60.246	20	175	9	183
Unigene0014057	1	p2	(AG)9	18	369	386
Unigene0014068	1	p3	(AAT)6	18	305	322
Unigene0014069	1	p3	(AAT)5	15	444	458	TGCATTTAAGTCGTACTGCACC	60.194	22	CGCTTGCTCAATTGCTCTTA	59.349	20	244	247	490	TGCAAGATCTCGGACTCTCT	57.677	20	CGCTTGCTCAATTGCTCTTA	59.349	20	275	216	490	TGCATTTAAGTCGTACTGCACC	60.194	22	CGCTTGCTCAATTGCTCTTAG	60.291	21	244	247	490
Unigene0014072	1	p5	(TTCTC)4	20	528	547	TTTCGTTACACTCCGCGATT	60.637	20	TGTGTGGTCCGTAATGCTTC	59.572	20	250	330	579	TTTTCGTTACACTCCGCGAT	60.637	20	TGTGTGGTCCGTAATGCTTC	59.572	20	251	329	579	CCGAATCCATCAAATTCTCC	59.32	20	TGTGTGGTCCGTAATGCTTC	59.572	20	274	306	579
Unigene0014079	1	p2	(TC)9	18	4	21
Unigene0014084	1	p2	(CT)8	16	110	125	CCAGTCCTTTCCTTTTCAACC	59.963	21	TCTTTTTGGGAACTTGGGAG	59.143	20	251	54	304	CCAGTCCTTTCCTTTTCAACC	59.963	21	CTTTTTGGGAACTTGGGAGA	59.143	20	250	54	303	CCAGTCCTTTCCTTTTCAACC	59.963	21	ATCTTTTTGGGAACTTGGGA	58.477	20	252	54	305
Unigene0014102	1	p6	(GGAATA)4	24	621	644	TTAGCACTGGACCCCAATCT	59.55	20	GCGATGGAGGGAGATTTACA	60.036	20	279	405	683	AGCTGCTTTAATTTGCTGGC	59.636	20	ATAGCAAGAGATGGCGATGG	60.199	20	101	596	696	CCCAATCTGCCATCGAACTA	60.992	20	GCGATGGAGGGAGATTTACA	60.036	20	267	417	683
Unigene0014109	1	p4	(AAAC)4	16	843	858	ACGAAATCAATGAAGACCGC	60.081	20	GCATCTATGCTGTTGCACAAA	59.894	21	267	675	941	AAATCAATGAAGACCGCCAT	59.391	20	GCATCTATGCTGTTGCACAAA	59.894	21	264	678	941	GAAATCAATGAAGACCGCCA	60.983	20	GCATCTATGCTGTTGCACAAA	59.894	21	265	677	941
Unigene0014126	1	p3	(CAT)7	21	1	21
Unigene0014146	1	p2	(CA)6	12	576	587	GGGAAGCAGGTAACTGGACA	60.111	20	TGGTTGCCTTACTTCCCTTG	60.103	20	109	526	634	ATGCAAAGAAGGCAAGGATG	60.214	20	ACTTCCCTTGAACCATCCAA	59.381	20	277	348	624	GGGAAGCAGGTAACTGGACA	60.111	20	TGCCTTACTTCCCTTGAACC	59.17	20	105	526	630
Unigene0014148	1	p2	(GA)8	16	425	440	TTAGGTTTTGATTGCAGGGC	60.074	20	TAGAATTGGGCACAGAAGCC	60.214	20	147	365	511	TTAGGTTTTGATTGCAGGGC	60.074	20	GAATTGGGCACAGAAGCCTA	60.214	20	145	365	509	AGGGCAGGGATAATAATGGC	60.137	20	GAATTGGGCACAGAAGCCTA	60.214	20	130	380	509
Unigene0014151	1	p3	(GAA)5	15	137	151	GAGAAGAAAAAGCCACGCTC	59.198	20	CGAGGAAAGAGGAAAGAGGAA	59.941	21	125	112	236	GAGAAGAAAAAGCCACGCTC	59.198	20	GAGGAAAGAGGAAAGACGGAA	59.813	21	117	112	228	GAGAAGAAAAAGCCACGCTC	59.198	20	GGAAAGAGGAAAGACGGAAGA	59.813	21	115	112	226
Unigene0014152	1	p3	(GAA)6	18	137	154	GAGAAGAAAAAGCCACGCTC	59.198	20	CGAGGAAAGAGGAAAGAGGAA	59.941	21	103	112	214	AAAGAGAAGAAAAAGCCACGC	60.014	21	CGAGGAAAGAGGAAAGAGGAA	59.941	21	106	109	214	AGAGAAGAAAAAGCCACGCTC	60.144	21	CGAGGAAAGAGGAAAGAGGAA	59.941	21	104	111	214
Unigene0014160	1	p2	(GT)7	14	1386	1399	TGAAGTGAAGCAGATGGTGC	59.992	20	AACCTCAACTCATCGCTCGT	59.874	20	252	1221	1472	TGAAGTGAAGCAGATGGTGC	59.992	20	ACCTCAACTCATCGCTCGTT	59.874	20	251	1221	1471	TGAAGTGAAGCAGATGGTGC	59.992	20	GCGAGTCTCCACAAACATGA	59.837	20	224	1221	1444
Unigene0014174	1	p2	(CA)7	14	100	113	CTTCAGTCCGCCTACACACA	59.897	20	ACATGAAACCCCTACCAGCA	60.375	20	117	41	157	CACTTCAGTCCGCCTACACA	59.897	20	ACATGAAACCCCTACCAGCA	60.375	20	119	39	157	CTTCAGTCCGCCTACACACA	59.897	20	TGAAACCCCTACCAGCAACT	59.592	20	114	41	154
Unigene0014200	1	p3	(CAC)5	15	149	163	CATCTTCCCATCGAAGTCGT	60.073	20	CGTCTCATTCGTCGGATTTT	60.074	20	158	58	215	CATCTTCCCATCGAAGTCGT	60.073	20	CTCGTCTCATTCGTCGGATT	60.218	20	160	58	217	CATCTTCCCATCGAAGTCGT	60.073	20	AACTCTCGACGGCGTAATGT	59.763	20	259	58	316
Unigene0014202	1	p2	(AT)6	12	1091	1102	TCAGAAACTTGGATAGAGAGGGA	59.357	23	TCCGCTCTTCTTCGTGAGAT	60.096	20	279	1058	1336	TCAGAAACTTGGATAGAGAGGGA	59.357	23	GATGCTTGCGCTGTCATAGA	60.127	20	239	1058	1296	AAATGTAGCCTCAGAAACTTGGA	59.317	23	GATGCTTGCGCTGTCATAGA	60.127	20	249	1048	1296
Unigene0014210	1	p4	(AGTC)4	16	1367	1382	TGGCAAGGAAGATGTGAATG	59.648	20	TGAATGGGGTGGAATGATTT	59.991	20	205	1235	1439	CAAGGAAGATGTGAATGGCA	59.648	20	TGAATGGGGTGGAATGATTT	59.991	20	202	1238	1439	ATTCGTGGCAAGGAAGATGT	59.556	20	TGAATGGGGTGGAATGATTT	59.991	20	210	1230	1439
Unigene0014239	1	p5	(TGGAA)4	20	306	325
Unigene0014240	1	p2	(TC)6	12	1066	1077	CGAATGGCAGAGAAGACTCC	59.95	20	CTTAATTCTCAGGGCGTTGC	59.845	20	200	901	1100	AGACTCCTCAAATGCCTGGA	59.803	20	CTTAATTCTCAGGGCGTTGC	59.845	20	187	914	1100	TCCGATTCGCAGTAGATCCT	59.797	20	CTTAATTCTCAGGGCGTTGC	59.845	20	109	992	1100
Unigene0014253	1	p2	(AG)9	18	323	340	CCACCATTGTTGCACTTGAC	60.008	20	GCCGTATAACTCTCTCCCAGG	60.103	21	124	241	364	CCACCATTGTTGCACTTGAC	60.008	20	TTGCCGTATAACTCTCTCCCA	59.716	21	126	241	366	AGATCTGTAGCATTGCCCGT	59.723	20	GCCGTATAACTCTCTCCCAGG	60.103	21	166	199	364
Unigene0014254	1	p2	(AG)9	18	234	251	CCACCATTGTTGCACTTGAC	60.008	20	GCCGTATAACTCTCTCCCAGG	60.103	21	124	152	275	CCACCATTGTTGCACTTGAC	60.008	20	TTGCCGTATAACTCTCTCCCA	59.716	21	126	152	277	AGATCTGTAGCATTGCCCGT	59.723	20	GCCGTATAACTCTCTCCCAGG	60.103	21	166	110	275
Unigene0014265	1	p3	(TGC)5	15	839	853	TGTGGTGGATTGAGATGGAA	59.893	20	CTGGTTTAAGCCCTGCTGAG	60.008	20	257	735	991	TTGTGGTGGATTGAGATGGA	59.893	20	CTGGTTTAAGCCCTGCTGAG	60.008	20	258	734	991	AACTCCATGGCTGTTGTTCC	59.973	20	TGGGACTTTTCCATTTCAGG	59.903	20	209	707	915
Unigene0014266	1	p3	(AGA)5	15	222	236
Unigene0014288	1	p2	(TC)7	14	86	99	ACAAAGGTTCTCCAAACCCC	60.204	20	GAAGCTCCCCAAACAGGAAT	60.443	20	180	28	207	AAAGGTTCTCCAAACCCCAT	59.668	20	GAAGCTCCCCAAACAGGAAT	60.443	20	178	30	207	ACAAAGGTTCTCCAAACCCC	60.204	20	AATTGAAGCTCCCCAAACAG	59.17	20	184	28	211
Unigene0014305	1	p4	(AAAG)5	20	5	24
Unigene0014306	1	p4	(TTTC)4	16	1	16
Unigene0014310	1	p2	(AG)8	16	222	237	CCATGAAGTGGACTGGGTCT	59.962	20	CAGTCAAAGTAGACAACTATGTTACGA	58.188	27	171	138	308	CCATGAAGTGGACTGGGTCT	59.962	20	TCAGTCAAAGTAGACAACTATGTTACG	58.188	27	172	138	309	CAGATTGCAGTTCCCATGAA	59.648	20	CAGTCAAAGTAGACAACTATGTTACGA	58.188	27	184	125	308
Unigene0014322	1	p2	(AG)8	16	23	38
Unigene0014323	1	p2	(AG)8	16	23	38
Unigene0014328	1	p2	(AT)11	22	1	22
Unigene0014331	1	p2	(AG)8	16	388	403	TCATGCATTCTGCCGTAATC	59.652	20	TGAATGTAGAAGCATGTTGAATGA	59.652	24	182	297	478	TGCATTCTGCCGTAATCTCA	60.366	20	TGAATGTAGAAGCATGTTGAATGA	59.652	24	179	300	478	CTGTCATGCATTCTGCCGTA	60.834	20	TGAATGTAGAAGCATGTTGAATGA	59.652	24	185	294	478
Unigene0014335	1	p2	(CT)12	24	91	114	ATCACCCTTTCTTTCCGTCC	60.306	20	CTCCAGAGCCATTCAAGCTC	60.096	20	163	49	211	CCTTTCTTTCCGTCCTCCAT	60.434	20	CTCCAGAGCCATTCAAGCTC	60.096	20	158	54	211	CATCACCCTTTCTTTCCGTC	59.526	20	CTCCAGAGCCATTCAAGCTC	60.096	20	164	48	211
Unigene0014348	1	p2	(GA)10	20	1	20
Unigene0014349	1	p2	(AG)7	14	568	581	TTTTCATCAAACCCTCGATTG	59.924	21	GGCACCAGGTTGGACATTTA	60.755	20	278	526	803	ATAGGAGCTCATCAATGGCG	60.199	20	CAAGCAAGCAACTCAAAATCA	59.097	21	253	370	622	TTTTCATCAAACCCTCGATTG	59.924	21	TTCATCTTCCTCACAACCCTG	60.096	21	141	526	666
Unigene0014350	1	p2	(AT)6	12	104	115	TGGCCAACCATTCATACAAA	59.786	20	GGTCCGCTGCCTTTTGATAG	62.003	20	166	37	202	TGGCCAACCATTCATACAAA	59.786	20	TCCATCTAGCTCGTTCATAGCA	60.003	22	279	37	315	TGGCCAACCATTCATACAAA	59.786	20	CGCTGCCTTTTGATAGGAGG	62.115	20	162	37	198
Unigene0014369	1	p3	(AGC)7	21	303	323
Unigene0014370	1	p3	(AGC)7	21	255	275
Unigene0014374	1	p2	(AC)8	16	323	338	GCCAACAGGATGGTCAATCT	59.934	20	TTTATTAATCGGCCTCGTGC	60.061	20	257	185	441	ACATCAGCCAACAGGATGGT	60.395	20	TTTATTAATCGGCCTCGTGC	60.061	20	263	179	441	TCACATCAGCCAACAGGATG	60.688	20	TTTATTAATCGGCCTCGTGC	60.061	20	265	177	441
Unigene0014376	1	p3	(TCC)5	15	8	22
Unigene0014401	1	p2	(GA)6	12	947	958
Unigene0014408	1	p3	(GTG)5	15	274	288	TGTTGGAATGGAAGAGGAGG	60.042	20	CACCAGAAATCTCCATGGCT	60.073	20	257	208	464	ATTCCCAGCTGGTTTTTGTG	59.971	20	TCTCTTCCCCCATCATCATC	59.821	20	229	144	372	CCAATTGGGTTTTTGACCAC	60.066	20	TCTCTTCCCCCATCATCATC	59.821	20	262	111	372
Unigene0014408	2	p4	(TATG)4	16	2839	2854	CGAAGAAATTGCAGAGGAGG	59.948	20	TTCAGCAGCCCTTTTTCATT	59.823	20	219	2666	2884	TCCTATGTGGTGTTGCCAAA	59.964	20	TGAATGAATGCAGCAGAACC	59.805	20	150	2807	2956	TCCTATGTGGTGTTGCCAAA	59.964	20	GAATGAATGCAGCAGAACCA	59.805	20	149	2807	2955
Unigene0014409	1	p3	(GTG)5	15	274	288	TGTTGGAATGGAAGAGGAGG	60.042	20	CACCAGAAATCTCCATGGCT	60.073	20	257	208	464	ATTCCCAGCTGGTTTTTGTG	59.971	20	TCTCTTCCCCCATCATCATC	59.821	20	229	144	372	CCAATTGGGTTTTTGACCAC	60.066	20	TCTCTTCCCCCATCATCATC	59.821	20	262	111	372
Unigene0014409	2	p4	(TATG)4	16	2920	2935	CGAAGAAATTGCAGAGGAGG	59.948	20	TTCAGCAGCCCTTTTTCATT	59.823	20	219	2747	2965	TCCTATGTGGTGTTGCCAAA	59.964	20	TGAATGAATGCAGCAGAACC	59.805	20	150	2888	3037	TCCTATGTGGTGTTGCCAAA	59.964	20	GAATGAATGCAGCAGAACCA	59.805	20	149	2888	3036
Unigene0014413	1	p2	(CT)6	12	12	23
Unigene0014422	1	p2	(AC)10	20	275	294
Unigene0014441	1	p3	(GGT)5	15	80	94	GCTAATGCAGTGCTTGAACG	59.638	20	TTAAAATGGAGGCCTTGGTG	59.931	20	183	22	204	CTAATGCAGTGCTTGAACGG	59.488	20	TTAAAATGGAGGCCTTGGTG	59.931	20	182	23	204	GCTAATGCAGTGCTTGAACG	59.638	20	CCACTCCATCCGAACAAATC	60.317	20	155	22	176
Unigene0014451	1	p5	(CCAAA)4	20	1	20
Unigene0014452	1	p5	(TGTTT)4	20	117	136	GGCACTTGACATAAGCCCTG	60.657	20	GGAGGGCAGCAATTAACAAA	60.074	20	201	63	263	TGGCACTTGACATAAGCCCT	60.657	20	GGAGGGCAGCAATTAACAAA	60.074	20	202	62	263	GGCACTTGACATAAGCCCTG	60.657	20	AGGAAATGGAAATTGGAGGG	60.124	20	215	63	277
Unigene0014460	1	p2	(AG)7	14	336	349	TTCCCCTAGCCTTGGTTTTT	59.939	20	CTTTCTTCTCCTCCCCATCC	60.008	20	117	257	373	TTTCCCCTAGCCTTGGTTTT	59.939	20	CTTTCTTCTCCTCCCCATCC	60.008	20	118	256	373	TTTTCCCCTAGCCTTGGTTT	59.939	20	CTTTCTTCTCCTCCCCATCC	60.008	20	119	255	373
Unigene0014461	1	p2	(TA)6	12	315	326
Unigene0014516	1	p3	(GCG)5	15	1438	1452	GTTTCAAAAATTGGAGGCGA	60.053	20	TTCCTGAAACCCTCCCTTCT	60.045	20	182	1359	1540	GTTTCAAAAATTGGAGGCGA	60.053	20	TCTTCCTGAAACCCTCCCTT	60.045	20	184	1359	1542	GTTTCAAAAATTGGAGGCGA	60.053	20	CTTCCTGAAACCCTCCCTTC	60.045	20	183	1359	1541
Unigene0014517	1	p2	(AT)6	12	641	652	ATTTAGCTGCCGGAGTCAGA	59.978	20	GGGACACCCCCAATCTTTAT	59.881	20	236	460	695	CCTCAAGAATTTAGCTGCCG	59.975	20	GGGACACCCCCAATCTTTAT	59.881	20	244	452	695	GTGCGGTATCAGCATTCCTT	60.103	20	GGGACACCCCCAATCTTTAT	59.881	20	178	518	695
Unigene0014534	1	p2	(AG)6	12	212	223	CCACCAAACACACATTCACA	58.811	20	GATTTTTGCTGGAAAGCAGC	59.967	20	179	161	339	CCACCAAACACACATTCACA	58.811	20	GCTGATTTTTGCTGGAAAGC	59.967	20	182	161	342	CACCACCAAACACACATTCA	58.811	20	GATTTTTGCTGGAAAGCAGC	59.967	20	181	159	339
Unigene0014542	1	p3	(TGT)6	18	105	122	GAGGTTCTTTTAGGGGCCAA	60.423	20	CCAAGGGCTCAAAACATCAT	59.933	20	184	10	193	CTTTTAGGGGCCAATTGCTT	60.432	20	CCAAGGGCTCAAAACATCAT	59.933	20	178	16	193	GAGGTTCTTTTAGGGGCCAA	60.423	20	ACAGGATGTGCCAAGCTTCT	59.874	20	156	10	165
Unigene0014553	1	p2	(AG)10	20	1	20
Unigene0014553	2	p2	(AT)6	12	688	699
Unigene0014564	1	p2	(CT)6	12	32	43	AAATTTTAATTTCTATCCTTCCTCTTC	57.39	27	TCCCCCTAATTTTGGCCTAC	60.143	20	203	2	204	AAATTTTAATTTCTATCCTTCCTCTTC	57.39	27	GAAGGACAATCGACCACCAT	59.786	20	145	2	146	AAAATTTTAATTTCTATCCTTCCTCTT	57.065	27	TCCCCCTAATTTTGGCCTAC	60.143	20	204	1	204
Unigene0014567	1	p2	(TA)6	12	406	417
Unigene0014570	1	p2	(AT)9	18	1	18
Unigene0014574	1	p2	(AT)9	18	1	18
Unigene0014574	2	p3	(AGC)7	21	211	231
Unigene0014575	1	p2	(TA)9	18	204	221
Unigene0014585	1	p2	(GA)6	12	2356	2367
Unigene0014596	1	p2	(AG)8	16	995	1010
Unigene0014629	1	p4	(TTCT)4	16	44	59	AAATCTTCTTCTCTTTTGTTTCTTTTT	57.998	27	GGCGAGTAAAGACATCGGAG	59.836	20	108	0	107	AAATCTTCTTCTCTTTTGTTTCTTTTT	57.998	27	ATCAACCGACTCGCAAGAAC	60.263	20	152	0	151	AAATCTTCTTCTCTTTTGTTTCTTTTT	57.998	27	CGGATATTTCAAAATTCGGC	59.393	20	125	0	124
Unigene0014630	1	p4	(GATG)4	16	109	124	TGGACACGAAAGAAAATTTCAG	59.244	22	TGATCTTCCCCTGTTCCTTG	60.042	20	262	79	340	TGGACACGAAAGAAAATTTCAG	59.244	22	CTTAAAAATCACGACGGGGA	59.931	20	183	79	261	TGGACACGAAAGAAAATTTCAG	59.244	22	TTCCAAATGATCTTCCCCTG	59.864	20	269	79	347
Unigene0014632	1	p2	(AT)6	12	1	12
Unigene0014638	1	p6	(AATCCG)4	24	628	651	TTCCAATTTGGCAATCACCT	60.309	20	CTGGGAAGGGTATCCGTTTT	60.18	20	256	582	837	TTCCAATTTGGCAATCACCT	60.309	20	TGTACTGGGAAGGGTATCCG	59.807	20	260	582	841	TTCCAATTTGGCAATCACCT	60.309	20	ACTGGGAAGGGTATCCGTTT	59.691	20	257	582	838
Unigene0014638	2	p2	(AT)6	12	985	996	AAAACGGATACCCTTCCCAG	60.18	20	TGAAAAAGCTCAAACACCGA	59.439	20	208	818	1025	CGGATACCCTTCCCAGTACA	59.807	20	TGAAAAAGCTCAAACACCGA	59.439	20	204	822	1025	CATCTTTCCGGTGGATTTGT	59.79	20	TGAAAAAGCTCAAACACCGA	59.439	20	140	886	1025
Unigene0014639	1	p6	(AATCCG)4	24	725	748	TTCCAATTTGGCAATCACCT	60.309	20	CTGGGAAGGGTATCCGTTTT	60.18	20	256	679	934	TTCCAATTTGGCAATCACCT	60.309	20	TGTACTGGGAAGGGTATCCG	59.807	20	260	679	938	TTCCAATTTGGCAATCACCT	60.309	20	ACTGGGAAGGGTATCCGTTT	59.691	20	257	679	935
Unigene0014639	2	p2	(AT)6	12	1082	1093	AAAACGGATACCCTTCCCAG	60.18	20	TGAAAAAGCTCAAACACCGA	59.439	20	208	915	1122	CGGATACCCTTCCCAGTACA	59.807	20	TGAAAAAGCTCAAACACCGA	59.439	20	204	919	1122	CATCTTTCCGGTGGATTTGT	59.79	20	TGAAAAAGCTCAAACACCGA	59.439	20	140	983	1122
Unigene0014651	1	p4	(CTAG)4	16	524	539
Unigene0014653	1	p3	(GAA)5	15	295	309	TCTCTCCCTCTCCCCTCTTC	59.883	20	TTACCCACATAAAGCCTGCC	59.96	20	172	205	376	TCTCTCATTCCAATCCCACC	59.862	20	TTACCCACATAAAGCCTGCC	59.96	20	248	129	376	GCTCTCTCATTCCAATCCCA	60.158	20	TTACCCACATAAAGCCTGCC	59.96	20	250	127	376
Unigene0014682	1	p2	(CT)6	12	299	310
Unigene0014707	1	c	(AT)9aga(AT)8	37	1	37
Unigene0014724	1	p4	(TCTT)4	16	668	683	ATCCATAACAAAAGGCGCTG	60.096	20	CCATTCCATTTCTGTCCGTT	59.79	20	200	507	706	TTCGGTCTCATCATTTGTTCC	59.925	21	CCATTCCATTTCTGTCCGTT	59.79	20	227	480	706	TCCATAACAAAAGGCGCTG	59.818	19	CCATTCCATTTCTGTCCGTT	59.79	20	199	508	706
Unigene0014725	1	c	(CATC)5caatttttaatatcttctttcttctttttttaatccaaagagaattaatacttgagttctcttctctatgttc(TAAT)4	109	242	350
Unigene0014726	1	p2	(TA)8	16	535	550
Unigene0014730	1	p3	(ATT)5	15	41	55	CAATCTTTTACTGTATCTCACTCACTG	57.789	27	TTCAATAACTGGCCTCACCC	59.933	20	220	11	230	CAATCTTTTACTGTATCTCACTCACTG	57.789	27	CTCACCCACATCACCAAATG	59.806	20	207	11	217	CAATCTTTTACTGTATCTCACTCACTG	57.789	27	TCCAACAGCCAAAGACATCA	60.24	20	276	11	286
Unigene0014736	1	p2	(AG)8	16	2001	2016
Unigene0014747	1	c	(AT)7gcgtgtgtgtatgtatatcagtatatgt(AG)6	54	1	54
Unigene0014752	1	p2	(TG)8	16	210	225
Unigene0014760	1	p2	(CT)6	12	65	76
Unigene0014761	1	p2	(CT)6	12	65	76
Unigene0014769	1	p2	(AC)6	12	838	849	CCGAATATGCCAAAGGAAAA	59.901	20	GCTTGGGATTAGGTTATTGTGG	59.737	22	236	661	896	GTCCGAATATGCCAAAGGAA	59.901	20	GCTTGGGATTAGGTTATTGTGG	59.737	22	238	659	896	TCCGAATATGCCAAAGGAAA	60.395	20	GCTTGGGATTAGGTTATTGTGG	59.737	22	237	660	896
Unigene0014774	1	p3	(TTC)5	15	694	708
Unigene0014775	1	p2	(AG)6	12	86	97	CACTTCCCCAATATGGCAAC	60.192	20	TGAAGATCCCATTCCTACGC	60.036	20	179	6	184	CACTTCCCCAATATGGCAAC	60.192	20	TTGGAGAACATGACGATGGA	60.048	20	240	6	245	CACTTCCCCAATATGGCAAC	60.192	20	TGGAGAACATGACGATGGAA	60.048	20	239	6	244
Unigene0014775	2	p3	(GAT)5	15	644	658	AAACGATCTCACCCAAAACG	59.971	20	TTGCAAATGAAACCGTTGAA	60.088	20	254	438	691	AAACGATCTCACCCAAAACG	59.971	20	TTTGCAAATGAAACCGTTGA	60.088	20	255	438	692	AAACGATCTCACCCAAAACG	59.971	20	AACCGTTGAATCGTCGTAGC	60.14	20	244	438	681
Unigene0014779	1	p4	(TATT)4	16	459	474	GCCCTGGTACAAGACTGAGC	59.874	20	GCGCTTCTCCTGCAAAAATA	60.476	20	267	303	569	AAGGTGAAAGCCCTGGTACA	59.592	20	GCGCTTCTCCTGCAAAAATA	60.476	20	276	294	569	GAAAGGTGAAAGCCCTGGTA	59.17	20	GCGCTTCTCCTGCAAAAATA	60.476	20	278	292	569
Unigene0014785	1	p2	(AG)7	14	161	174	GGCCAGATCCACACTCATCT	60.08	20	CTTCTCTTTCTTCCCCCACC	60.045	20	213	36	248	ATCTGTTCATCGAGGTTGCC	60.081	20	CTTCTCTTTCTTCCCCCACC	60.045	20	248	1	248	GGCCAGATCCACACTCATCT	60.08	20	TTAAAAGGTTGATCGGCGAC	60.074	20	243	36	278
Unigene0014808	1	p2	(TA)8	16	707	722	CAACAATTTGTGTGGAGGGA	59.389	20	ATTTTGGACTATCGCAACGG	59.96	20	192	627	818	TCAACAATTTGTGTGGAGGG	59.389	20	ATTTTGGACTATCGCAACGG	59.96	20	193	626	818	TACCGGCGAGTTGATTCCTA	60.597	20	TTGTCCGTCGCTAAATGTGA	60.257	20	271	500	770
Unigene0014839	1	p2	(TA)10	20	1	20
Unigene0014851	1	p2	(AT)11	22	1	22
Unigene0014897	1	p2	(CT)9	18	81	98	CAAACACCATACCCCATTCC	59.91	20	TGGGAATTGAAAGAGCCATC	60.014	20	118	35	152	CAAACACCATACCCCATTCC	59.91	20	TTGTGGGAATTGAAAGAGCC	60.051	20	121	35	155	CAAACACCATACCCCATTCC	59.91	20	TGAAGCAGAGCACAAGATGG	60.136	20	207	35	241
Unigene0014905	1	p2	(GA)6	12	289	300	ATCGGACGGTCGATTAGACA	60.483	20	TCTCGCTCTCTGCTCACAAA	60.008	20	196	166	361	ACATCGGACGGTCGATTAGA	60.483	20	TCTCGCTCTCTGCTCACAAA	60.008	20	198	164	361	GACATCGGACGGTCGATTAG	60.483	20	TCTCGCTCTCTGCTCACAAA	60.008	20	199	163	361
Unigene0014920	1	p5	(CTTTT)4	20	742	761	TGCTCTTGACGCTTTCAATG	60.134	20	AATCAAACCGAAATGACCCA	60.17	20	267	539	805	GCATAGAAACCACGCATTGA	59.694	20	CAATCAAACCGAAATGACCC	60.17	20	149	658	806	GCATAGAAACCACGCATTGA	59.694	20	AATCAAACCGAAATGACCCA	60.17	20	148	658	805
Unigene0014939	1	p3	(CAT)7	21	98	118	TGAGGAAGATGTTGAAGGGG	60.042	20	TTCACCAATCACTCCGCTTT	60.636	20	148	26	173	TGAGGAAGATGTTGAAGGGG	60.042	20	ACCAATCACTCCGCTTTCC	60.065	19	145	26	170	GTCAGAATCAGCATCATGGG	59.04	20	CTTCACCAATCACTCCGCTT	60.255	20	113	62	174
Unigene0014943	1	p5	(AAAAG)4	20	298	317	CCCGGAGAACTCTGTTCCTA	59.28	20	TTCCAAGAGAGAAGGGCTCA	60.065	20	123	268	390	AACTTCCAAATTGCAAAGCC	59.205	20	TTCCAAGAGAGAAGGGCTCA	60.065	20	142	249	390	CAAATGGCCCCTCTTTTACA	59.931	20	GGTCGGTTTGACCTTTGAAT	58.886	20	265	90	354
Unigene0014945	1	p6	(GGTCGT)4	24	1	24
Unigene0014946	1	p6	(GGTCGT)4	24	1	24
Unigene0014953	1	p5	(AACAA)4	20	229	248	TCCATCCTTCTCGCTTCCTA	59.91	20	GGTGGTGGTGGAAAATTGAA	60.594	20	273	75	347	TCCATCCTTCTCGCTTCCTA	59.91	20	GGTAGTGGTGGTGGTGGAAA	60.668	20	279	75	353	ATCCATCCTTCTCGCTTCCT	60.176	20	GGTGGTGGTGGAAAATTGAA	60.594	20	274	74	347
Unigene0014953	2	p4	(TCTT)5	20	382	401	ACCGCCTTAACAAATCTCCC	60.32	20	GGGGAGCATAACCATTCTCA	59.894	20	239	357	595	CACCACCGCCTTAACAAATC	60.365	20	GGGGAGCATAACCATTCTCA	59.894	20	243	353	595	ACCGCCTTAACAAATCTCCC	60.32	20	AGGGGGAGCATAACCATTCT	59.789	20	241	357	597
Unigene0014956	1	p2	(GA)6	12	367	378
Unigene0015003	1	p3	(CAG)5	15	262	276	AAAAAGCATCACCACATGGC	60.905	20	GGGTGTAGTTAACGCCAGGA	59.993	20	160	236	395	AAAAAGCATCACCACATGGC	60.905	20	AAGGAAGGTGTGGTTGTTGG	59.861	20	186	236	421	AAAAAGCATCACCACATGGC	60.905	20	AATGAGATGAGATCGCCGAC	60.189	20	206	236	441
Unigene0015004	1	p3	(CAG)5	15	262	276	AAAAAGCATCACCACATGGC	60.905	20	GGGTGTAGTTAACGCCAGGA	59.993	20	160	236	395	AAAAAGCATCACCACATGGC	60.905	20	CTACTCCAGTTGCCCGTAGC	59.898	20	230	236	465	AAAAAGCATCACCACATGGC	60.905	20	GCTACTCCAGTTGCCCGTAG	59.898	20	231	236	466
Unigene0015012	1	p2	(TA)7	14	146	159	CAACTTCCTGCACACCCTTT	60.149	20	GCCCAAGAATCTGAGTCCAT	59.094	20	208	101	308	CTCCCCTCTCCTCCCATATC	59.851	20	GCCCAAGAATCTGAGTCCAT	59.094	20	231	78	308	TCCCCTCTCCTCCCATATCT	59.851	20	GCCCAAGAATCTGAGTCCAT	59.094	20	230	79	308
Unigene0015015	1	p4	(GGCT)4	16	22	37
Unigene0015016	1	p4	(GGCT)4	16	22	37
Unigene0015017	1	p2	(AG)8	16	60	75	AAAAGTCAGCTCCTCCGACA	59.989	20	GGGTTGGATGTTAAGCAGGA	59.933	20	203	18	220	CAAAAGTCAGCTCCTCCGAC	59.989	20	GGGTTGGATGTTAAGCAGGA	59.933	20	204	17	220	ACAAAAGTCAGCTCCTCCGA	59.989	20	GGGTTGGATGTTAAGCAGGA	59.933	20	205	16	220
Unigene0015024	1	p3	(AAG)5	15	8	22
Unigene0015024	2	p3	(TAC)5	15	162	176	CTCCAAAGCCTCTCAAAACG	59.986	20	TCCTTTTCCCTGATCGATTG	60.006	20	197	37	233	GAAGCTCCAAAGCCTCTCAA	59.694	20	TCCTTTTCCCTGATCGATTG	60.006	20	201	33	233	GAAGCTCCAAAGCCTCTCAA	59.694	20	CTTTTCCCTGATCGATTGGA	60.006	20	199	33	231
Unigene0015025	1	p2	(TA)6	12	504	515	GGGACCAGGAAAAAGAGTAGC	59.227	21	TCAGGTCTCGAAGGTCAGTG	58.964	20	279	337	615	GGGACCAGGAAAAAGAGTAGC	59.227	21	TCAGGTCTCGAAGGTCAGTGT	59.892	21	279	337	615	TGGTGACACTGAAGGTCAATCT	59.622	22	GCTTCAGGTCTCGAAGGTCA	60.533	20	244	375	618
Unigene0015036	1	p4	(AAAC)4	16	45	60	TCATGTCATGCGGAGTTTTT	59.127	20	TCAATGGCTTTGAAGGGTTC	60.051	20	259	17	275	TTCATGTCATGCGGAGTTTT	59.127	20	TCAATGGCTTTGAAGGGTTC	60.051	20	260	16	275	GAATTCATGTCATGCGGAGTT	59.954	21	TCAATGGCTTTGAAGGGTTC	60.051	20	263	13	275
Unigene0015039	1	p2	(AG)6	12	497	508
Unigene0015044	1	p3	(CCT)5	15	18	32
Unigene0015059	1	p3	(TCA)6	18	81	98	ACCACCTAGCCACGAACAAC	60.035	20	GTCGAGCGTGTTGGGATCTA	61.208	20	146	27	172	CGGCTATACATAGTTGCCGA	58.819	20	CTTGGGCTTGTTGGACTCAT	60.111	20	261	58	318	ACCACCTAGCCACGAACAAC	60.035	20	TCGAGCGTGTTGGGATCTA	60.36	19	145	27	171
Unigene0015066	1	p2	(TA)10	20	55	74	CGCTGACAAGACCCAGTGT	59.881	19	AATTATCGGTGCATGAAGGC	59.929	20	127	1	127	CGCTGACAAGACCCAGTGT	59.881	19	TGAAGGCACAACGTAACGAA	60.293	20	114	1	114	CGCTGACAAGACCCAGTGT	59.881	19	GGCACAACGTAACGAAATCC	60.374	20	110	1	110
Unigene0015079	1	p3	(TGA)5	15	170	184	GGAGCTTGGTTGTTGGGATA	59.933	20	GCGTTCATCGTCATCTCTCTC	59.973	21	213	29	241	GAAGTGGTGGTGGTTGTGTG	59.89	20	GCGTTCATCGTCATCTCTCTC	59.973	21	232	10	241	TGGTGTTGTTGCTGTCGATT	60.16	20	GCGTTCATCGTCATCTCTCTC	59.973	21	102	140	241
Unigene0015099	1	p2	(GA)11	22	1195	1216
Unigene0015100	1	p2	(AT)8	16	912	927	GTAGGCCTGCAAAATGGTTG	60.502	20	AAGCTTAAAATCCGGACCGT	59.966	20	201	750	950	TGTAGGCCTGCAAAATGGTT	60.502	20	AAGCTTAAAATCCGGACCGT	59.966	20	202	749	950	CGTCAACAAGAAAGGCATTG	59.317	20	AAGCTTAAAATCCGGACCGT	59.966	20	244	707	950
Unigene0015103	1	p2	(GA)7	14	422	435	AGCAGAACCAGCTTCAATGG	60.397	20	AGGGAAAAGGCAGAGCTAGG	59.976	20	264	378	641	AGCAGAACCAGCTTCAATGG	60.397	20	AAGAAGGGAAAAGGCAGAGC	59.962	20	268	378	645	AGCAGAACCAGCTTCAATGG	60.397	20	TATCAAGGGCAAGAAGGGAA	59.64	20	278	378	655
Unigene0015151	1	p4	(TTTC)4	16	123	138	TGACCTACCCTTTTCTGTCAAG	58.369	22	TGCATCACACCACTGTGAAA	59.705	20	159	6	164	TGACCTACCCTTTTCTGTCAA	57.318	21	TGCATCACACCACTGTGAAA	59.705	20	159	6	164	ATGACCTACCCTTTTCTGTCAA	57.724	22	TGCATCACACCACTGTGAAA	59.705	20	160	5	164
Unigene0015168	1	c	(AG)8cgatcgacagacaatcaatcaaag(CTC)5	55	216	270	TTTCTCGACATTCGTCCCTC	60.195	20	GAATTTGATTACCGGCGAGA	60.038	20	130	178	307	TTTCTCGACATTCGTCCCTC	60.195	20	TCAACACCGATATTGCAGGA	60.073	20	261	178	438	TTTCTCGACATTCGTCCCTC	60.195	20	ACCCCCACATGTTGTCTGTT	60.135	20	177	178	354
Unigene0015171	1	p2	(AT)8	16	415	430
Unigene0015176	1	p4	(AAAT)6	24	151	174	ACACAAAATTCAGCTGCCCT	59.74	20	ACGAGCTCTGAACCTTGCAT	60.02	20	196	86	281	CTGCCCTCGAGGAGAAAATA	59.406	20	ACGAGCTCTGAACCTTGCAT	60.02	20	183	99	281	ACACAAAATTCAGCTGCCCT	59.74	20	TAAGCTCTTCCAATGCCTGC	60.49	20	271	86	356
Unigene0015176	2	p2	(TA)9	18	1662	1679	CGGCAGCATTTCTCCATTAT	60.06	20	AACCGTGTCCCAAAAGCTAA	59.609	20	256	1598	1853	TCCATTATTCTTGTGCGTGC	59.694	20	AACCGTGTCCCAAAAGCTAA	59.609	20	244	1610	1853	CGGCAGCATTTCTCCATTAT	60.06	20	CAACCGTGTCCCAAAAGCTA	61.049	20	257	1598	1854
Unigene0015177	1	p3	(GAC)5	15	177	191	GACGACGATGACGAAGACAA	59.837	20	TCTTCTTTGGGGGTTGGAGT	60.852	20	133	152	284	GACGACGATGACGAAGACAA	59.837	20	TTTCTCTTCTTTGGGGGTTG	59.143	20	137	152	288	CGACGATGACGAAGACAATG	60.263	20	TCTTCTTTGGGGGTTGGAGT	60.852	20	131	154	284
Unigene0015199	1	p2	(AT)9	18	390	407
Unigene0015211	1	p3	(TCC)6	18	3169	3186	TCCTCCTCCGCTACATCATC	60.181	20	CTCCCCTCCTCGTTCATCTT	60.586	20	278	3078	3355	CCGCCGGATTTATAATCATC	59.24	20	CCCAATACTCCGTCACATCC	60.195	20	271	3126	3396	CCGCCGGATTTATAATCATC	59.24	20	GCCCAATACTCCGTCACATC	60.348	20	272	3126	3397
Unigene0015212	1	p3	(TCC)6	18	3169	3186	TTCTTCATCCTCCTCCGCTA	59.91	20	TTGCACATTCAACGTTCACC	60.562	20	255	3071	3325	TCATCCTCCTCCGCTACATC	60.181	20	TTGCACATTCAACGTTCACC	60.562	20	251	3075	3325	TCCTCCTCCGCTACATCATC	60.181	20	TTGCACATTCAACGTTCACC	60.562	20	248	3078	3325
Unigene0015214	1	p4	(AAAT)4	16	72	87	AAACTTCATCATCCAACTGCC	59.045	21	TTGGGTAGAGTGTAGGGGGA	59.401	20	116	7	122	AAACTTCATCATCCAACTGCC	59.045	21	GGACAAAGAGGGGAAGGAAT	59.373	20	199	7	205	AAACTTCATCATCCAACTGCCT	60.004	22	TTGGGTAGAGTGTAGGGGGA	59.401	20	116	7	122
Unigene0015224	1	p3	(AGA)8	24	1	24
Unigene0015225	1	p3	(AGA)8	24	1	24
Unigene0015229	1	p2	(GT)11	22	1	22
Unigene0015249	1	p3	(CTC)5	15	107	121	CATATGACCTCCCAACGCTT	59.955	20	AAGTCACAAGAAGCCGAGGA	59.989	20	160	13	172	CATATGACCTCCCAACGCTT	59.955	20	GGCAGTTTTCTTCGTTCCAA	60.227	20	200	13	212	CATATGACCTCCCAACGCTT	59.955	20	TAACCGGCAGTTTTCTTCGT	59.747	20	205	13	217
Unigene0015262	1	p3	(CAT)5	15	394	408	TTTGATTCTGGGTCTGGGTC	59.903	20	AGCCAGCAATGCAAAGAGAT	59.985	20	127	329	455	TTGGTGGCGTAGAATGACAA	60.111	20	AGCCAGCAATGCAAAGAGAT	59.985	20	162	294	455	TTTGATTCTGGGTCTGGGTC	59.903	20	CCAGCAATGCAAAGAGATGA	59.948	20	125	329	453
Unigene0015274	1	p2	(TC)7	14	61	74	AAAAACACGTACGCCACACA	60.073	20	TTTCCTTGACTCCAACCCTG	60.081	20	164	38	201	CAAAAACACGTACGCCACAC	60.073	20	TTTCCTTGACTCCAACCCTG	60.081	20	165	37	201	AAAAACACGTACGCCACACA	60.073	20	TTTGAGCACCACAAACTTCG	59.881	20	248	38	285
Unigene0015276	1	p2	(TG)11	22	1	22
Unigene0015292	1	p2	(TA)8	16	8	23
Unigene0015309	1	p2	(TG)8	16	539	554	AGGAATTTTGATGGCGAGAA	59.645	20	CGCTAACAAAACCCAGCTTC	59.883	20	217	378	594	AGGAATTTTGATGGCGAGAA	59.645	20	TCGCTAACAAAACCCAGCTT	59.883	20	218	378	595	GGAATTTTGATGGCGAGAAG	59.645	20	TCGCTAACAAAACCCAGCTT	59.883	20	217	379	595
Unigene0015323	1	p2	(CT)7	14	88	101	CTTACTTACCCCACTCCGGC	60.865	20	GATGAAATGGTGGGAATTGG	59.991	20	102	55	156	CTTACTTACCCCACTCCGGC	60.865	20	TTCAACATAGCTGCTGGTGC	60.019	20	179	55	233	TCCTTACTTACCCCACTCCG	59.049	20	GATGAAATGGTGGGAATTGG	59.991	20	104	53	156
Unigene0015328	1	p2	(TA)10	20	1	20
Unigene0015341	1	p3	(CTT)5	15	96	110	CCAATCTATACAGCACCGGAA	59.967	21	AAATCATTTTCGGTTGAGCC	59.022	20	231	21	251	CAGCACCGGAATTTTATTCAA	59.95	21	AAATCATTTTCGGTTGAGCC	59.022	20	221	31	251	CCAATCTATACAGCACCGGAA	59.967	21	ATCATTTTCGGTTGAGCCC	59.886	19	229	21	249
Unigene0015346	1	p5	(GGAGT)4	20	292	311
Unigene0015356	1	p3	(ATG)7	21	1	21
Unigene0015358	1	p2	(AT)8	16	189	204
Unigene0015363	1	p2	(AT)7	14	1206	1219	GTTTGCCATTTCCTTCCTGA	60.051	20	ATAAAGAGGGTGGGTGCAAA	59.429	20	229	1145	1373	GTTTGCCATTTCCTTCCTGA	60.051	20	TAAAGAGGGTGGGTGCAAAT	59.429	20	228	1145	1372	TTTGCCATTTCCTTCCTGAG	60.184	20	TAAAGAGGGTGGGTGCAAAT	59.429	20	227	1146	1372
Unigene0015422	1	p2	(AT)8	16	354	369
Unigene0015429	1	p5	(TTCTG)4	20	1183	1202	AAAGACGGGACACAAAGTGG	60.005	20	GTACGAGGGAAGAAGCATCG	59.836	20	211	1125	1335	ACAAAGTGGGTCTTCCGAGA	59.697	20	GTACGAGGGAAGAAGCATCG	59.836	20	200	1136	1335	AAAGACGGGACACAAAGTGG	60.005	20	ATATCCCAGAGCCAGGTCAA	59.508	20	129	1125	1253
Unigene0015436	1	p3	(CTC)5	15	80	94	ACCCAAAGTCACAGGTCAGC	60.159	20	TGGTAGGAGTATTGGCGGAG	60.088	20	203	13	215	GGTCAGCCATTGGAGAAGAA	60.195	20	TGGTAGGAGTATTGGCGGAG	60.088	20	190	26	215	AGGTCAGCCATTGGAGAAGA	59.803	20	TGGTAGGAGTATTGGCGGAG	60.088	20	191	25	215
Unigene0015497	1	p2	(TA)7	14	200	213
Unigene0015510	1	p3	(ACA)6	18	195	212	TGAGAGAGAGAATGGACGGC	60.497	20	TCAATTTGCTGCTGCTCTTG	60.28	20	211	28	238	TGATGAGGACGAGGATGTTG	59.631	20	GAACTAGTCTCCGGCGGAAT	60.599	20	120	158	277	TGATGAGGACGAGGATGTTG	59.631	20	GTCGCAACCTGGATCTGAAC	60.667	20	136	158	293
Unigene0015666	1	p2	(GT)8	16	405	420
Unigene0015706	1	p2	(CT)10	20	2	21
Unigene0015728	1	p2	(GA)6	12	2	13
Unigene0015746	1	p2	(CT)6	12	259	270	TTGCCGAATTTTCATGTTGA	60.051	20	AGTCATCCTTTGTGGGATGG	59.779	20	268	31	298	TGTTTTCTTGATGCCACAGC	59.847	20	AGTCATCCTTTGTGGGATGG	59.779	20	107	192	298	TTGCCGAATTTTCATGTTGA	60.051	20	TCCTTTGTGGGATGGAGAAA	60.43	20	263	31	293
Unigene0015747	1	p2	(AG)8	16	3	18
Unigene0015794	1	p2	(CT)6	12	116	127	GTCCACTCCGATCAAAAGGA	60.05	20	GCCATGGCTGCTGCTACTAT	60.403	20	229	7	235	GTCCACTCCGATCAAAAGGA	60.05	20	TGCCTTAGAGAGAGGAAAGGG	59.963	21	158	7	164	GTCCACTCCGATCAAAAGGA	60.05	20	GCCATGGCTGCTGCTACTA	60.135	19	229	7	235
Unigene0015815	1	p4	(TTTC)4	16	225	240
Unigene0015898	1	p4	(TTTC)4	16	232	247	CGTATCTTCGCCCATTTTGT	59.96	20	AAGAAGGTTTTTGCTTGGAAAG	58.971	22	232	42	273	TAAAATGCGTATCTTCGCCC	60.061	20	AAGAAGGTTTTTGCTTGGAAAG	58.971	22	239	35	273	GGACAGTTCTCCAAACGCAT	60.119	20	AAGAAGGTTTTTGCTTGGAAAG	58.971	22	113	161	273
Unigene0015910	1	p2	(AG)10	20	2	21
Unigene0015989	1	p3	(AGA)5	15	113	127	TTTGGGGTCTAGTTGTTGCAC	60.023	21	TCATGCATGTGGTGTCTTGA	59.658	20	106	85	190	AGGCTTCTGAAACCACACAAA	59.766	21	AGACACATGAAGTGCACCGA	60.319	20	199	24	222	AAGGCTTCTGAAACCACACAA	59.766	21	AGACACATGAAGTGCACCGA	60.319	20	200	23	222
Unigene0016010	1	p2	(TC)9	18	210	227	CAATCCGGTAAAATGTTGGC	60.188	20	TTCTTTAGAGCATCGCTAATTCC	59.082	23	163	92	254	AATCCGGTAAAATGTTGGCA	60.188	20	TTCTTTAGAGCATCGCTAATTCC	59.082	23	162	93	254	GATGCCAAAAGTGAAAAGCC	59.691	20	TTCTTTAGAGCATCGCTAATTCC	59.082	23	102	153	254
Unigene0016124	1	p2	(CT)9	18	207	224
Unigene0016139	1	p2	(GA)7	14	1	14
Unigene0016181	1	p3	(AGA)5	15	247	261
Unigene0016198	1	p2	(AG)7	14	135	148	GTTTCATTGAAGGCCTCAGC	59.82	20	GACTACACAGGCCGAATTTCA	60.125	21	236	91	326	ATGTGTTCGGAGGCAGAAGT	59.727	20	GACTACACAGGCCGAATTTCA	60.125	21	216	111	326	GTTTCATTGAAGGCCTCAGC	59.82	20	CCTCACTTGAATCATTCGACC	59.541	21	162	91	252
Unigene0016205	1	p4	(ATAA)4	16	13	28
Unigene0016210	1	p4	(ATTT)4	16	7	22
Unigene0016231	1	p2	(TC)9	18	1	18
Unigene0016302	1	p3	(TTC)5	15	15	29
Unigene0016338	1	p4	(AAAT)4	16	31	46	AACTGGCAAAAGCTACCGAC	59.383	20	AATTGCTTTGCATGGTGTGA	60.119	20	137	6	142	AACTGGCAAAAGCTACCGAC	59.383	20	GCTTTGCATGGTGTGAGAAA	59.847	20	133	6	138	AACTGGCAAAAGCTACCGAC	59.383	20	ATTGCTTTGCATGGTGTGAG	59.722	20	136	6	141
Unigene0016348	1	p2	(GA)8	16	51	66	GGAAAGGGATAAAGGGGGTT	60.358	20	TCAGCATTCCCTTCTCAGGT	59.803	20	261	3	263	GGAAAGGGATAAAGGGGGTT	60.358	20	GTCAGCATTCCCTTCTCAGG	59.803	20	262	3	264	GGAAAGGGATAAAGGGGGTT	60.358	20	TTTCCACACTTGCATTACGC	59.735	20	202	3	204
Unigene0016351	1	p4	(AGCT)4	16	170	185	TGGATACCCACCTTGTGTGA	59.806	20	AAAATCACTAGCCAAATTTCCA	57.823	22	201	15	215	GTAAGAGACACACGGTGCCA	59.751	20	AAAATCACTAGCCAAATTTCCA	57.823	22	180	36	215	TAAGAGACACACGGTGCCAA	60.301	20	AAAATCACTAGCCAAATTTCCA	57.823	22	179	37	215
Unigene0016379	1	p3	(GGA)5	15	181	195	CGAAGGAAGTTGGCGTAAAG	59.876	20	ATGAATTTGGCTTCTCCACG	60.074	20	167	105	271	CGAAGGAAGTTGGCGTAAAG	59.876	20	CTTCTCCACGGCGATTACAT	60.096	20	157	105	261	GAATATGCCGCTCACAATGA	59.652	20	ATGAATTTGGCTTCTCCACG	60.074	20	240	32	271
Unigene0016409	1	p2	(GT)6	12	1	12
Unigene0016439	1	p2	(CT)6	12	199	210	CCACAATGGTGATGACGTTC	59.812	20	AACCATGTGCATGTGAAACG	60.436	20	278	100	377	TGGTGATGACGTTCACCAAT	59.812	20	AACCATGTGCATGTGAAACG	60.436	20	272	106	377	CCACAATGGTGATGACGTTC	59.812	20	TCAACCATGTGCATGTGAAA	59.516	20	280	100	379
Unigene0016458	1	p4	(CAGG)4	16	11	26
Unigene0016465	1	p2	(AG)6	12	91	102	TGGACCAGTGGTTTTAAGGTC	58.945	21	TTTCATGTGGGACTGAGGTG	59.52	20	161	49	209	TGGACCAGTGGTTTTAAGGTCT	59.901	22	TTTCATGTGGGACTGAGGTG	59.52	20	161	49	209	TTGGACCAGTGGTTTTAAGGTC	60.254	22	TTTCATGTGGGACTGAGGTG	59.52	20	162	48	209
Unigene0016465	2	p2	(AG)6	12	328	339	TGACCTTTTGGGTGAGCTAAG	59.364	21	TTTCATGTGGGACTGAGGTG	59.52	20	205	242	446	CAAGGTATGACCTTTTGGGTG	59.341	21	TTTCATGTGGGACTGAGGTG	59.52	20	212	235	446	GGTATGACCTTTTGGGTGAGC	60.738	21	TTTCATGTGGGACTGAGGTG	59.52	20	209	238	446
Unigene0016469	1	p2	(TC)6	12	976	987	GGAGTGTCCGGAGAATGAGA	60.199	20	TGCTACAATTGGGGGAAGAG	60.066	20	257	754	1010	GGCGTAGATGTAAGCGTTCC	59.736	20	TGATATTCGGGGCAAGACTC	60.036	20	216	885	1100	GGGCGTAGATGTAAGCGTTC	59.736	20	TGATATTCGGGGCAAGACTC	60.036	20	217	884	1100
Unigene0016470	1	p3	(TCA)6	18	385	402	ACTGTCGCAAAAATCCATCC	59.939	20	ATCTTGATCTGGAGCGGTTG	60.218	20	272	350	621	CAACCGCCCATAAGTCCTAA	59.953	20	CGGAATCATTGGGAGAAGAG	59.623	20	279	310	588	ACTGTCGCAAAAATCCATCC	59.939	20	CGGAATCATTGGGAGAAGAG	59.623	20	239	350	588
Unigene0016470	2	c	(TGA)5ttcttcttcctcggctaatacttcaaaaccatcaaa(TTC)6	69	646	714	CTCTTCTCCCAATGATTCCG	59.623	20	CCTTCCATCCTGGTGAGATG	60.465	20	238	569	806	ATTCAACCGCTCCAGATCAA	60.603	20	CCTTCCATCCTGGTGAGATG	60.465	20	208	599	806	CTCTTCTCCCAATGATTCCG	59.623	20	TCCATCCTGGTGAGATGTTTC	59.918	21	235	569	803
Unigene0016471	1	p2	(AT)6	12	571	582	GCCTAGAGATGGTTGGATTTG	58.659	21	ATCCATGCCGACCAAAATTA	60.153	20	201	431	631	AGCCTAGAGATGGTTGGATTTG	59.615	22	ATCCATGCCGACCAAAATTA	60.153	20	202	430	631	GCCTAGAGATGGTTGGATTTGT	59.487	22	ATCCATGCCGACCAAAATTA	60.153	20	201	431	631
Unigene0016472	1	p2	(AT)6	12	571	582	GCCTAGAGATGGTTGGATTTG	58.659	21	ATCCATGCCGACCAAAATTA	60.153	20	201	431	631	AGCCTAGAGATGGTTGGATTTG	59.615	22	ATCCATGCCGACCAAAATTA	60.153	20	202	430	631	GCCTAGAGATGGTTGGATTTGT	59.487	22	ATCCATGCCGACCAAAATTA	60.153	20	201	431	631
Unigene0016473	1	p3	(TCA)6	18	385	402	ACTGTCGCAAAAATCCATCC	59.939	20	ATCTTGATCTGGAGCGGTTG	60.218	20	272	350	621	CAACCGCCCATAAGTCCTAA	59.953	20	CGGAATCATTGGGAGAAGAG	59.623	20	279	310	588	ACTGTCGCAAAAATCCATCC	59.939	20	CGGAATCATTGGGAGAAGAG	59.623	20	239	350	588
Unigene0016473	2	c	(TGA)5ttcttcttcctcggctaatacttcaaaaccatcaaa(TTC)6	69	646	714	ATTCAACCGCTCCAGATCAA	60.603	20	CAGATAACGGGGTCACGTCT	59.989	20	279	599	877	ATTCAACCGCTCCAGATCAA	60.603	20	ACAGATAACGGGGTCACGTC	59.851	20	280	599	878	CTCTTCTCCCAATGATTCCG	59.623	20	CCTTCCATCCTGGTGAGATG	60.465	20	238	569	806
Unigene0016478	1	p2	(CT)6	12	14	25
Unigene0016493	1	p2	(AC)11	22	356	377
Unigene0016500	1	p3	(TGC)6	18	1	18
Unigene0016530	1	p2	(GA)9	18	1	18
Unigene0016533	1	p2	(TA)7	14	154	167	TCCATCAACCGTAGAGGTCA	59.086	20	AGTTCGCTCATTCCAGTTCG	60.397	20	195	8	202	TCCATCAACCGTAGAGGTCA	59.086	20	CGGTTCGTTCTTAGTTCGCT	59.517	20	207	8	214	TCCATCAACCGTAGAGGTCA	59.086	20	ATTCCAGTTCGCTGGAGAAG	59.43	20	186	8	193
Unigene0016537	1	p3	(TGG)5	15	225	239	GCGACGATTGATTTTCCAAT	59.907	20	TAAACTTGTCCTTCCACCGC	60.11	20	196	85	280	GCGACGATTGATTTTCCAAT	59.907	20	TCGCTCAAACACCACTTGTC	59.88	20	265	85	349	GCGACGATTGATTTTCCAAT	59.907	20	TCCTTCCACCGCTACTCATC	60.218	20	188	85	272
Unigene0016537	2	p2	(AT)7	14	864	877	TGGGAGTACAAGTGAGGCG	59.839	19	TCGGTACTGCCGTACTGGTC	61.116	20	205	722	926	TTGGGAGTACAAGTGAGGCG	61.224	20	TCGGTACTGCCGTACTGGTC	61.116	20	206	721	926	TGCTTGGGAGTACAAGTGAGG	60.297	21	TCGGTACTGCCGTACTGGTC	61.116	20	209	718	926
Unigene0016583	1	p3	(TAT)7	21	1209	1229
Unigene0016596	1	p3	(AAG)5	15	375	389	CCACTCCAAATGAACGGAAC	60.353	20	AGCTGTCGTCGGTCAAGATT	59.874	20	166	266	431	CCACTCCAAATGAACGGAAC	60.353	20	TACTTCCGCTGCCCTAACTG	60.399	20	265	266	530	AAATGAACGGAACGGAACAT	59.292	20	AGCTGTCGTCGGTCAAGATT	59.874	20	159	273	431
Unigene0016607	1	c	(ATA)6caggactactctttaattacttt(TGGA)5	61	79	139	CGATCGATCCAAACCAGAAG	60.594	20	ATGGGACACCCTACCCCTAC	59.935	20	184	29	212	CGATCGATCCAAACCAGAAG	60.594	20	GACACCTCAAATGGGACACC	60.223	20	194	29	222	CGATCGATCCAAACCAGAAG	60.594	20	GGACACCTCAAATGGGACAC	60.223	20	195	29	223
Unigene0016641	1	p6	(TTGGGA)4	24	1559	1582
Unigene0016658	1	p2	(GA)8	16	1410	1425
Unigene0016659	1	p3	(CAG)5	15	413	427	AAAAAGCCTCCAGATGCTCA	59.955	20	ATTGGGGGAAAGAACCATTC	59.996	20	192	260	451	CAAAGGGTCCGAGACAAAAA	60.081	20	ATTGGGGGAAAGAACCATTC	59.996	20	207	245	451	CCTGTGGATGATCGGAAAAT	59.75	20	ATTGGGGGAAAGAACCATTC	59.996	20	166	286	451
Unigene0016659	2	p5	(ATTTT)5	25	1824	1848	CTAGGTCATCTCCAGCCAGC	59.973	20	ATTATCCATCCAGCTGCCAC	59.923	20	184	1769	1952	CAAGGCTGGGGAATCAGTTA	60.066	20	ATTATCCATCCAGCTGCCAC	59.923	20	274	1679	1952	TTGTCCTGAGCATTTTGCAC	59.847	20	ATTATCCATCCAGCTGCCAC	59.923	20	254	1699	1952
Unigene0016660	1	p3	(CAG)5	15	413	427	AAAAAGCCTCCAGATGCTCA	59.955	20	ATTGGGGGAAAGAACCATTC	59.996	20	192	260	451	CAAAGGGTCCGAGACAAAAA	60.081	20	ATTGGGGGAAAGAACCATTC	59.996	20	207	245	451	CCTGTGGATGATCGGAAAAT	59.75	20	ATTGGGGGAAAGAACCATTC	59.996	20	166	286	451
Unigene0016660	2	p5	(ATTTT)5	25	2013	2037	CTAGGTCATCTCCAGCCAGC	59.973	20	ATTATCCATCCAGCTGCCAC	59.923	20	184	1958	2141	CAAGGCTGGGGAATCAGTTA	60.066	20	ATTATCCATCCAGCTGCCAC	59.923	20	274	1868	2141	TTGTCCTGAGCATTTTGCAC	59.847	20	ATTATCCATCCAGCTGCCAC	59.923	20	254	1888	2141
Unigene0016661	1	p3	(CAG)5	15	413	427	AAAAAGCCTCCAGATGCTCA	59.955	20	ATTGGGGGAAAGAACCATTC	59.996	20	192	260	451	CAAAGGGTCCGAGACAAAAA	60.081	20	ATTGGGGGAAAGAACCATTC	59.996	20	207	245	451	CCTGTGGATGATCGGAAAAT	59.75	20	ATTGGGGGAAAGAACCATTC	59.996	20	166	286	451
Unigene0016661	2	p5	(ATTTT)5	25	2249	2273	CTAGGTCATCTCCAGCCAGC	59.973	20	ATTATCCATCCAGCTGCCAC	59.923	20	184	2194	2377	CAAGGCTGGGGAATCAGTTA	60.066	20	ATTATCCATCCAGCTGCCAC	59.923	20	274	2104	2377	TTGTCCTGAGCATTTTGCAC	59.847	20	ATTATCCATCCAGCTGCCAC	59.923	20	254	2124	2377
Unigene0016662	1	p3	(CAG)5	15	413	427	AAAAAGCCTCCAGATGCTCA	59.955	20	ATTGGGGGAAAGAACCATTC	59.996	20	192	260	451	CAAAGGGTCCGAGACAAAAA	60.081	20	ATTGGGGGAAAGAACCATTC	59.996	20	207	245	451	CCTGTGGATGATCGGAAAAT	59.75	20	ATTGGGGGAAAGAACCATTC	59.996	20	166	286	451
Unigene0016662	2	p5	(ATTTT)5	25	1588	1612	CTAGGTCATCTCCAGCCAGC	59.973	20	ATTATCCATCCAGCTGCCAC	59.923	20	184	1533	1716	CAAGGCTGGGGAATCAGTTA	60.066	20	ATTATCCATCCAGCTGCCAC	59.923	20	274	1443	1716	TTGTCCTGAGCATTTTGCAC	59.847	20	ATTATCCATCCAGCTGCCAC	59.923	20	254	1463	1716
Unigene0016669	1	p2	(GA)10	20	624	643
Unigene0016670	1	p2	(GA)10	20	1039	1058
Unigene0016677	1	p2	(AT)7	14	60	73	TTTTTGGAGACCAGACCCTG	60.081	20	AAAACAAGTTGGCATTTGGC	59.982	20	114	9	122	TTTTTGGAGACCAGACCCTG	60.081	20	CCCCATGGAAAAGGAAAGTT	60.159	20	140	9	148	TTTTGGAGACCAGACCCTGT	59.549	20	AAAACAAGTTGGCATTTGGC	59.982	20	113	10	122
Unigene0016698	1	p2	(AG)9	18	854	871	GACGGAACTTTTGACGGGTA	59.971	20	TCACCTTCATAGCTAGCCACA	58.541	21	256	695	950	GACGGAACTTTTGACGGGTA	59.971	20	CTCACCTTCATAGCTAGCCACA	59.54	22	257	695	951	CCATCAAACCCAAGAACGTC	60.353	20	TCACCTTCATAGCTAGCCACA	58.541	21	203	748	950
Unigene0016699	1	p2	(AG)9	18	970	987	CGAAGTTGAAGATGAACATGGA	60.11	22	TCACCTTCATAGCTAGCCACA	58.541	21	177	890	1066	CGAAGTTGAAGATGAACATGGA	60.11	22	CTCACCTTCATAGCTAGCCACA	59.54	22	178	890	1067	CGTTTATTGGCAGCTTGTTG	59.368	20	GCCACAAAGAAGTAGGTAGGTAGC	59.763	24	280	772	1051
Unigene0016700	1	p4	(AGCT)4	16	123	138	AAGAGCACAGAACACTCGCA	59.776	20	CTCCGATCATGGAAAAAGGA	60.006	20	199	59	257	AAGAGCACAGAACACTCGCA	59.776	20	TCCGATCATGGAAAAAGGAG	60.006	20	198	59	256	TCCATTTCATTTGGGGAAGA	60.244	20	TCCGATCATGGAAAAAGGAG	60.006	20	217	40	256
Unigene0016700	2	p3	(GCG)5	15	389	403	TCCTTTTTCCATGATCGGAG	60.006	20	TCCGTTCAACCTCGAGAAAC	60.232	20	265	238	502	TCCTTTTTCCATGATCGGAG	60.006	20	CTCCGTTCAACCTCGAGAAA	60.366	20	266	238	503	TTTAGAGCTCCCTCTCAGCG	59.853	20	TCCGTTCAACCTCGAGAAAC	60.232	20	196	307	502
Unigene0016707	1	p2	(GA)6	12	1263	1274
Unigene0016713	1	p3	(TCT)5	15	205	219	AGATCTCTTCACCAGGGCAA	59.803	20	CAAGTACATGACATGCCGGA	60.539	20	177	174	350	TCTTCACCAGGGCAAGAAAC	60.232	20	CAAGTACATGACATGCCGGA	60.539	20	172	179	350	CACGCCTTAAGGAAATCCAA	60.067	20	GATCAGCATGATCAACTCCG	59.197	20	238	12	249
Unigene0016713	2	p3	(GAA)7	21	432	452	GCTGATTCTATACTCGGCGG	59.829	20	TTCACATCCGAATTCAACGA	60.049	20	226	367	592	CTATACTCGGCGGAGATTGC	59.829	20	TTCACATCCGAATTCAACGA	60.049	20	219	374	592	GCTGATTCTATACTCGGCGG	59.829	20	TCACATCCGAATTCAACGAA	60.049	20	225	367	591
Unigene0016714	1	c	(AAG)7aaagagttctcttctctctctgatgagtaagagtggtcagtcgggaaaaaggccgatgagtctgtttgccggttaactcactcggatctgga(CGGAT)4	133	1	133
Unigene0016731	1	p2	(GT)6	12	636	647	CATTGATGACCAACTTGTGGA	59.405	21	TTATGGTTCGGGGTTTGCTA	60.315	20	187	499	685	TGCATAACAGAGCAGTAGCCA	59.647	21	TGTTTATGGTTCGGGGTTTG	60.587	20	105	584	688	TTCCAATTGCATAACAGAGCA	59.315	21	TTATGGTTCGGGGTTTGCTA	60.315	20	109	577	685
Unigene0016731	2	p2	(GA)8	16	1089	1104	GCCTGTTGCATATTGGTTCTT	59.104	21	TTTTATGTCAAGATCCCATCTTTTT	59.338	25	249	896	1144	AGCCTGTTGCATATTGGTTCTT	60.028	22	TTTTATGTCAAGATCCCATCTTTTT	59.338	25	250	895	1144	GCCTGTTGCATATTGGTTCTT	59.104	21	TTTATGTCAAGATCCCATCTTTTT	58.153	24	248	896	1143
Unigene0016732	1	p2	(GA)8	16	275	290	TGCCACCAATAGCAACCATA	59.953	20	TTTTATGTCAAGATCCCATCTTTTT	59.338	25	248	83	330	TGCCACCAATAGCAACCATA	59.953	20	TTTATGTCAAGATCCCATCTTTTT	58.153	24	247	83	329	TGCCACCAATAGCAACCATA	59.953	20	TTTTATGTCAAGATCCCATCTTTT	58.153	24	248	83	330
Unigene0016756	1	c	(GGTTG)4gagcattttg(GGA)8	54	1071	1124
Unigene0016757	1	p4	(TGGT)5	20	649	668	GAGAAGCAGCGAAAGTGGAG	60.277	20	AAAGGTTTGCACCTCCTTCA	59.711	20	253	463	715	GAGAAGCAGCGAAAGTGGAG	60.277	20	AAGGTTTGCACCTCCTTCAA	59.711	20	252	463	714	AACGAGAAGCAGCGAAAGTG	60.71	20	TTTGCACCTCCTTCAATTCC	60.051	20	251	460	710
Unigene0016777	1	p3	(AGA)5	15	1495	1509	TCCAGCATCACTGTCTTTGC	59.992	20	GTTCTCGTTGGGTCACGATT	59.973	20	229	1359	1587	CCTCCAAGGCTCTTCCTCTT	59.95	20	GTTCTCGTTGGGTCACGATT	59.973	20	251	1337	1587	TGCTAAACAAAGAAGCCCGT	59.883	20	GTTCTCGTTGGGTCACGATT	59.973	20	275	1313	1587
Unigene0016782	1	p2	(TC)6	12	775	786	TCGTACTGCTTCCATTGCTG	60.011	20	CATCCATCTCTTCCCCTTCA	60.003	20	172	738	909	CATTGCTGTTTGGGGAGTTT	59.971	20	CATCCATCTCTTCCCCTTCA	60.003	20	160	750	909	ATTGCTGTTTGGGGAGTTTG	59.971	20	CATCCATCTCTTCCCCTTCA	60.003	20	159	751	909
Unigene0016794	1	p2	(GA)7	14	301	314	TTGGGACTTGGAGATCTTGG	60.042	20	AAGAAGTTCGTTTGTTTGCCA	59.777	21	260	81	340	AGGGTTAGGGTTTTTGGTGG	60.082	20	AAGAAGTTCGTTTGTTTGCCA	59.777	21	145	196	340	AGGGTTAGGGTTTTTGGTGG	60.082	20	CGATCGAGTCGTGTGTTTTT	58.775	20	173	196	368
Unigene0016796	1	p5	(AAAAT)4	20	13	32
Unigene0016813	1	p2	(AT)8	16	1429	1444	TATGTGGAGCATTTCGGATG	59.499	20	CAGTTTCAAATTGCCTCCAA	58.745	20	215	1278	1492	TATGTGGAGCATTTCGGATG	59.499	20	ACAGTTTCAAATTGCCTCCAA	59.601	21	216	1278	1493	CCTTTGTTTGAAGGAATGGG	59.401	20	TGCCTCCAAAATTTTACCAGA	59.573	21	121	1361	1481
Unigene0016832	1	p3	(GAA)5	15	508	522
Unigene0016834	1	c	(GAT)6tttgatgatctcaatgaagatgagtatgatgattctgatgcagatgatgatcatgagcatgatcaggag(GAT)5	102	520	621
Unigene0016835	1	c	(ATC)5agaatgagcatgcacatcaaatgcatcttcttct(TCA)5	64	746	809
Unigene0016841	1	p6	(TCACTG)4	24	288	311
Unigene0016855	1	p2	(TC)6	12	291	302	GGGATAAAGGGGAGAGCAAC	59.903	20	ACTAAGTCGGCAGCGAAGAA	60.154	20	280	111	390	TTGGCAGTGACGACTTCAAC	59.88	20	ACTAAGTCGGCAGCGAAGAA	60.154	20	173	218	390	AGGGATAAAGGGGAGAGCAA	60.032	20	GGCAGCGAAGAAACAGGATA	60.352	20	273	110	382
Unigene0016857	1	p3	(AGA)5	15	202	216	AACGATTTAGCTCGCAGGAA	59.982	20	ATGGCGTCAATTTGGTCTTC	59.939	20	193	80	272	ACGATTTAGCTCGCAGGAAA	59.982	20	ATGGCGTCAATTTGGTCTTC	59.939	20	192	81	272	ATGAATTCGAAATGCGAAGG	60.038	20	TGATTCCCAAAAACTGGAGC	60.051	20	271	108	378
Unigene0016879	1	p3	(AGC)5	15	127	141	GCAATCTTCTTCTTGTCCGC	59.962	20	GAACTCCATGGTTTCTCCGA	60.05	20	165	39	203	GTGCTTGTGACAGCTGCAAT	60.064	20	GAACTCCATGGTTTCTCCGA	60.05	20	180	24	203	GCAATCTTCTTCTTGTCCGC	59.962	20	TTATCCATGAAGGACTCGGG	59.887	20	209	39	247
Unigene0016903	1	p2	(GA)7	14	59	72	TGCAAAGGCTGAGAAAGAGAG	59.883	21	TTGCATGCCTTCTGATCATT	59.23	20	203	32	234	TGCAAAGGCTGAGAAAGAGA	58.874	20	TTGCATGCCTTCTGATCATT	59.23	20	203	32	234	GCTTATTTTTGCAAAGGCTGA	59.507	21	TTTTCTTGCATGCCTTCTGA	59.542	20	217	23	239
Unigene0016924	1	p2	(AG)7	14	817	830	GCACAGTGTTGGGGAGATTT	59.973	20	AAGAAAAGCAGCAAGCCAAA	60.131	20	163	768	930	GCACAGTGTTGGGGAGATTT	59.973	20	GCTTTCTGTTTCCCAGGTCA	60.232	20	135	768	902	GCACAGTGTTGGGGAGATTT	59.973	20	TGCTTTCTGTTTCCCAGGTC	60.232	20	136	768	903
Unigene0016925	1	p2	(AG)7	14	718	731	GCACAGTGTTGGGGAGATTT	59.973	20	AAGAAAAGCAGCAAGCCAAA	60.131	20	163	669	831	GCACAGTGTTGGGGAGATTT	59.973	20	GCTTTCTGTTTCCCAGGTCA	60.232	20	135	669	803	GCACAGTGTTGGGGAGATTT	59.973	20	TGCTTTCTGTTTCCCAGGTC	60.232	20	136	669	804
Unigene0016930	1	c	(TCT)6ggctgctgttgcg(TCT)5	46	53	98	ACTTCCGACATCCAACAAGG	59.966	20	CCGTGACAGAGAAGACGAGA	59.125	20	108	25	132	CTTCCGACATCCAACAAGGT	59.966	20	CCGTGACAGAGAAGACGAGA	59.125	20	107	26	132	AGAACTGCGACTTCCGACAT	59.874	20	CCGTGACAGAGAAGACGAGA	59.125	20	117	16	132
Unigene0016931	1	p3	(TCA)5	15	50	64	TGTTTTGGGGAAAATGGTGT	60.066	20	TTAGCCCTTGACCAATCAGG	60.066	20	166	13	178	TCTTGTTTTGGGGAAAATGG	59.772	20	TTAGCCCTTGACCAATCAGG	60.066	20	169	10	178	TTTTGGGGAAAATGGTGTTC	59.64	20	TTAGCCCTTGACCAATCAGG	60.066	20	164	15	178
Unigene0016945	1	c	(CA)6cgcacgcaagagttgatttacatacatacacatctgtctaat(CA)8cgcgcgcgcg(CA)7	94	605	698
Unigene0016947	1	p3	(AGA)6	18	77	94	GAAATGACAAAGAGGAGGTTGC	60.117	22	TCGTAATCATCGTCTGCTCG	59.972	20	183	51	233	GAAATGACAAAGAGGAGGTTGC	60.117	22	GAAGGTTTGATTTTCCGACG	59.546	20	239	51	289	GAAATGACAAAGAGGAGGTTGC	60.117	22	GGTACGCCCCCATTTTTAAG	60.539	20	164	51	214
Unigene0016949	1	p5	(TTTGG)4	20	123	142	GGTTCGACATGTCCATTGGT	60.645	20	CACCCCCATCCTACCTTGTA	59.665	20	242	5	246	GGTTCGACATGTCCATTGGT	60.645	20	CAACCAGTCTCAACCCAACA	59.565	20	166	5	170	GGGTTCGACATGTCCATTG	59.753	19	CACCCCCATCCTACCTTGTA	59.665	20	243	4	246
Unigene0016950	1	p5	(GTTTG)5	25	276	300	GAGGAACCTTTCCAAGAGGC	60.19	20	CAACCAGTCTCAACCCAACA	59.565	20	220	105	324	TGCACACCCAACTTGGTAAG	59.609	20	CAACCAGTCTCAACCCAACA	59.565	20	251	74	324	GTGCACACCCAACTTGGTAA	59.465	20	CAACCAGTCTCAACCCAACA	59.565	20	252	73	324
Unigene0016961	1	p2	(TA)10	20	884	903
Unigene0016966	1	p3	(CCA)5	15	724	738	ACGGGAGGTACTGGACATTG	59.844	20	CATGCAACAAAAGCGAAAGA	59.992	20	249	552	800	CAGATGCTTCCCAAGTCCTC	59.803	20	CATGCAACAAAAGCGAAAGA	59.992	20	204	597	800	ACGGGAGGTACTGGACATTG	59.844	20	GACATGCAACAAAAGCGAAA	59.856	20	251	552	802
Unigene0016966	2	p2	(GA)11	22	851	872
Unigene0016973	1	p2	(GA)6	12	11	22
Unigene0016984	1	p4	(TTAA)4	16	716	731	GTGACGTGGATGGGAGAAGT	59.969	20	GGTGTGGTGATGGTGATTTG	59.656	20	124	641	764	ATAATCCGCAGACGGTGAAG	60.096	20	GGTGTGGTGATGGTGATTTG	59.656	20	266	499	764	ATGGGCACAAGTGGTAGCTT	59.621	20	GGTGTGGTGATGGTGATTTG	59.656	20	232	533	764
Unigene0017001	1	p2	(AT)7	14	159	172
Unigene0017009	1	p2	(AG)7	14	110	123	CCCCCTCTAGGTGTGCTTAAT	59.491	21	ACTCCACTTTGTGGCATGGT	60.431	20	160	31	190	CCCCCTCTAGGTGTGCTTAAT	59.491	21	TACTCCACTTTGTGGCATGG	59.566	20	161	31	191	CCCCCTCTAGGTGTGCTTAAT	59.491	21	TGTGGCATGGTTCTCATAGG	59.522	20	151	31	181
Unigene0017009	2	p2	(TC)7	14	350	363	AGGCAATTAGGTATGGCTCA	57.335	20	CAGGTGATGTCCGAAAGGTC	60.51	20	264	301	564	AGGCAATTAGGTATGGCTCA	57.335	20	AGGTGATGTCCGAAAGGTCA	60.51	20	263	301	563	GCTAGGCAATTAGGTATGGCTC	59.297	22	CAGGTGATGTCCGAAAGGTC	60.51	20	267	298	564
Unigene0017009	3	p5	(AGAAA)4	20	1851	1870
Unigene0017014	1	p2	(GA)9	18	1524	1541
Unigene0017024	1	p2	(AG)7	14	256	269	CCTGGACAAGCATTAGGGAC	59.55	20	CTCACTTGCTCACCCATCAA	59.831	20	191	167	357	TCCTGGACAAGCATTAGGGA	60.594	20	CTCACTTGCTCACCCATCAA	59.831	20	192	166	357	CCTGGACAAGCATTAGGGAC	59.55	20	TCTCACTTGCTCACCCATCA	60.402	20	192	167	358
Unigene0017038	1	c	(CT)7ttaaaccactacactacaatgcgcattctctat(CTC)6	65	226	290	ATAGTCCCCACTCACACCCA	60.238	20	GCTGTTGGTCTGGGGTAGAA	60.111	20	279	183	461	ATAGTCCCCACTCACACCCA	60.238	20	TGGAAAAGGGGATTTTAGGG	60.116	20	258	183	440	ATAGTCCCCACTCACACCCA	60.238	20	GGGTAGAAGTGGAAAAGGGG	59.799	20	267	183	449
Unigene0017038	2	p3	(TCC)5	15	869	883	TTGTCATTGCCGTCATCATT	59.931	20	GGTCTGGGGATTCCATTTTT	59.996	20	279	642	920	AAGACATCGCGAAAATCACC	60.081	20	GGTCTGGGGATTCCATTTTT	59.996	20	148	773	920	CGATACCCACCAAAAACCAC	60.088	20	GGTCTGGGGATTCCATTTTT	59.996	20	221	700	920
Unigene0017069	1	p4	(CTGG)5	20	897	916	CTCCCACCACCAAAAACACT	59.861	20	ATTAAACACCCGCAGTAGCC	59.114	20	200	746	945	CACCACCAAAAACACTTCCC	60.246	20	ATTAAACACCCGCAGTAGCC	59.114	20	196	750	945	CCACCACCAAAAACACTTCC	60.246	20	ATTAAACACCCGCAGTAGCC	59.114	20	197	749	945
Unigene0017070	1	p5	(AGGTG)4	20	1816	1835
Unigene0017071	1	p5	(AGGTG)4	20	1865	1884
Unigene0017074	1	p4	(TTGA)4	16	2287	2302	GTCATGCTCACCCCTCTCAT	60.08	20	TACAACCAGGAGCGATACCC	59.955	20	263	2080	2342	CGTCTCTGGTGTACAGGCAA	59.897	20	TTCGGCTGCTCCTACAGATT	59.978	20	249	2154	2402	TGAGTCACTCGGGGGTAAAG	60.103	20	TTCGGCTGCTCCTACAGATT	59.978	20	182	2221	2402
Unigene0017077	1	p2	(AT)6	12	847	858	CCCATGGACCCTAATTGTTG	60.044	20	GAGACTATTTTTCATCAGCTCCAA	58.954	24	157	730	886	CCCATGGACCCTAATTGTTG	60.044	20	AGAGACTATTTTTCATCAGCTCCAA	59.818	25	158	730	887	CCCATGGACCCTAATTGTTG	60.044	20	GAGAGACTATTTTTCATCAGCTCCA	60.262	25	159	730	888
Unigene0017082	1	p2	(TA)9	18	1	18
Unigene0017097	1	c	(AT)6agtgagaaaaacagaggta(ATCCG)4	51	304	354	CCGTCCATTCAAATCTCACC	60.317	20	TTGACGCCATTAAGGAGATTG	60.081	21	203	200	402	CCGTCCATTCAAATCTCACC	60.317	20	CAGAGTTGACGCCATTAAGGA	60.256	21	208	200	407	CCGTCCATTCAAATCTCACC	60.317	20	TGACGCCATTAAGGAGATTG	58.721	20	202	200	401
Unigene0017121	1	p4	(TGGC)4	16	197	212	ATACTTCACCATCAACCCCG	59.67	20	TGCAAATAACCACCACCGTA	59.849	20	221	170	390	ATACTTCACCATCAACCCCG	59.67	20	GATCACAAATGCCGACTTGA	59.654	20	160	170	329	TTCCTTGCGATACTTCACCA	59.272	20	TGCAAATAACCACCACCGTA	59.849	20	230	161	390
Unigene0017136	1	p3	(TTG)6	18	5	22
Unigene0017139	1	p3	(AAG)5	15	1	15
Unigene0017143	1	p2	(TC)8	16	239	254
Unigene0017146	1	p2	(TA)6	12	173	184	ATGTCCACACCCTGTCCTTC	59.817	20	TAAGCAGATCCACCACCACC	60.924	20	220	5	224	GATGTCCACACCCTGTCCTT	59.817	20	TAAGCAGATCCACCACCACC	60.924	20	221	4	224	CACACCCTGTCCTTCCTCTC	59.682	20	TAAGCAGATCCACCACCACC	60.924	20	215	10	224
Unigene0017147	1	p2	(GA)7	14	1	14
Unigene0017147	2	p4	(GCTT)5	20	376	395	TCCCTATTGTGGAGGCAAAG	60.066	20	GGAGGGAGGGAGAAAGAAGA	59.749	20	249	196	444	GTCCCTATTGTGGAGGCAAA	59.933	20	GGAGGGAGGGAGAAAGAAGA	59.749	20	250	195	444	GGAGTTTTTGCTTCTTCCCC	60.053	20	ATTTAGGCATCAAGGGAGGG	60.278	20	216	243	458
Unigene0017174	1	p2	(CT)6	12	62	73	AAGCAAGCACAAAGCCAACT	60.059	20	TAACACCATCGCAGAATCCA	60.073	20	142	15	156	AGCAAGCACAAAGCCAACTT	60.059	20	TAACACCATCGCAGAATCCA	60.073	20	141	16	156	AAGCAAGCACAAAGCCAACT	60.059	20	GTGCTTGGACTTGCCATCTT	60.263	20	191	15	205
Unigene0017175	1	p2	(CT)6	12	62	73	AAGCAAGCACAAAGCCAACT	60.059	20	TAACACCATCGCAGAATCCA	60.073	20	181	15	195	AGCAAGCACAAAGCCAACTT	60.059	20	TAACACCATCGCAGAATCCA	60.073	20	180	16	195	AAGCAAGCACAAAGCCAACT	60.059	20	GTGCTTGGACTTGCCATCTT	60.263	20	230	15	244
Unigene0017189	1	p2	(AT)9	18	197	214
Unigene0017190	1	p3	(GGT)7	21	1	21
Unigene0017196	1	p2	(AT)10	20	1	20
Unigene0017206	1	p2	(TG)7	14	9	22
Unigene0017206	2	p2	(AT)6	12	362	373
Unigene0017207	1	p2	(GA)8	16	1	16
Unigene0017213	1	p3	(AGG)6	18	105	122	AGGACTGTCATGTGACGCAG	59.897	20	GCCTTACTTGACTTGCCGTC	59.882	20	277	37	313	GATGGGGAGAATGAACAACC	59.192	20	GCCTTACTTGACTTGCCGTC	59.882	20	258	56	313	GGACTGTCATGTGACGCAGA	60.917	20	GCCTTACTTGACTTGCCGTC	59.882	20	276	38	313
Unigene0017234	1	p3	(TTC)5	15	187	201	CCTGGAACTCAGTCACCGTT	60.151	20	TAGATCTTCGGAGCCATCGT	59.797	20	228	101	328	CCTGGAACTCAGTCACCGTT	60.151	20	AACCCCTTGGTGTCATTGAA	60.21	20	191	101	291	CCTGGAACTCAGTCACCGTT	60.151	20	CGAATAGATCTTCGGAGCCA	60.309	20	232	101	332
Unigene0017246	1	p5	(TGAGT)12	60	835	894
Unigene0017250	1	p2	(CT)6	12	41	52	CGAGTTGATATGAATGTGGTAAGTTT	59.754	26	AGGACAACGGACAACAGGAC	60.009	20	104	4	107	CGAGTTGATATGAATGTGGTAAGTTT	59.754	26	ACAACGGACAACAGGACACA	60.047	20	101	4	104	CGAGTTGATATGAATGTGGTAAGTT	58.584	25	AGGACAACGGACAACAGGAC	60.009	20	104	4	107
Unigene0017253	1	p2	(AT)8	16	335	350
Unigene0017267	1	p2	(GT)9	18	210	227
Unigene0017273	1	p4	(TTTC)5	20	360	379
Unigene0017278	1	p4	(TACA)4	16	21	36
Unigene0017279	1	p4	(TACA)4	16	21	36
Unigene0017304	1	p2	(GA)9	18	2250	2267
Unigene0017307	1	p5	(GAGTA)4	20	91	110	TTTTGACGTCATCTCTGGCT	58.443	20	AAACGTCCTCGAATGAAACG	60.11	20	191	67	257	AATTTTGACGTCATCTCTGGC	59.188	21	AAACGTCCTCGAATGAAACG	60.11	20	193	65	257	TTTTGACGTCATCTCTGGCT	58.443	20	AACGTCCTCGAATGAAACGA	60.636	20	190	67	256
Unigene0017310	1	p3	(TAT)5	15	365	379	TTAAAAACGGTCATGGGGTC	59.662	20	TCAGGACATGGGTGTTTGAA	59.935	20	228	200	427	TTAAAAACGGTCATGGGGTC	59.662	20	CAGAGGGTTGGGCAAACTAA	60.103	20	257	200	456	TTAAAAACGGTCATGGGGTC	59.662	20	GGCAAACTAAAAGTCCCGGT	60.352	20	247	200	446
Unigene0017314	1	p2	(GT)8	16	331	346
Unigene0017318	1	p3	(GGT)5	15	711	725	TGTGGACTTTTGTTTTGCCA	60.127	20	ATCACCACCGCCACTAACTC	59.997	20	244	552	795	GAAGGGACAGCTGTTGGTGT	60.159	20	ATCACCACCGCCACTAACTC	59.997	20	261	535	795	TGTGGACTTTTGTTTTGCCA	60.127	20	CATATTAACCGGTGCAACCC	60.074	20	271	552	822
Unigene0017318	2	p2	(TA)7	14	939	952
Unigene0017321	1	p2	(AT)11	22	1	22
Unigene0017325	1	p2	(AT)6	12	471	482	ATCAAAATACATGCCACCGC	60.731	20	TTTTCTAAGTCCATCTCACTTTCTCTT	59.454	27	118	417	534	ATCAAAATACATGCCACCGC	60.731	20	TTTTCTAAGTCCATCTCACTTTCTC	57.406	25	118	417	534	ATCAAAATACATGCCACCGC	60.731	20	TTTCTAAGTCCATCTCACTTTCTCTT	58.312	26	117	417	533
Unigene0017336	1	p2	(AT)10	20	1	20
Unigene0017338	1	p2	(TA)8	16	118	133	ACACGCTGTCATCTTGCTGT	59.498	20	CCGGGTTTTACCACAGAATC	59.288	20	227	11	237	CGCTGTCATCTTGCTGTACC	59.47	20	CCGGGTTTTACCACAGAATC	59.288	20	224	14	237	ACACGCTGTCATCTTGCTGT	59.498	20	TAAGACTGGCCGGGTTTTAC	59.087	20	236	11	246
Unigene0017354	1	p2	(TA)6	12	803	814	ACAGCTTCCCCTCAAAGAAA	58.909	20	CACGGAAATTTTTGTTGCCT	59.975	20	197	660	856	AGCTTCCCCTCAAAGAAATG	58.385	20	CACGGAAATTTTTGTTGCCT	59.975	20	195	662	856	CAGCTTCCCCTCAAAGAAAT	58.385	20	CACGGAAATTTTTGTTGCCT	59.975	20	196	661	856
Unigene0017356	1	p3	(GAA)5	15	188	202
Unigene0017365	1	p2	(TG)9	18	471	488
Unigene0017369	1	p3	(GAA)7	21	262	282
Unigene0017375	1	p2	(AT)7	14	268	281	TTGGAAGGTGATGGGTTAGC	59.933	20	ACATGGCTTTCCTTTTTGCT	58.836	20	232	73	304	TGGGTTAGCTGAAAAATGGG	59.931	20	ACATGGCTTTCCTTTTTGCT	58.836	20	221	84	304	GAATGTTGGAAGGTGATGGG	60.173	20	ACATGGCTTTCCTTTTTGCT	58.836	20	237	68	304
Unigene0017378	1	c	(ATTT)4atctatcattt(TA)8	43	45	87	AACCAGGTTTGCTATATTCTTTGT	57.497	24	CCACCCGCAACATACATACA	60.257	20	174	18	191	AACCAGGTTTGCTATATTCTTTGT	57.497	24	TCATGAGTGGATTTGCATGG	60.481	20	115	18	132	AACCAGGTTTGCTATATTCTTTGT	57.497	24	AACCACCCGCAACATACATA	58.773	20	176	18	193
Unigene0017382	1	p5	(GCCAG)4	20	670	689	GACGCCGAGAGACGATTTTA	60.352	20	CCTGGAGGCCAAAAGTCAA	61.16	19	260	452	711	GACGCCGAGAGACGATTTTA	60.352	20	CCTGGAGGCCAAAAGTCA	59.755	18	260	452	711	GACGCCGAGAGACGATTTTA	60.352	20	GCCTGGAGGCCAAAAGTC	60.747	18	261	452	712
Unigene0017408	1	p2	(AG)7	14	17	30
Unigene0017419	1	p5	(GAAAA)4	20	1	20
Unigene0017423	1	p3	(TAC)7	21	189	209	GTTACTGGGCCATTTGGGAT	60.94	20	CTGTTGATGGGCTGACCTTT	60.111	20	162	150	311	GTTACTGGGCCATTTGGGAT	60.94	20	TCAGAGGTTTGTTGTCGTGC	59.88	20	185	150	334	TACTGGGCCATTTGGGATT	60.14	19	CTGTTGATGGGCTGACCTTT	60.111	20	160	152	311
Unigene0017424	1	p2	(TA)10	20	332	351
Unigene0017438	1	p2	(TC)9	18	1	18
Unigene0017444	1	p6	(GCAGAA)4	24	1	24
Unigene0017483	1	c	(AC)9g(CA)11	41	114	154	GCCCATCTCTTGCTCCTGAT	61.679	20	AGCTATGTCGTCGGCTTTGT	59.904	20	226	15	240	GTTGCCCATCTCTTGCTCCT	61.702	20	AGCTATGTCGTCGGCTTTGT	59.904	20	229	12	240	CCCATCTCTTGCTCCTGATAA	59.278	21	AGCTATGTCGTCGGCTTTGT	59.904	20	225	16	240
Unigene0017483	2	p2	(TA)9	18	310	327
Unigene0017494	1	p2	(TA)9	18	1	18
Unigene0017496	1	p3	(ATG)7	21	289	309	TACCAAGGAGCTTGATGCCT	59.836	20	AGAGGTGGAACGCCTCTTTT	60.247	20	222	195	416	TACCAAGGAGCTTGATGCCT	59.836	20	ACTCATCCACTCATAGCGGC	60.249	20	242	195	436	TTACCAAGGAGCTTGATGCC	60.214	20	AGAGGTGGAACGCCTCTTTT	60.247	20	223	194	416
Unigene0017511	1	p2	(TC)7	14	247	260	AAGGAAGGAGGCGAAGAGAC	59.957	20	TTTCAATTGGGTCTTTGTAAATG	58.104	23	190	121	310	AAGGAAGGAGGCGAAGAGAC	59.957	20	TGACAAGTAAATTAAAGTGCGATCA	60.07	25	169	121	289	AAGGAAGGAGGCGAAGAGAC	59.957	20	TTGGGTCTTTGTAAATGACAAGT	57.729	23	184	121	304
Unigene0017513	1	p2	(TC)7	14	144	157	GAGATGCCCAATTCAAAACC	59.368	20	TGACAAGTAAATTAAAGTGCGATCA	60.07	25	104	83	186	GATGCCCAATTCAAAACCTT	58.882	20	TGACAAGTAAATTAAAGTGCGATCA	60.07	25	102	85	186	AGATGCCCAATTCAAAACCTT	59.828	21	TGACAAGTAAATTAAAGTGCGATCA	60.07	25	103	84	186
Unigene0017516	1	p4	(ATCT)4	16	357	372
Unigene0017518	1	p5	(ATGCG)4	20	174	193	AATTGCCAAACAGAGGATGG	59.933	20	TTTTTACCAAATCGCTTCCC	59.055	20	174	100	273	AATTGCCAAACAGAGGATGG	59.933	20	GGGATCCTTGTTAAAATCCCA	60.006	21	199	100	298	AATTGCCAAACAGAGGATGG	59.933	20	TTTTTACCAAATCGCTTCCCT	59.957	21	174	100	273
Unigene0017528	1	p4	(ATTT)4	16	931	946	TCGACAATGCGTCACTTGAT	60.272	20	TTTTGAAAGAAAACACACCTTATTTG	59.866	26	192	809	1000	TCGACAATGCGTCACTTGAT	60.272	20	TTGAAAGAAAACACACCTTATTTGTC	59.865	26	190	809	998	CAATTCGACAATGCGTCACT	59.722	20	TTTTGAAAGAAAACACACCTTATTTG	59.866	26	196	805	1000
Unigene0017532	1	p2	(AT)6	12	346	357
Unigene0017539	1	p2	(TA)6	12	182	193	TCCATCAATCAAAAAGCTCAAA	59.699	22	CGACGACGAATAGACGGATT	60.096	20	256	1	256	TCCATCAATCAAAAAGCTCAA	58.348	21	CGACGACGAATAGACGGATT	60.096	20	256	1	256	ATCCATCAATCAAAAAGCTCAAA	59.963	23	CGACGACGAATAGACGGATT	60.096	20	257	0	256
Unigene0017553	1	p3	(ACC)5	15	580	594	TCCACCATATCCACCTCCAT	60.011	20	GAGCCAAAAAGAGCCATCAG	59.955	20	129	516	644	TCCACCATATCCACCTCCAT	60.011	20	CTGAGCCAAAAAGAGCCATC	59.955	20	131	516	646	AGCCATACCCATATCCACCA	60.036	20	GAGCCAAAAAGAGCCATCAG	59.955	20	262	383	644
Unigene0017554	1	p3	(ACC)5	15	580	594	TCCACCATATCCACCTCCAT	60.011	20	GAGCCAAAAAGAGCCATCAG	59.955	20	129	516	644	TCCACCATATCCACCTCCAT	60.011	20	CTGAGCCAAAAAGAGCCATC	59.955	20	131	516	646	AGCCATACCCATATCCACCA	60.036	20	GAGCCAAAAAGAGCCATCAG	59.955	20	262	383	644
Unigene0017557	1	p6	(CTCTCC)4	24	1	24
Unigene0017568	1	p2	(GA)7	14	554	567
Unigene0017569	1	p2	(GA)7	14	1178	1191
Unigene0017571	1	p3	(GAT)6	18	3	20
Unigene0017575	1	p4	(AATA)4	16	590	605	TCGGTGATGCATATGACGTT	59.955	20	CATCCTCTAAAAATCGGGCA	60.031	20	263	464	726	TCAACCTCCAACAAGTGCAG	59.873	20	CATCCTCTAAAAATCGGGCA	60.031	20	223	504	726	CATGAGCCCTCCAGAGGTAA	60.21	20	CATCCTCTAAAAATCGGGCA	60.031	20	166	561	726
Unigene0017593	1	p2	(AG)6	12	352	363
Unigene0017603	1	p2	(AT)9	18	237	254
Unigene0017604	1	p2	(TA)9	18	494	511
Unigene0017622	1	p2	(AG)12	24	1	24
Unigene0017623	1	p2	(AG)12	24	1	24
Unigene0017624	1	p2	(AG)12	24	1	24
Unigene0017642	1	p4	(ACAT)4	16	45	60	GAAGGGGATGAAAGTGAAAGG	59.926	21	AACATGGGTGTTGTTTGGGT	59.989	20	156	0	155	AAGGGGATGAAAGTGAAAGGA	59.926	21	AACATGGGTGTTGTTTGGGT	59.989	20	155	1	155	GAAGGGGATGAAAGTGAAAGG	59.926	21	ATGTTTGGGAACATGGGTGT	59.95	20	165	0	164
Unigene0017642	2	p3	(TCA)5	15	213	227	CCATGTTCCCAAACATCTCC	60.173	20	GACGCACTTCCTTCGTCTTC	59.997	20	116	149	264	CCCATGTTCCCAAACATCTC	60.173	20	GACGCACTTCCTTCGTCTTC	59.997	20	117	148	264	CCATGTTCCCAAACATCTCC	60.173	20	CTTGAATCCTTCCCTCACCA	60.042	20	214	149	362
Unigene0017642	3	p2	(TA)10	20	711	730
Unigene0017643	1	p4	(ACAT)4	16	45	60	GAAGGGGATGAAAGTGAAAGG	59.926	21	AACATGGGTGTTGTTTGGGT	59.989	20	156	0	155	AAGGGGATGAAAGTGAAAGGA	59.926	21	AACATGGGTGTTGTTTGGGT	59.989	20	155	1	155	GAAGGGGATGAAAGTGAAAGG	59.926	21	ATGTTTGGGAACATGGGTGT	59.95	20	165	0	164
Unigene0017643	2	p3	(TCA)5	15	213	227	CCATGTTCCCAAACATCTCC	60.173	20	GACGCACTTCCTTCGTCTTC	59.997	20	116	149	264	CCCATGTTCCCAAACATCTC	60.173	20	GACGCACTTCCTTCGTCTTC	59.997	20	117	148	264	CCATGTTCCCAAACATCTCC	60.173	20	CTTGAATCCTTCCCTCACCA	60.042	20	214	149	362
Unigene0017652	1	p4	(GATC)4	16	421	436	TCTTGGCTCTTCTCAGGCAT	60.096	20	ATACAATACCAAGGCTCGGC	59.07	20	207	262	468	TCTCTTGGCTCTTCTCAGGC	59.827	20	ATACAATACCAAGGCTCGGC	59.07	20	209	260	468	GGAGCTGGATTCTCTCTCCC	60.3	20	ATACAATACCAAGGCTCGGC	59.07	20	268	201	468
Unigene0017653	1	p2	(CA)11	22	448	469
Unigene0017674	1	p2	(AT)11	22	1292	1313
Unigene0017698	1	p2	(CT)8	16	150	165	TTGGATGTTGAGTTGGATGG	59.343	20	CTCATGCACCCTCCTCATTT	60.073	20	209	1	209	TTGGATGTTGAGTTGGATGG	59.343	20	TCTCATGCACCCTCCTCATT	60.622	20	210	1	210	TGGATGTTGAGTTGGATGGTT	60.225	21	CTCATGCACCCTCCTCATTT	60.073	20	208	2	209
Unigene0017700	1	p3	(TCC)5	15	410	424
Unigene0017701	1	p3	(TCC)5	15	219	233
Unigene0017710	1	p2	(AT)8	16	261	276	CTGAGGGACGAGGGTATCAA	60.065	20	TTTCCTCGAACCAAATCCTG	60.044	20	215	118	332	AAGCTGAGGGACGAGGGTAT	60.096	20	TTTCCTCGAACCAAATCCTG	60.044	20	218	115	332	TTTTTCTGCTGAAACTGGGG	60.22	20	TTTCCTCGAACCAAATCCTG	60.044	20	170	163	332
Unigene0017725	1	p3	(GAT)6	18	1410	1427
Unigene0017727	1	p3	(ATG)7	21	1	21
Unigene0017729	1	p3	(ACA)7	21	1	21
Unigene0017730	1	p3	(ACA)7	21	1	21
Unigene0017731	1	p2	(CT)7	14	39	52	TCCTCAGTATACTCCGTGAGTTTTT	59.631	25	TCATAGCCACAAAATTCCCA	58.965	20	117	8	124	TCCTCAGTATACTCCGTGAGTTTTT	59.631	25	CATAGCCACAAAATTCCCAAA	59.818	21	116	8	123	TCCTCAGTATACTCCGTGAGTTTTT	59.631	25	TCATAGCCACAAAATTCCCAA	60.308	21	117	8	124
Unigene0017770	1	p3	(GAA)5	15	525	539
Unigene0017795	1	p2	(AG)6	12	338	349
Unigene0017816	1	p2	(CA)6	12	1115	1126	CACGTGCTTCATCTGTGCTT	60.056	20	CAAGCCCAATTCTTGCCTAC	59.708	20	268	1002	1269	AACACGTGCTTCATCTGTGC	59.912	20	CAAGCCCAATTCTTGCCTAC	59.708	20	270	1000	1269	CACGTGCTTCATCTGTGCTT	60.056	20	ATCCACCAAGCCCAATTCTT	60.693	20	274	1002	1275
Unigene0017827	1	p2	(TG)6	12	6	17
Unigene0017855	1	p2	(AT)7	14	1	14
Unigene0017878	1	p2	(AT)8	16	1	16
Unigene0017881	1	p2	(TA)9	18	252	269
Unigene0017906	1	p2	(CT)6	12	294	305	CCAGCCAATTATTCATAACCC	58.325	21	TCTGTGGAGAGCTATGTTTGTG	58.036	22	204	127	330	ACCAGCCAATTATTCATAACCC	59.126	22	TCTGTGGAGAGCTATGTTTGTG	58.036	22	205	126	330	CCAGCCAATTATTCATAACCCA	60.894	22	TCTGTGGAGAGCTATGTTTGTG	58.036	22	204	127	330
Unigene0017920	1	p4	(AACA)4	16	484	499
Unigene0017926	1	p2	(TC)9	18	280	297	CGAAGGAGAGATTCCAGTGC	59.95	20	CCGATCATGATGACACGAAG	60.072	20	185	152	336	GCGAAGGAGAGATTCCAGTG	59.95	20	CCGATCATGATGACACGAAG	60.072	20	186	151	336	GACGTCGTGGAAGGAGGTAA	60.111	20	CCGATCATGATGACACGAAG	60.072	20	228	109	336
Unigene0017958	1	p2	(TC)10	20	352	371
Unigene0017966	1	p2	(TC)6	12	84	95	ACACAGACACTCCACCACCA	60.045	20	CACCTTTTCGGTAGGAATCG	59.564	20	234	40	273	CACACAGACACTCCACCACC	60.045	20	CACCTTTTCGGTAGGAATCG	59.564	20	235	39	273	CCACACAGACACTCCACCAC	60.045	20	CACCTTTTCGGTAGGAATCG	59.564	20	236	38	273
Unigene0017971	1	p2	(AT)10	20	268	287
Unigene0017987	1	p4	(ACAT)4	16	1632	1647	ATTTCTCACCTCAACCGCAT	59.556	20	TAGTCCTAGCCCTAGCCACG	59.494	20	208	1492	1699	TGCAAGGAAGGGTTATGGTT	59.429	20	TAGTCCTAGCCCTAGCCACG	59.494	20	150	1550	1699	TTGCAAGGAAGGGTTATGGT	59.429	20	TAGTCCTAGCCCTAGCCACG	59.494	20	151	1549	1699
Unigene0017989	1	p2	(TC)8	16	2	17
Unigene0018002	1	p2	(GA)6	12	680	691	GTCGAGACAGAATGAGGCCA	61.376	20	CTCCACTCTCTCATTCGCGT	60.555	20	112	606	717	GACAGAATGAGGCCAGAGACA	60.402	21	CCACTCTCTCATTCGCGTCT	60.555	20	105	611	715	GACAGAATGAGGCCAGAGACA	60.402	21	CTCCACTCTCTCATTCGCGT	60.555	20	107	611	717
Unigene0018003	1	p2	(GA)6	12	652	663	GTCGAGACAGAATGAGGCCA	61.376	20	CTCCACTCTCTCATTCGCGT	60.555	20	112	578	689	GACAGAATGAGGCCAGAGACA	60.402	21	CCACTCTCTCATTCGCGTCT	60.555	20	105	583	687	GACAGAATGAGGCCAGAGACA	60.402	21	CTCCACTCTCTCATTCGCGT	60.555	20	107	583	689
Unigene0018005	1	p4	(GCAC)4	16	94	109	GTTCCTTCAACTCCAGCAGC	59.997	20	CAGTAACTGGGCACTCCCAT	59.989	20	100	46	145	CGAGTTCCTTCAACTCCAGC	59.989	20	CAGTAACTGGGCACTCCCAT	59.989	20	103	43	145	GGAATTGATTTCAGCCCGTA	59.901	20	CAGTAACTGGGCACTCCCAT	59.989	20	123	23	145
Unigene0018005	2	p4	(AATT)4	16	451	466	CACCCTGATGTAGATGCGTG	60.136	20	AGTGGTATCGTTGAAGGGAAA	58.566	21	275	257	531	CACCCTGATGTAGATGCGTG	60.136	20	GTGGTATCGTTGAAGGGAAA	57.517	20	274	257	530	GCTACTGGTGTTTCTGCGGT	60.321	20	AGTGGTATCGTTGAAGGGAAA	58.566	21	122	410	531
Unigene0018006	1	p4	(GCAC)4	16	361	376	TTTGTCTGGGTGGATTTGGT	60.21	20	CAGTAACTGGGCACTCCCAT	59.989	20	224	189	412	TACCACCCCGATCATGCTAT	60.177	20	CACTCCCATTGCAGGAAGAT	60.073	20	273	129	401	TTTGTCTGGGTGGATTTGGT	60.21	20	CACTCCCATTGCAGGAAGAT	60.073	20	213	189	401
Unigene0018006	2	p4	(AATT)4	16	718	733	CACCCTGATGTAGATGCGTG	60.136	20	AGTGGTATCGTTGAAGGGAAA	58.566	21	275	524	798	CACCCTGATGTAGATGCGTG	60.136	20	GTGGTATCGTTGAAGGGAAA	57.517	20	274	524	797	GCTACTGGTGTTTCTGCGGT	60.321	20	AGTGGTATCGTTGAAGGGAAA	58.566	21	122	677	798
Unigene0018012	1	p3	(TGG)5	15	434	448	CGGTTACAATAATGGCGGAC	60.209	20	TATCCATGATGGCATCCTCC	60.658	20	126	409	534	CTGATGCAGCTACTGATGGC	59.577	20	TATCCATGATGGCATCCTCC	60.658	20	148	387	534	GCTGATGCAGCTACTGATGG	59.577	20	TATCCATGATGGCATCCTCC	60.658	20	149	386	534
Unigene0018036	1	p4	(TTCT)4	16	16	31
Unigene0018037	1	p4	(TTCT)4	16	16	31
Unigene0018038	1	p4	(TAAT)5	20	154	173	TGAAGGGATGCACACACATT	59.967	20	AAAGTACGTAGACCGACCAAGC	59.717	22	169	66	234	TGAAGGGATGCACACACATT	59.967	20	CGTAGACCGACCAAGCTAAG	57.665	20	163	66	228	TGAAGGGATGCACACACATT	59.967	20	ACGTAGACCGACCAAGCTAAG	58.548	21	164	66	229
Unigene0018039	1	p2	(TG)9	18	122	139	TTTTCTGTTTTCTGGGTCGG	60.081	20	TCCACACCATCAAAGTCCAA	59.935	20	206	48	253	TTCTGTTTTCTGGGTCGGAT	59.526	20	TCCACACCATCAAAGTCCAA	59.935	20	204	50	253	TTTTCTGTTTTCTGGGTCGG	60.081	20	TCAAAGTCCAAAACCCCAGT	59.425	20	197	48	244
Unigene0018046	1	p2	(GA)10	20	4	23
Unigene0018046	2	p3	(TAT)5	15	735	749
Unigene0018050	1	p3	(GTG)5	15	242	256	CCCTACCAGCTCCATTTTCA	60.066	20	GTTTCGTAACGTTCGGGGTA	59.861	20	195	101	295	CCCTACCAGCTCCATTTTCA	60.066	20	AACGTTCGGGGTATGATTGA	60.192	20	188	101	288	CCCTACCAGCTCCATTTTCA	60.066	20	CGAGGAAGAGTACGGGTTTG	59.728	20	255	101	355
Unigene0018050	2	c	(TGC)6tttttccctcttccgcccatctaatctatctatctatagatctatctgcaattaattcacaacaaaacaaaaaagaaaatatttttttattattaaga(AT)8caaattataagatgaag(AT)6	161	489	649	AACCTTCACTGCCAAACACC	60.012	20	CCTTGTCCATTCTGATCGGT	59.927	20	238	439	676	AACCTTCACTGCCAAACACC	60.012	20	CCTTGTTCCCTCTCCAAACA	60.081	20	274	439	712	GGCACATCGTCTCCAACTCT	60.269	20	CCTTGTCCATTCTGATCGGT	59.927	20	213	464	676
Unigene0018051	1	c	(TGC)6tttttccctcttccgcccatctaatctatctatctatagatctatctgcaattaattcacaacaaaacaaaaaagaaaatatttttttattattaaga(AT)8caaattataagatgaag(AT)6	161	546	706	AAATACCCAAGTGCCCAGTG	59.853	20	CCTTGTCCATTCTGATCGGT	59.927	20	275	459	733	GTGCATTGGCAACAGAACAC	60.168	20	CCTTGTCCATTCTGATCGGT	59.927	20	258	476	733	TGCATTGGCAACAGAACACT	60.31	20	CCTTGTCCATTCTGATCGGT	59.927	20	257	477	733
Unigene0018084	1	p3	(CAT)5	15	80	94	TCCTTTTCGTTAAGCGCATC	60.343	20	TCAACTCGATCACTTGGCAG	59.984	20	194	45	238	TCCTTTTCGTTAAGCGCATC	60.343	20	CTCAACTCGATCACTTGGCA	59.984	20	195	45	239	TCCTTTTCGTTAAGCGCATC	60.343	20	TTCCGGAAAGCCAGTCATAC	60.074	20	116	45	160
Unigene0018085	1	p3	(CAT)5	15	80	94	TCCTTTTCGTTAAGCGCATC	60.343	20	TCAACTCGATCACTTGGCAG	59.984	20	194	45	238	TCCTTTTCGTTAAGCGCATC	60.343	20	CTCAACTCGATCACTTGGCA	59.984	20	195	45	239	TCCTTTTCGTTAAGCGCATC	60.343	20	TTCCGGAAAGCCAGTCATAC	60.074	20	116	45	160
Unigene0018086	1	p2	(TC)7	14	23	36
Unigene0018094	1	p2	(AG)7	14	588	601	GGGAGGGAGGAAGAAGTGAG	60.186	20	GGCCGTGATTAGCTTCAAAA	60.209	20	246	406	651	AGGAATACAGGATCGGGGAG	60.285	20	GGCCGTGATTAGCTTCAAAA	60.209	20	261	391	651	GGGAGGGAGGAAGAAGTGAG	60.186	20	CTTCACCTGGCCGTGATTAG	60.647	20	254	406	659
Unigene0018095	1	p2	(CA)6	12	1	12
Unigene0018147	1	p5	(GGCCT)4	20	137	156	AGAGCTTGGGTGGTAGGGAT	59.957	20	GTGTTGTTTCAGGCTTGGGT	60.012	20	192	41	232	AGAGCTTGGGTGGTAGGGAT	59.957	20	GGCTAAGCCTGTTGGACTTG	59.875	20	278	41	318	AGAGCTTGGGTGGTAGGGAT	59.957	20	GCTAAGCCTGTTGGACTTGG	59.875	20	277	41	317
Unigene0018182	1	p3	(GAT)5	15	126	140	TGTGCAAAAGGAAATCAAACC	59.967	21	CTCTGCCCTCTGCTACTGCT	59.914	20	230	37	266	TGTGCAAAAGGAAATCAAACC	59.967	21	TGCCGGAAACAAACACTACA	60.149	20	277	37	313	TGTGCAAAAGGAAATCAAACC	59.967	21	ACTAGAATGCCCTCTGCCCT	60.233	20	241	37	277
Unigene0018183	1	p3	(GAT)5	15	1339	1353	CGGATTGCTTAGTGGTTGGT	59.993	20	CCGTCTCTCACGCCTATTCT	59.454	20	247	1150	1396	ACGGATTGCTTAGTGGTTGG	59.993	20	CCGTCTCTCACGCCTATTCT	59.454	20	248	1149	1396	CATCTTGGTGGCGAAGAGAT	60.218	20	CCGTCTCTCACGCCTATTCT	59.454	20	205	1192	1396
Unigene0018191	1	p2	(AT)10	20	447	466
Unigene0018232	1	p5	(GAATA)4	20	498	517	CCCGTTAAGAAAAATGAGGTTG	59.873	22	CGGCATTTCCTTCAAAATGT	59.938	20	273	418	690	TGTCCCGTTAAGAAAAATGAGG	60.336	22	CGGCATTTCCTTCAAAATGT	59.938	20	276	415	690	AAGAGAAGAGGGAGCTTGAACA	59.638	22	CGGCATTTCCTTCAAAATGT	59.938	20	219	472	690
Unigene0018250	1	p2	(TA)9	18	52	69	GCGCAAACCCTAGATTTATCC	59.949	21	CACCATGTCTCCCACACAAG	59.997	20	275	24	298	GCGCAAACCCTAGATTTATCC	59.949	21	TTGTTACCTGCTGACCCTCC	60.111	20	130	24	153	CGCAAACCCTAGATTTATCCC	59.816	21	CACCATGTCTCCCACACAAG	59.997	20	274	25	298
Unigene0018254	1	p2	(TA)7	14	370	383
Unigene0018255	1	p2	(TA)7	14	344	357
Unigene0018259	1	p2	(TA)6	12	210	221	CACCCTAAACACATGGACCC	60.088	20	CGTCTTTGTTCTCACTGCCA	60.025	20	119	148	266	CCACCCTAAACACATGGACC	60.088	20	CGTCTTTGTTCTCACTGCCA	60.025	20	120	147	266	CACCCTAAACACATGGACCC	60.088	20	GCTTGCCTAAATTGAGCACC	59.851	20	168	148	315
Unigene0018264	1	p4	(ATTA)5	20	563	582	TCCCTTGGGTACCTCTCCTT	59.928	20	CCCCCAGAAACCTCCTCTTA	60.426	20	272	341	612	CTCCCAGCAGCTTTAACCAA	60.378	20	ACTGGGAACGTTTTCACACC	59.867	20	196	435	630	CTCAGACAGCTCTCCCACCT	59.579	20	ACTGGGAACGTTTTCACACC	59.867	20	257	374	630
Unigene0018267	1	p4	(ATTA)5	20	587	606	TCCCTTGGGTACCTCTCCTT	59.928	20	CCCCCAGAAACCTCCTCTTA	60.426	20	272	365	636	CTCCCAGCAGCTTTAACCAA	60.378	20	ACTGGGAACGTTTTCACACC	59.867	20	196	459	654	CTCAGACAGCTCTCCCACCT	59.579	20	ACTGGGAACGTTTTCACACC	59.867	20	257	398	654
Unigene0018282	1	p4	(GGAT)4	16	38	53
Unigene0018282	2	c	(AACT)5attcctagcttcttaattgttcttatctatatatatatt(GATC)4	75	778	852	CAAAGCTGTCCGAACACTGA	60.025	20	CTCCCGTATATCACCGCTTC	59.551	20	237	647	883	ATACAGCAGCTTGACCACCC	60.142	20	CTCCCGTATATCACCGCTTC	59.551	20	156	728	883	ATACAGCAGCTTGACCACCC	60.142	20	CCCGTATATCACCGCTTCAG	60.481	20	154	728	881
Unigene0018291	1	p3	(TAA)6	18	131	148	GCGGTAAAACCAGAATTCCA	59.938	20	AAAGAGGAGCTGCTGAGACG	59.891	20	250	50	299	GCGGTAAAACCAGAATTCCA	59.938	20	AGAGGAGCTGCTGAGACGAC	59.89	20	248	50	297	GCGGTAAAACCAGAATTCCA	59.938	20	AAGAGGAGCTGCTGAGACGA	60.431	20	249	50	298
Unigene0018292	1	p3	(CTC)6	18	90	107	CCTCAAATTCAAGATCCGACA	60.059	21	GTCCTCCAAACTACACCGGA	59.966	20	202	45	246	CCTCAAATTCAAGATCCGACA	60.059	21	CCTCCAAACTACACCGGAAA	59.964	20	200	45	244	CCTCAAATTCAAGATCCGACA	60.059	21	TCCTCCAAACTACACCGGAA	60.486	20	201	45	245
Unigene0018308	1	p3	(AGT)5	15	534	548	CGAGAGCCTGCATTTTCTTC	60.096	20	AAATCTGAAAAATGCCCCTG	59.019	20	269	331	599	AAGATGAGTTGTGCCAGGCT	59.874	20	AAATCTGAAAAATGCCCCTG	59.019	20	175	425	599	CGAGAGCCTGCATTTTCTTC	60.096	20	CCCCTGCAAAGCTAGAAAAC	58.973	20	255	331	585
Unigene0018313	1	p3	(GTT)5	15	785	799	GCGATGAATCTGGCAGAAAT	60.185	20	CCCATTTGCTCCTCCAATAA	59.894	20	204	636	839	GCGATGAATCTGGCAGAAAT	60.185	20	CATTTGGTCCCTCAGCACTT	60.111	20	233	636	868	AGTGGAAACAACGGAGCTGT	59.769	20	TCTTCTTCCTCCTCCAAGCA	60.065	20	249	744	992
Unigene0018314	1	p3	(GTT)5	15	1791	1805	GCGATGAATCTGGCAGAAAT	60.185	20	CCCATTTGCTCCTCCAATAA	59.894	20	204	1642	1845	GCGATGAATCTGGCAGAAAT	60.185	20	CATTTGGTCCCTCAGCACTT	60.111	20	233	1642	1874	AGTGGAAACAACGGAGCTGT	59.769	20	TCTTCTTCCTCCTCCAAGCA	60.065	20	249	1750	1998
Unigene0018316	1	c	(CT)8tagttttattcatctaaattctctgtccccattcttgcttatctaatataaattataatctaa(TTC)5	94	116	209	AGCTAAGCCATGCAGACTTGT	59.163	21	CCAATGGAGCTTAACCAATTTC	59.844	22	224	34	257	AGCTAAGCCATGCAGACTTGT	59.163	21	TCCAATGGAGCTTAACCAATTT	59.844	22	225	34	258	GCTAAGCCATGCAGACTTGT	58.132	20	CCAATGGAGCTTAACCAATTTC	59.844	22	223	35	257
Unigene0018322	1	p2	(AT)11	22	1	22
Unigene0018350	1	p2	(AT)9	18	381	398	GTGTTTGCTACGCTGGGAAT	60.14	20	TCCTTTTTAAAACCCCTTTTTGA	60.186	23	241	263	503	GGGAGGAGAATGCAGAAGTG	59.803	20	TCCTTTTTAAAACCCCTTTTTGA	60.186	23	197	307	503	TGGGAGGAGAATGCAGAAGT	59.803	20	TCCTTTTTAAAACCCCTTTTTGA	60.186	23	198	306	503
Unigene0018363	1	p2	(AG)7	14	238	251
Unigene0018368	1	p2	(TC)6	12	638	649	TGCAACCAGTGTTCTCCTCA	60.44	20	CGCTCGTCTGGAGGCTACTA	60.689	20	133	563	695	TGCAACCAGTGTTCTCCTCA	60.44	20	GGTGAAAACCCAACAAAAGG	59.308	20	112	563	674	TCTTTGCTCACTCCTCCACA	59.545	20	CGCTCGTCTGGAGGCTACTA	60.689	20	102	594	695
Unigene0018390	1	p2	(AT)6	12	265	276	GGTACCAACTGCCAAAATTGA	59.853	21	TTATGGCATCCGTGACACAT	59.805	20	211	123	333	GGTACCAACTGCCAAAATTGA	59.853	21	TGACACATAGCTTGCCTGGA	60.413	20	199	123	321	GGTACCAACTGCCAAAATTGA	59.853	21	CGTGACACATAGCTTGCCTG	60.472	20	201	123	323
Unigene0018422	1	p4	(AAAG)4	16	295	310	CAGAGGCAGCCTTTTACCTG	60.008	20	CGAGGAATTGGAAAGGTTGA	60.044	20	236	135	370	GCGTTTAAGCGGATCTACCA	60.23	20	CGAGGAATTGGAAAGGTTGA	60.044	20	104	267	370	TCACAAGCCGGTCTACATCA	60.263	20	CGAGGAATTGGAAAGGTTGA	60.044	20	195	176	370
Unigene0018494	1	p2	(AT)9	18	7	24
Unigene0018506	1	p2	(TA)6	12	83	94	GGCAGACGTCACAGAGAGAA	59.129	20	GCCAATCCAACTTTCTCAGC	59.82	20	247	39	285	GGCAGACGTCACAGAGAGAAT	59.47	21	GCCAATCCAACTTTCTCAGC	59.82	20	247	39	285	CGGCAGACGTCACAGAGAG	60.777	19	GCCAATCCAACTTTCTCAGC	59.82	20	248	38	285
Unigene0018506	2	p4	(ATAA)4	16	217	232	GGCAGACGTCACAGAGAGAA	59.129	20	GCCAATCCAACTTTCTCAGC	59.82	20	247	39	285	GGCAGACGTCACAGAGAGAAT	59.47	21	GCCAATCCAACTTTCTCAGC	59.82	20	247	39	285	CGGCAGACGTCACAGAGAG	60.777	19	GCCAATCCAACTTTCTCAGC	59.82	20	248	38	285
Unigene0018513	1	c	(AT)9ggagagagagagctagagagggtgtgagtgtgt(GA)8	67	1	67
Unigene0018525	1	p2	(GA)9	18	1	18
Unigene0018546	1	p2	(TA)7	14	472	485	GTCCATGTCTTGGCCAGATT	59.934	20	CATTGGTGAATGCCTTTTCA	59.518	20	265	325	589	TTGGCCAGATTAAGGTGGAG	60.066	20	CATTGGTGAATGCCTTTTCA	59.518	20	256	334	589	GGCCAGATTAAGGTGGAGGT	60.328	20	CATTGGTGAATGCCTTTTCA	59.518	20	254	336	589
Unigene0018562	1	p2	(CA)6	12	294	305
Unigene0018564	1	p4	(CACT)5	20	1	20
Unigene0018566	1	p3	(ATA)5	15	465	479
Unigene0018595	1	p2	(GA)6	12	2	13
Unigene0018596	1	p2	(TA)7	14	1	14
Unigene0018600	1	p3	(AAG)7	21	1	21
Unigene0018616	1	p3	(AGA)5	15	34	48	AGCTTTACAGATGAATCCGTTG	58.403	22	GGACACTTCCTCCTTCCCTT	59.534	20	189	7	195	GCTTTACAGATGAATCCGTTG	57.379	21	GGACACTTCCTCCTTCCCTT	59.534	20	188	8	195	AGCTTTACAGATGAATCCGTTG	58.403	22	TGAGAATTTTTGGCCTTCCA	60.555	20	278	7	284
Unigene0018627	1	p3	(TGG)7	21	789	809	GTGGTGGTGCAAGAGAGGAT	60.12	20	TAGGCAGTCTCCTCCGAAAA	59.948	20	106	754	859	GTGGTGGTGCAAGAGAGGAT	60.12	20	CATATTCATCCGCTGGACCT	59.917	20	245	754	998	GGCTGAACTCTAGTGGCTCG	60.156	20	TAGGCAGTCTCCTCCGAAAA	59.948	20	142	718	859
Unigene0018643	1	p3	(ATC)5	15	499	513	AACGAAGTGCAATATTTCCTCAA	60.017	23	TGAATCTGGCCTTCCTTTTG	60.184	20	276	365	640	CGAAGTGCAATATTTCCTCAA	57.913	21	TGAATCTGGCCTTCCTTTTG	60.184	20	274	367	640	CGAAGTGCAATATTTCCTCAAG	58.899	22	TGAATCTGGCCTTCCTTTTG	60.184	20	274	367	640
Unigene0018726	1	p2	(AT)7	14	115	128	TCAAGGGCGCAATGTAAAAT	60.456	20	ATTTAGCGACGAATGAACCG	60.096	20	122	83	204	ACTTCAAGGGCGCAATGTAA	60.637	20	ATTTAGCGACGAATGAACCG	60.096	20	125	80	204	AACTTCAAGGGCGCAATGTA	60.637	20	ATTTAGCGACGAATGAACCG	60.096	20	126	79	204
Unigene0018746	1	p2	(TA)6	12	25	36	GACTGTGGAACCCTCTTCTCT	57.41	21	ATCTGCAATCCTCCCAAGG	60.019	19	115	0	114	GACTGTGGAACCCTCTTCTCT	57.41	21	GCTTAATCTGCAATCCTCCC	58.742	20	120	0	119	GACTGTGGAACCCTCTTCTCT	57.41	21	AATCTGCAATCCTCCCAAGG	61.345	20	116	0	115
Unigene0018918	1	p4	(GAGC)5	20	28	47
Unigene0019027	1	p2	(TA)9	18	2	19
Unigene0019037	1	p4	(GAAG)5	20	119	138	CAAGGACAAGGCATTGGATT	59.933	20	CGCGTGGAATTACTTATGGTT	59.023	21	166	75	240	CACATTAACAGCATGGCAGG	60.134	20	CGCGTGGAATTACTTATGGTT	59.023	21	199	42	240	AGTCTTCCAAGGACAAGGCA	59.844	20	CGCGTGGAATTACTTATGGTT	59.023	21	173	68	240
Unigene0019344	1	p3	(TTA)8	24	279	302
Unigene0019381	1	p2	(TC)10	20	191	210
Unigene0019409	1	p3	(GCG)5	15	184	198
Unigene0019414	1	p2	(AT)6	12	204	215
Unigene0019444	1	p4	(TGAG)5	20	188	207
Unigene0019533	1	p2	(GA)7	14	94	107	GGCCAATGGAAAAGACAAAA	59.916	20	ATCCCCTCCAGCTCTCTCTC	59.913	20	118	24	141	GGCCAATGGAAAAGACAAAA	59.916	20	TGCACCAACGACAATGGTAT	59.847	20	138	24	161	GGCCAATGGAAAAGACAAAA	59.916	20	CTTCTGCACCAACGACAATG	60.301	20	142	24	165
Unigene0019554	1	p2	(TG)7	14	225	238
Unigene0019570	1	p5	(AAAAG)4	20	260	279
Unigene0019572	1	p2	(GA)7	14	30	43	CGGAGAAACAGACAAAGCAA	59.047	20	AACCGAGTCGACCTAGCCTT	60.268	20	142	4	145	ACGGAGAAACAGACAAAGCAA	59.906	21	AACCGAGTCGACCTAGCCTT	60.268	20	143	3	145	CGGAGAAACAGACAAAGCAA	59.047	20	ATAGCTGGCGACGACTGTTC	60.428	20	173	4	176
Unigene0019578	1	p2	(CT)8	16	215	230
Unigene0019613	1	p3	(ATC)6	18	439	456	GGCAGCCATTGATCTGTTCT	60.226	20	ACCTGGAAACCTTGGGTACT	57.492	20	174	319	492	GGCAGCCATTGATCTGTTCT	60.226	20	ATTACCTGGAAACCTTGGGT	57.376	20	177	319	495	GGCAGCCATTGATCTGTTCT	60.226	20	CCTGGAAACCTTGGGTACTAA	58.111	21	173	319	491
Unigene0019617	1	p3	(CCA)5	15	31	45
Unigene0019736	1	p5	(AGAAG)4	20	55	74	GACCAGAAAATTAGCAGTCAGC	58.149	22	CAACTTTCCCCAAAACGAAA	59.947	20	107	2	108	GACCAGAAAATTAGCAGTCAGC	58.149	22	GGTGACTCAACTTTCCCCAA	59.943	20	114	2	115	GACCAGAAAATTAGCAGTCAGC	58.149	22	CTCAACTTTCCCCAAAACGA	60.081	20	109	2	110
Unigene0019785	1	p2	(TA)8	16	1	16
Unigene0019786	1	p2	(TG)6	12	838	849
Unigene0019795	1	p2	(TA)6	12	1	12
Unigene0019797	1	p2	(AT)6	12	1	12
Unigene0019811	1	c	(AT)9cagcta(AGCC)5	44	1	44
Unigene0019817	1	p2	(AT)10	20	1	20
Unigene0019825	1	p2	(AG)6	12	100	111	TGCATGAACATATTTCAGTGTTTG	59.932	24	TACCCTCACTGCATAGCAGAA	58.541	21	100	69	168	TGCATGAACATATTTCAGTGTTTG	59.932	24	CTACCCTCACTGCATAGCAGAA	59.54	22	101	69	169	ATGCATGAACATATTTCAGTGTTTG	60.18	25	ACCCTCACTGCATAGCAGAA	58.47	20	100	68	167
Unigene0019838	1	p2	(AT)10	20	477	496
Unigene0019875	1	c	(CTAG)5ttcaatcgaatcatctcctactcac(AAT)6	63	97	159	CCAATGCTGCACTTCTAACG	59.488	20	GAAAAGAAAACCAACGCTTGA	59.37	21	264	4	267	CCAATGCTGCACTTCTAACG	59.488	20	TTAGTAAGCGCTGAAACAGCA	58.925	21	236	4	239	CCAATGCTGCACTTCTAACG	59.488	20	TTGAAAAGAAAACCAACGCTT	58.909	21	266	4	269
Unigene0019879	1	p2	(TC)8	16	210	225	ACCAAGTCAAGGATGGTGCT	59.579	20	AAACTGTTAATCCCACCCCA	59.146	20	222	109	330	ACCAAGTCAAGGATGGTGCT	59.579	20	GCCACATCCTGAATTACCTGA	59.947	21	268	109	376	ACCAAGTCAAGGATGGTGCT	59.579	20	CCCTATTGCATTGCCACATC	61.258	20	280	109	388
Unigene0019880	1	p3	(TGC)6	18	197	214	CGCCTCCTCCTTAAACATCA	60.206	20	TTCCTTGCTTTTCCATCACC	60.051	20	228	127	354	CATCCTCCCTCCAACTGCTA	60.21	20	TTCCTTGCTTTTCCATCACC	60.051	20	196	159	354	ATCCACACCCAAACACAACA	59.701	20	TTCCTTGCTTTTCCATCACC	60.051	20	262	93	354
Unigene0019884	1	p3	(TTC)5	15	1014	1028	AACTCCAGCCTGCTCAAAAA	59.993	20	TTGCTGAAGACAACACAGCC	60.032	20	275	779	1053	TCCAGCCTGCTCAAAAAGAT	59.955	20	TTGCTGAAGACAACACAGCC	60.032	20	272	782	1053	CCTGCTCAAAAAGATGAGCC	59.955	20	TTGCTGAAGACAACACAGCC	60.032	20	267	787	1053
Unigene0019896	1	p3	(AAG)5	15	116	130	TAATAGTTGGCGGGGAGTTG	59.953	20	ACCCAGGCTTATTGTTGCAG	60.132	20	152	32	183	TAATAGTTGGCGGGGAGTTG	59.953	20	GAAGCTAGAGTTTGCGCGAT	59.758	20	261	32	292	TAATAGTTGGCGGGGAGTTG	59.953	20	AGCTAGAGTTTGCGCGATTC	59.758	20	259	32	290
Unigene0019897	1	p3	(AAG)5	15	116	130	TAATAGTTGGCGGGGAGTTG	59.953	20	ACCCAGGCTTATTGTTGCAG	60.132	20	152	32	183	TAATAGTTGGCGGGGAGTTG	59.953	20	GAAGCTAGAGTTTGCGCGAT	59.758	20	261	32	292	TAATAGTTGGCGGGGAGTTG	59.953	20	AGCTAGAGTTTGCGCGATTC	59.758	20	259	32	290
Unigene0019901	1	p2	(GA)6	12	505	516	GCCACTCGTTTCACCAATCT	60.119	20	TTCAAATTCTATTCTATTAATGGGC	57.128	25	136	409	544	CTACCTTCGCTTTTGCTTCG	60.145	20	TTCAAATTCTATTCTATTAATGGGC	57.128	25	274	271	544	CGGTGTCGTTTCAAGTGATG	60.152	20	TTCAAATTCTATTCTATTAATGGGC	57.128	25	169	376	544
Unigene0019902	1	p2	(TA)6	12	285	296	CTACTTCCTCCCTCAACCCC	59.928	20	CATTCTCTCTCCTTCCACCG	59.797	20	279	107	385	CTACTTCCTCCCTCAACCCC	59.928	20	CTCTCTCCTTCCACCGATTG	59.797	20	275	107	381	CTCCCTCAACCCCATTTTCT	60.298	20	CATTCTCTCTCCTTCCACCG	59.797	20	272	114	385
Unigene0019919	1	p2	(GA)10	20	1	20
Unigene0019934	1	p4	(AATT)5	20	600	619
Unigene0019946	1	p4	(TTTA)4	16	415	430	CTTCAAAGTACCGGTCTCGC	59.875	20	AATTGGCTTCCCAATTACCC	60.02	20	261	193	453	GCTTCAAAGTACCGGTCTCG	59.875	20	AATTGGCTTCCCAATTACCC	60.02	20	262	192	453	ATACATGGGTGGGTCCAATG	60.317	20	AATTGGCTTCCCAATTACCC	60.02	20	137	317	453
Unigene0019947	1	c	(TGTA)4tatatatacttaatttctcatc(AT)9	56	331	386
Unigene0019963	1	p2	(AT)9	18	1	18
Unigene0019963	2	p2	(TG)7	14	240	253
Unigene0019974	1	p2	(AT)9	18	1	18
Unigene0019979	1	p2	(TA)8	16	20	35
Unigene0019997	1	p2	(TC)8	16	11	26
Unigene0020025	1	p2	(TC)10	20	2	21
Unigene0020036	1	p2	(TC)7	14	7	20
Unigene0020039	1	p4	(ATGT)5	20	183	202
Unigene0020092	1	p2	(CT)8	16	41	56	TTATTTTATTTTTGACAACTTGAGTGA	57.679	27	AAACTTCAGGCCTTCGTCAA	59.853	20	200	10	209	TTATTTTATTTTTGACAACTTGAGTGA	57.679	27	TGTATCCGAGAGCCATGACA	60.225	20	253	10	262	TTATTTTATTTTTGACAACTTGAGTGA	57.679	27	CATGTATCCGAGAGCCATGA	59.629	20	255	10	264
Unigene0020112	1	p2	(TA)8	16	187	202	CCCAGATGCCTTCAATTGTT	59.933	20	AGGGGCACTAATCATGCAAC	59.962	20	109	151	259	CCCAGATGCCTTCAATTGTT	59.933	20	GAGTCCCCAAACTAGAGGGG	59.928	20	124	151	274	CCCAGATGCCTTCAATTGTT	59.933	20	GGGAAGGCGATTGTTCATAA	59.901	20	175	151	325
Unigene0020128	1	p3	(CCT)5	15	78	92	GGGACTCTCTTCGCTTTTGA	59.55	20	TTTGATGTCTTCAGCGATGC	59.955	20	252	25	276	GCAGGGACTCTCTTCGCTTT	61.038	20	TTTGATGTCTTCAGCGATGC	59.955	20	255	22	276	GGGACTCTCTTCGCTTTTGA	59.55	20	CTGCAAACCATGGTGACTGA	60.722	20	143	25	167
Unigene0020134	1	p4	(ATTA)4	16	77	92	AAATGTATTGGGGGTGCATT	59.022	20	GAGTACTACCCGGAAGCGTG	59.757	20	151	43	193	AAAATGTATTGGGGGTGCAT	59.022	20	GAGTACTACCCGGAAGCGTG	59.757	20	152	42	193	TTGGGGGTGCATTATATTCAA	60.026	21	GAGTACTACCCGGAAGCGTG	59.757	20	144	50	193
Unigene0020134	2	p2	(GA)8	16	822	837
Unigene0020135	1	p4	(ATTA)4	16	77	92	AAATGTATTGGGGGTGCATT	59.022	20	GAGTACTACCCGGAAGCGTG	59.757	20	151	43	193	AAAATGTATTGGGGGTGCAT	59.022	20	GAGTACTACCCGGAAGCGTG	59.757	20	152	42	193	TTGGGGGTGCATTATATTCAA	60.026	21	GAGTACTACCCGGAAGCGTG	59.757	20	144	50	193
Unigene0020135	2	p2	(GA)8	16	730	745
Unigene0020139	1	c	(AT)10actagttatataattaattaggct(AG)6	56	1	56
Unigene0020165	1	p2	(GA)7	14	89	102	ACGTTCAATCTTTTGGCACC	59.978	20	GGAGCTGTGGACATGGTTTT	59.973	20	142	3	144	ACGTTCAATCTTTTGGCACC	59.978	20	GTTTTGCTTGTTTGTTGGGG	60.378	20	209	3	211	ACGTTCAATCTTTTGGCACC	59.978	20	GGTTTTGCTTGTTTGTTGGG	60.378	20	210	3	212
Unigene0020181	1	p3	(ATG)5	15	458	472	TGATTGCAGGTGTTGTTGCT	60.31	20	ATGACCAAGAGGCTGTGTCC	60.12	20	197	420	616	TGATTGCAGGTGTTGTTGCT	60.31	20	GACCAAGAGGCTGTGTCCAT	60.12	20	195	420	614	GATTGCAGGTGTTGTTGCTG	60.31	20	ATGACCAAGAGGCTGTGTCC	60.12	20	196	421	616
Unigene0020185	1	p3	(CCA)5	15	146	160	TATGCACTGCTTCAACCTGC	60.019	20	CGTTACCCTTTGGTTAGCGA	60.124	20	162	120	281	TATGCACTGCTTCAACCTGC	60.019	20	ACCCTCGTTACCCTTTGGTT	59.729	20	167	120	286	TATGCACTGCTTCAACCTGC	60.019	20	ATGTGTCACCCTCGTTACCC	59.703	20	174	120	293
Unigene0020187	1	p2	(GA)6	12	12	23
Unigene0020247	1	p5	(TTCCA)4	20	72	91	GCTTCGACAAAACATCAAACA	58.81	21	TGTGGAGGAATCTGAGAGGG	60.191	20	250	48	297	AGCTTCGACAAAACATCAAACA	59.791	22	TGTGGAGGAATCTGAGAGGG	60.191	20	251	47	297	GCTTCGACAAAACATCAAACA	58.81	21	GTGGAGGAATCTGAGAGGGA	59.18	20	249	48	296
Unigene0020252	1	p2	(TA)9	18	5	22
Unigene0020257	1	p4	(TTTC)4	16	1639	1654	TGCATTAGTGGCTTCACTGC	60.019	20	TGCTTTCAGTCATCACCATTT	58.215	21	241	1468	1708	TGCATTAGTGGCTTCACTGC	60.019	20	GCTTTCAGTCATCACCATTTG	58.215	21	240	1468	1707	TGGACCTCTTTGGATCTTGG	60.042	20	TGCTTTCAGTCATCACCATTT	58.215	21	200	1509	1708
Unigene0020259	1	p4	(TTTC)4	16	513	528	TGGACCTCTTTGGATCTTGG	60.042	20	TGCTTTCAGTCATCACCATTT	58.215	21	200	383	582	TGGACCTCTTTGGATCTTGG	60.042	20	GCTTTCAGTCATCACCATTTG	58.215	21	199	383	581	TTGGGAGACGTCTTTATGGG	59.926	20	TGCTTTCAGTCATCACCATTT	58.215	21	184	399	582
Unigene0020269	1	p3	(GCA)6	18	377	394	GATACCAAGGGCCAAGTGAA	59.933	20	ACCACATGAAAGTTTCCCCA	60.21	20	256	168	423	TACCAAGGGCCAAGTGAAAG	60.103	20	ACCACATGAAAGTTTCCCCA	60.21	20	254	170	423	GATACCAAGGGCCAAGTGAA	59.933	20	CCACATGAAAGTTTCCCCAG	60.345	20	255	168	422
Unigene0020282	1	p2	(GA)8	16	1839	1854	TTCCCGCAATAATTCACACA	59.93	20	GCACACCCACCACCATTTAC	61.087	20	212	1671	1882	ATTTGGGGGTTCGGAGATAG	60.145	20	GCACACCCACCACCATTTAC	61.087	20	121	1762	1882	GAAAGCACTTCCCGCAATAA	60.209	20	GCACACCCACCACCATTTAC	61.087	20	220	1663	1882
Unigene0020294	1	p2	(TC)7	14	166	179	CCTTCCTCCTTTCAACTTCCA	60.586	21	CATCACTCATATTCGCCGTG	60.096	20	264	126	389	CCTTCCTCCTTTCAACTTCCA	60.586	21	AGGTTGTGTTGACCCTCCAC	59.859	20	224	126	349	CCTTCCTCCTTTCAACTTCCA	60.586	21	CTTCGGCATCTTCATCTTCC	59.773	20	153	126	278
Unigene0020344	1	p5	(TCCAG)5	25	825	849	GAGACTCGTCCTCTGTTGGC	59.993	20	TTTTGGGGGAAAGAAAGAGG	60.395	20	279	689	967	CGTCCTCTGTTGGCTTCTTC	59.989	20	TTTTGGGGGAAAGAAAGAGG	60.395	20	273	695	967	TCTTCTTGCAAACCATGCAG	59.988	20	TTTTGGGGGAAAGAAAGAGG	60.395	20	258	710	967
Unigene0020346	1	c	(CTC)5gcg(TCT)6ttgg(TAT)6	58	589	646	ACTGATTCCACGTTTGCCAT	60.384	20	AAGATCAGCTGGATCAGGCA	60.914	20	228	556	783	CTCTTAATTCAACCACCGCC	59.569	20	AAGATCAGCTGGATCAGGCA	60.914	20	269	515	783	CCGCCGGTACTACAACTCTT	59.262	20	AAGATCAGCTGGATCAGGCA	60.914	20	251	533	783
Unigene0020346	2	p2	(GT)6	12	816	827	TATAGGTGGCTGCCTGATCC	60.059	20	TTCAAACCCACCAAGGTAGC	59.971	20	272	754	1025	TATAGGTGGCTGCCTGATCC	60.059	20	ACCACTTCAAACCCACCAAG	59.861	20	277	754	1030	TATAGGTGGCTGCCTGATCC	60.059	20	CTCACCACTTCAAACCCACC	60.399	20	280	754	1033
Unigene0020347	1	c	(CTC)5gcg(TCT)6ttgg(TAT)6	58	589	646	ACTGATTCCACGTTTGCCAT	60.384	20	ACCACTTCAAACCCACCAAG	59.861	20	264	556	819	ACTGATTCCACGTTTGCCAT	60.384	20	CTCACCACTTCAAACCCACC	60.399	20	267	556	822	ACTGATTCCACGTTTGCCAT	60.384	20	CCTCACCACTTCAAACCCAC	60.399	20	268	556	823
Unigene0020375	1	p2	(TA)7	14	320	333	TTGTGCACGGACTTGAAAAG	59.881	20	TTTTTCCCCAAAGTCGACAG	60.081	20	161	291	451	TTGTGCACGGACTTGAAAAG	59.881	20	GGTTGCCGGAGATTATTTGA	59.901	20	277	291	567	TTGTGCACGGACTTGAAAAG	59.881	20	CCCAGGAGTGACCGAAGTAA	60.103	20	133	291	423
Unigene0020376	1	p2	(AT)10	20	517	536
Unigene0020380	1	p3	(TCT)5	15	328	342	TTCTGGGGATAAAGCATTGG	59.894	20	ATCATAACCGCTCATCCCAG	59.917	20	184	260	443	CTGGGGATAAAGCATTGGAA	59.894	20	ATCATAACCGCTCATCCCAG	59.917	20	182	262	443	TTCTGGGGATAAAGCATTGG	59.894	20	GCTCATCCCAGGCATACTGT	60.104	20	175	260	434
Unigene0020384	1	p3	(CAC)5	15	57	71	ATCTCACCATGTCGGAGGAG	60.072	20	TATTTTCGGAGTAGGCGGTG	60.089	20	165	33	197	ATCTCACCATGTCGGAGGAG	60.072	20	CACGCCGGTACCGTAAGTAT	59.904	20	182	33	214	ATCTCACCATGTCGGAGGAG	60.072	20	TATCAGTGCTGTAGGCGGTG	59.888	20	123	33	155
Unigene0020398	1	p2	(GT)6	12	1	12
Unigene0020400	1	p2	(TC)6	12	179	190
Unigene0020406	1	p2	(TC)6	12	86	97	TCGCTATAAGATGGAGGAAATCA	60.069	23	CGGCAGAGGAGATAAGGATG	59.79	20	206	2	207	TCGCTATAAGATGGAGGAAATCA	60.069	23	GGTAGCACTACCAAGGGGGT	60.247	20	128	2	129	TCGCTATAAGATGGAGGAAATCA	60.069	23	AGAGAAACTTTGCCCAACCC	60.476	20	260	2	261
Unigene0020409	1	p4	(ATCG)4	16	21	36
Unigene0020410	1	p4	(ATCG)5	20	85	104	GCTGATAGCTCTCGCCTCTC	59.439	20	ATGGCAAAATCTGAACTGGG	59.933	20	126	60	185	GCTGATAGCTCTCGCCTCTC	59.439	20	ACGACTTCGTCGACTGGAAC	60.307	20	183	60	242	GCTGATAGCTCTCGCCTCTC	59.439	20	GACCCAAATGGCAAAATCTG	60.309	20	133	60	192
Unigene0020423	1	p3	(GTA)5	15	1004	1018
Unigene0020434	1	p4	(TAAA)5	20	438	457	CCTTGCTGTCTTTCCTCCTG	59.982	20	GACGAGGAGAAAATCGTGGA	60.195	20	278	327	604	AGGGGTGTTCCATCCATACA	60.05	20	GACGAGGAGAAAATCGTGGA	60.195	20	194	411	604	CCTTGCTGTCTTTCCTCCTG	59.982	20	AGAAAATCGTGGAATCCCCT	59.766	20	271	327	597
Unigene0020456	1	p3	(CAT)5	15	124	138	TGGAAAGAAAACAAATAGGCAAA	59.994	23	GATTGGCTGAACACGGAACT	60.119	20	239	92	330	TGGAAAGAAAACAAATAGGCAAA	59.994	23	AGCAAGGATTGGCTGAACAC	60.263	20	245	92	336	TGGAAAGAAAACAAATAGGCAAA	59.994	23	AGGATTACGGAAAGCCCATC	60.286	20	139	92	230
Unigene0020459	1	p2	(TA)9	18	1	18
Unigene0020472	1	p3	(ATG)6	18	1	18
Unigene0020473	1	p3	(ATG)6	18	1	18
Unigene0020479	1	p2	(AT)6	12	1138	1149	AAATTCGGAAAGGGAGAGGA	60.011	20	AAAGCCTGCATTGTGTAGCA	59.493	20	238	947	1184	AAATTCGGAAAGGGAGAGGA	60.011	20	CAAAGCCTGCATTGTGTAGC	59.493	20	239	947	1185	TTCGGAAAGGGAGAGGATTT	60.011	20	AAAGCCTGCATTGTGTAGCA	59.493	20	235	950	1184
Unigene0020496	1	p2	(TC)9	18	7	24
Unigene0020499	1	p2	(AG)6	12	1237	1248	CACTTTGCTTCGGACATTCA	59.84	20	TAGTGATGCAAACGAGGGTG	59.716	20	275	1103	1377	ACCACTTTGCTTCGGACATT	59.598	20	TAGTGATGCAAACGAGGGTG	59.716	20	277	1101	1377	AACCACTTTGCTTCGGACAT	59.598	20	TAGTGATGCAAACGAGGGTG	59.716	20	278	1100	1377
Unigene0020519	1	p2	(AG)6	12	11	22
Unigene0020519	2	p2	(CT)10	20	174	193
Unigene0020520	1	p2	(TA)8	16	337	352
Unigene0020559	1	p4	(AGTT)4	16	67	82	GGCCAAAAGTATCAACCTGC	59.574	20	CAGGAGGATGATGCAGAGGT	60.223	20	187	12	198	CGAGCGCACAACTGTATGAA	61.009	20	CAGGAGGATGATGCAGAGGT	60.223	20	166	33	198	CCAATGAGGCCAAAAGTATCA	59.946	21	CAGGAGGATGATGCAGAGGT	60.223	20	194	5	198
Unigene0020614	1	p2	(CT)8	16	125	140	ATCAACCTCCAGCTCATGCT	59.834	20	TGGTGGAGTCTTCTGTGCTG	60.022	20	174	7	180	GCCTCCTCCTTCTTCCCTAA	59.783	20	AAGGGAGGTCTCTGATGGGT	59.929	20	263	83	345	ATCAACCTCCAGCTCATGCT	59.834	20	AGTCTTCTGTGCTGCCCATT	59.874	20	168	7	174
Unigene0020616	1	p2	(GA)7	14	99	112	TTCCCAAGTCAAGATGTTTGTG	60.008	22	CCTGGCCTCCATCAATAGAA	60.029	20	139	50	188	TCCCAAGTCAAGATGTTTGTG	58.609	21	CCTGGCCTCCATCAATAGAA	60.029	20	138	51	188	CCCAAGTCAAGATGTTTGTGTG	60.444	22	CCTGGCCTCCATCAATAGAA	60.029	20	137	52	188
Unigene0020629	1	p6	(AGAAGT)4	24	184	207	GGTGGACTGTGTCGAGGACT	60.161	20	ACATAAGTTTTGTTGGCGGC	60.003	20	206	109	314	GGTGGACTGTGTCGAGGACT	60.161	20	TACCAGGGGAGCTGAACAAC	60.111	20	235	109	343	GTGCCAGAAAACTCGAAGGA	60.375	20	ACATAAGTTTTGTTGGCGGC	60.003	20	265	50	314
Unigene0020630	1	p6	(AGAAGT)4	24	184	207	GGTGGACTGTGTCGAGGACT	60.161	20	ACATAAGTTTTGTTGGCGGC	60.003	20	206	109	314	GGTGGACTGTGTCGAGGACT	60.161	20	TACCAGGGGAGCTGAACAAC	60.111	20	235	109	343	GTGCCAGAAAACTCGAAGGA	60.375	20	ACATAAGTTTTGTTGGCGGC	60.003	20	265	50	314
Unigene0020631	1	p6	(AGAAGT)4	24	184	207	GGTGGACTGTGTCGAGGACT	60.161	20	ACATAAGTTTTGTTGGCGGC	60.003	20	206	109	314	GGTGGACTGTGTCGAGGACT	60.161	20	TACCAGGGGAGCTGAACAAC	60.111	20	235	109	343	GTGCCAGAAAACTCGAAGGA	60.375	20	ACATAAGTTTTGTTGGCGGC	60.003	20	265	50	314
Unigene0020632	1	p6	(AGAAGT)4	24	184	207	GGTGGACTGTGTCGAGGACT	60.161	20	ACATAAGTTTTGTTGGCGGC	60.003	20	206	109	314	GGTGGACTGTGTCGAGGACT	60.161	20	TACCAGGGGAGCTGAACAAC	60.111	20	235	109	343	GTGCCAGAAAACTCGAAGGA	60.375	20	ACATAAGTTTTGTTGGCGGC	60.003	20	265	50	314
Unigene0020633	1	p6	(AGAAGT)4	24	184	207	GGTGGACTGTGTCGAGGACT	60.161	20	ACATAAGTTTTGTTGGCGGC	60.003	20	206	109	314	GGTGGACTGTGTCGAGGACT	60.161	20	TACCAGGGGAGCTGAACAAC	60.111	20	235	109	343	GTGCCAGAAAACTCGAAGGA	60.375	20	ACATAAGTTTTGTTGGCGGC	60.003	20	265	50	314
Unigene0020641	1	p2	(TA)10	20	1	20
Unigene0020644	1	p2	(GA)9	18	210	227
Unigene0020659	1	p2	(AC)6	12	236	247	AGGTCTTTTGCTTCGCTTCA	60.132	20	GCAGCTATCCTCACATCTATTCA	58.506	23	276	120	395	CTTCAACTCCACCATTGGGT	59.82	20	GCAGCTATCCTCACATCTATTCA	58.506	23	222	174	395	AGGTCTTTTGCTTCGCTTCA	60.132	20	GCAGCTATCCTCACATCTATTCAG	59.441	24	276	120	395
Unigene0020674	1	p3	(TGA)7	21	1338	1358
Unigene0020677	1	p5	(TTTTC)4	20	448	467	TTTTGGATCATGTGCTTGGA	60.049	20	GGGACTATTTTACAACCTTTCCTG	59.36	24	242	262	503	TTGGATTCGGTTTCTTTTGC	60.053	20	GGGACTATTTTACAACCTTTCCTG	59.36	24	227	277	503	ATGTGCTTGGATTCGGTTTC	59.939	20	GGGACTATTTTACAACCTTTCCTG	59.36	24	233	271	503
Unigene0020698	1	p2	(AG)10	20	212	231
Unigene0020699	1	p6	(AATTGT)5	30	143	172	CCACCACAGCAATAGACCCT	59.989	20	TGGCAGAGCAACTCCTACCT	60.012	20	260	52	311	CCACCACAGCAATAGACCCT	59.989	20	CTGGCAGAGCAACTCCTACC	60.012	20	261	52	312	CTAAGCGGGTGCTAACTTGC	60.039	20	TGGCAGAGCAACTCCTACCT	60.012	20	279	33	311
Unigene0020707	1	p2	(TA)10	20	1	20
Unigene0020707	2	p2	(GA)6	12	256	267	TTCCCCGAAACAGTCTTCAC	60.088	20	TATTTCCACCACCTCAAGCC	59.933	20	194	191	384	TATGCTTGATTCCCCGAAAC	59.901	20	TATTTCCACCACCTCAAGCC	59.933	20	203	182	384	CAAGGATCGGACCAATATGC	60.296	20	TATTTCCACCACCTCAAGCC	59.933	20	218	167	384
Unigene0020707	3	p2	(CT)8	16	555	570
Unigene0020708	1	p2	(TA)9	18	1	18
Unigene0020709	1	p4	(TAAT)4	16	1557	1572	GATGGATCGTCGGAGAAAAA	60.014	20	GCCACCGCATAGATTCAACT	60.103	20	161	1452	1612	AATGAGCGGAAAATCAGGTG	60.074	20	GCCACCGCATAGATTCAACT	60.103	20	243	1370	1612	CGCTAAATTTGAGGTTTCGG	59.715	20	GCCACCGCATAGATTCAACT	60.103	20	279	1334	1612
Unigene0020710	1	p3	(GAG)5	15	311	325	CTGGGAAATGGAAATGGAAA	59.733	20	GGCTGGACCTTAAACCCTTC	59.94	20	186	230	415	CTGGGAAATGGAAATGGAAA	59.733	20	GCTGGACCTTAAACCCTTCC	59.94	20	185	230	414	CTGGGAAATGGAAATGGAAA	59.733	20	GGACCTTAAACCCTTCCGAG	59.934	20	182	230	411
Unigene0020710	2	p3	(ACC)6	18	507	524	GAGGAGGAGGAGGAAATTGG	60.008	20	CCCTGCTTGTTTTCTTCTTCA	59.48	21	270	313	582	GGAGGAGGAGGAGGAAATTG	60.008	20	CCCTGCTTGTTTTCTTCTTCA	59.48	21	271	312	582	GAAGGGTTTAAGGTCCAGCC	59.94	20	CCCTGCTTGTTTTCTTCTTCA	59.48	21	187	396	582
Unigene0020711	1	p3	(ACC)6	18	483	500	GAAGGGTTTAAGGTCCAGCC	59.94	20	CCCTGCTTGTTTTCTTCTTCA	59.48	21	187	372	558	GGAAGGGTTTAAGGTCCAGC	59.94	20	CCCTGCTTGTTTTCTTCTTCA	59.48	21	188	371	558	CTCGGAAGGGTTTAAGGTCC	59.934	20	CCCTGCTTGTTTTCTTCTTCA	59.48	21	191	368	558
Unigene0020714	1	p2	(AT)10	20	275	294
Unigene0020765	1	p2	(GA)6	12	51	62	TGTACTGAGACCTGAGGGGG	60.104	20	GCTTGTCGTTCAGCTTGACA	60.183	20	168	20	187	TGTACTGAGACCTGAGGGGG	60.104	20	CATCGGTGTAAATTCGAGGC	60.469	20	150	20	169	TGTACTGAGACCTGAGGGGG	60.104	20	GACATCAGTGCGTCAAGGAC	59.266	20	208	20	227
Unigene0020766	1	p2	(TA)6	12	187	198	ATGTTTCAAAGGGTGGTTGC	59.836	20	GCCAAGATACGGGTCACATT	59.82	20	280	27	306	GGTTGCCCCCTCTGTTAAAT	60.187	20	GCCAAGATACGGGTCACATT	59.82	20	266	41	306	ATGTTTCAAAGGGTGGTTGC	59.836	20	CACATTATCTCACTGCCCGA	59.673	20	266	27	292
Unigene0020773	1	c	(ATGA)4tcggaatatcgccgctgaatttgttagcaagtaataacaaaactttgaaattttaattttttatac(TTTA)4	98	293	390	TCTTGAAATTTTCGGGAAGC	59.273	20	TCAAAGCTAAACCTTTCTAGCGA	59.707	23	228	227	454	GTCTTGAAATTTTCGGGAAGC	60.068	21	TCAAAGCTAAACCTTTCTAGCGA	59.707	23	229	226	454	TCTTGAAATTTTCGGGAAGC	59.273	20	CAAAGCTAAACCTTTCTAGCGA	58.057	22	227	227	453
Unigene0020777	1	p3	(GCG)7	21	306	326	TCTCATTTTCCTCCGACCAC	60.05	20	GATCTCCGCCAATACCAGAA	60.036	20	188	179	366	TCTCATTTTCCTCCGACCAC	60.05	20	TCTCCGCCAATACCAGAATC	60.036	20	186	179	364	TGGAGGTGGAGATAACAGCC	60.073	20	CAAACTGAAGCAACCAACGA	59.881	20	215	282	496
Unigene0020780	1	p2	(CT)10	20	467	486
Unigene0020784	1	c	(TC)7aaacatcaataaatacctcccaccatataaccaactatcccttcttccatctttacacctctctcccct(TC)7	97	136	232
Unigene0020825	1	c	(AGCT)4tcatagaatggaggcaccaaaaacgaatagctat(AAC)5	65	33	97
Unigene0020826	1	c	(AGCT)4tcatagaatggaggcaccaaaaacgaatagctat(AAC)5	65	33	97
Unigene0020868	1	p2	(TC)7	14	72	85	AATTCCCTTCCCTGAAAAGC	59.532	20	TGGTTGTGCTGTTAGGCTTG	59.904	20	273	21	293	AATTCCCTTCCCTGAAAAGC	59.532	20	GAATGGGTCGGAGTTGTTGT	59.827	20	224	21	244	AATTCCCTTCCCTGAAAAGC	59.532	20	GGTGGTTGTGCTGTTAGGCT	60.179	20	275	21	295
Unigene0020869	1	p3	(GTA)6	18	259	276
Unigene0020884	1	p2	(AT)9	18	1	18
Unigene0020885	1	p3	(CTT)5	15	420	434	ACTTTGAACCAACAGCGGTC	60.156	20	GAAAGGGAAAAAGACGGAGC	60.187	20	232	231	462	GAACCAACAGCGGTCGTACT	60.179	20	GAAAGGGAAAAAGACGGAGC	60.187	20	227	236	462	GCGGTCGTACTGTTGACAAA	59.764	20	GAAAGGGAAAAAGACGGAGC	60.187	20	218	245	462
Unigene0020886	1	p2	(AG)9	18	1	18
Unigene0020887	1	p2	(AG)9	18	1	18
Unigene0020894	1	p4	(GGGA)4	16	351	366	ATGCACTCCGATGAGAAGGT	59.685	20	TTGCCTGCAACAAGAATGAG	59.988	20	209	255	463	ATGCACTCCGATGAGAAGGT	59.685	20	AGCAATGGGATTTGATCGAG	60.036	20	250	255	504	ACTCCAAACAAATCCGGACA	60.353	20	TTGCCTGCAACAAGAATGAG	59.988	20	234	230	463
Unigene0020937	1	p2	(AT)6	12	896	907	GGGCTAATTGTTGAGGGGAT	60.152	20	TGGGATCAAGAAAAGCACAA	59.247	20	106	841	946	GGGCTAATTGTTGAGGGGAT	60.152	20	TTGGGATCAAGAAAAGCACA	59.247	20	107	841	947	TGGCGATTACAAATCACGAG	59.688	20	TGGGATCAAGAAAAGCACAA	59.247	20	269	678	946
Unigene0020940	1	c	(GGA)5ggggagagagaagaggcgggaaggttt(GGC)6	60	475	534	CGTTGTGTTTCCGGAGTTTT	60.008	20	TCTCCACCTCTCTTTCGTCG	60.523	20	176	392	567	TTCCGGAGTTTTTGGTGTTC	59.948	20	TCTCCACCTCTCTTTCGTCG	60.523	20	168	400	567	TTTGGTGTTCAGTGGTCGAA	60.128	20	TCTCCACCTCTCTTTCGTCG	60.523	20	158	410	567
Unigene0020944	1	p2	(TA)11	22	835	856
Unigene0020951	1	p2	(CT)8	16	1	16
Unigene0020951	2	p3	(AAG)5	15	207	221	TTGGGCGCCTGATAATTAAG	60.054	20	GTTCCCAGGTGAGCAATCAG	60.656	20	254	30	283	TTGGGCGCCTGATAATTAAG	60.054	20	AGTTCCCAGGTGAGCAATCA	60.656	20	255	30	284	TTGGGCGCCTGATAATTAAG	60.054	20	AAGTTCCCAGGTGAGCAATC	59.141	20	256	30	285
Unigene0020959	1	p5	(GATCG)4	20	568	587	AACATGTCCATGTGTCCGAA	59.812	20	AAATGCATGCACCATTTTCA	59.937	20	259	377	635	ACATGTCCATGTGTCCGAAA	59.812	20	AAATGCATGCACCATTTTCA	59.937	20	258	378	635	TGGCAAACTGACTATGCTGG	59.864	20	GCATGCACCATTTTCAGAGA	59.805	20	169	463	631
Unigene0020974	1	p3	(AAT)6	18	162	179	GAGAGAAAATGGCGATGGAA	60.155	20	GGTCTATGTCGTGTGGCCTT	59.997	20	255	111	365	AAGCCACCGAGTGAAGAAGA	59.989	20	TTTAAGCCATCAGAAACGGC	60.209	20	244	81	324	AGAGAGAAAATGGCGATGGA	59.773	20	GGTCTATGTCGTGTGGCCTT	59.997	20	256	110	365
Unigene0020998	1	p3	(CCT)5	15	179	193	GCGGTGCAATTTCTTTCAAT	60.081	20	ATTTTCTGGCCAATTGCTTG	60.074	20	216	124	339	TCATCTTTCCCCAATACCCA	60.126	20	ATTTTCTGGCCAATTGCTTG	60.074	20	269	71	339	GCGGTGCAATTTCTTTCAAT	60.081	20	CGTCCGGGTGATATTTTCTG	60.323	20	228	124	351
Unigene0021028	1	p3	(AAT)5	15	476	490	TTAAAAGGGAACGAACACGC	60.11	20	ATGCAGGTGTTGAGCAATTT	58.229	20	239	290	528	AAATGTGTGGTCCCTGTTCC	59.679	20	ATGCAGGTGTTGAGCAATTT	58.229	20	193	336	528	ATGTGTGGTCCCTGTTCCTT	59.279	20	ATGCAGGTGTTGAGCAATTT	58.229	20	191	338	528
Unigene0021029	1	p3	(ATG)5	15	607	621	GGTGGCGGTGGTAGTTCTAA	59.993	20	AATGGGGTTTGTGCTCTTTG	59.971	20	136	516	651	GCTCATTTTGCCTAAACCCA	60.074	20	AATGGGGTTTGTGCTCTTTG	59.971	20	206	446	651	GGTGGCGGTGGTAGTTCTAA	59.993	20	CTTCCCCACTCCAAATTCAA	59.903	20	163	516	678
Unigene0021041	1	p3	(TGA)5	15	248	262	AAATCCCATCAAATCCACCA	59.991	20	AACATGGTGCCACACAAAAA	59.864	20	258	204	461	AAATCCCATCAAATCCACCA	59.991	20	AAACATGGTGCCACACAAAA	59.864	20	259	204	462	AAATCCCATCAAATCCACCA	59.991	20	AAAACATGGTGCCACACAAA	59.864	20	260	204	463
Unigene0021053	1	p2	(TA)10	20	1	20
Unigene0021054	1	p2	(AT)10	20	1	20
Unigene0021055	1	p3	(AAT)5	15	104	118	ATCATCTTCTTCGTCCGGTG	60.073	20	ATCCCCTGTACCCAAAATCC	59.881	20	180	15	194	CATCTTCTTCGTCCGGTGAT	60.073	20	ATCCCCTGTACCCAAAATCC	59.881	20	178	17	194	ATCATCTTCTTCGTCCGGTG	60.073	20	CTTTGAGGCCATCTTTGAGG	59.807	20	233	15	247
Unigene0021065	1	p2	(TC)6	12	1172	1183
Unigene0021090	1	p2	(TA)10	20	24	43
Unigene0021095	1	p2	(AT)9	18	481	498
Unigene0021097	1	p2	(TC)6	12	1	12
Unigene0021100	1	p5	(TTTTA)4	20	2195	2214
Unigene0021115	1	p2	(TA)6	12	59	70	TGCGTACCATTCTTCTGTAATCTG	60.538	24	AACCCTGGTAGTGATGAGCG	60.134	20	173	1	173	TGCGTACCATTCTTCTGTAATCTG	60.538	24	TGATGAGCGGCTACATTGTC	59.83	20	162	1	162	TGCGTACCATTCTTCTGTAATCTG	60.538	24	TCTAACTGCCTCACGAACCC	60.255	20	188	1	188
Unigene0021134	1	p3	(TTC)5	15	513	527	GGCTTGAATTTTCGGAATCA	60.016	20	TTGAGGTTGTAAAGACCCCG	59.964	20	108	456	563	GGCTTGAATTTTCGGAATCA	60.016	20	TGTAAAGACCCCGGACAGAG	60.103	20	101	456	556	GGCTTGAATTTTCGGAATCA	60.016	20	AGGTTGTAAAGACCCCGGAC	60.225	20	105	456	560
Unigene0021135	1	p3	(CTT)7	21	3	23
Unigene0021148	1	c	(TAG)7tatatcatactactaggccttttgttattgtg(TA)6	65	1	65
Unigene0021149	1	p3	(AGT)7	21	970	990
Unigene0021163	1	p2	(GA)7	14	890	903
Unigene0021164	1	p2	(GA)8	16	1	16
Unigene0021165	1	p2	(GA)9	18	197	214	ACCATCTCTCATCGCCATTC	60.042	20	TCGATTTTGCCTCCTCTGTT	59.813	20	104	142	245	ACCATCTCTCATCGCCATTC	60.042	20	TTCGATTTTGCCTCCTCTGT	59.813	20	105	142	246	ACCATCTCTCATCGCCATTC	60.042	20	CAATTCGATTTTGCCTCCTC	59.645	20	108	142	249
Unigene0021171	1	p2	(TA)10	20	398	417
Unigene0021176	1	p3	(CTA)5	15	124	138	CAGCACTCCATGAAGCAAAA	59.988	20	GGCTCAGATGTGCTTCACAA	59.992	20	134	38	171	CAGCACTCCATGAAGCAAAA	59.988	20	GGAGGAAATTCTTCGTGCAA	60.192	20	168	38	205	CAGCACTCCATGAAGCAAAA	59.988	20	CCGGGACAAAGAAGTCAAGA	60.224	20	237	38	274
Unigene0021177	1	p3	(CTA)5	15	124	138	CAGCACTCCATGAAGCAAAA	59.988	20	GGCTCAGATGTGCTTCACAA	59.992	20	134	38	171	CAGCACTCCATGAAGCAAAA	59.988	20	GGAGGAAATTCTTCGTGCAA	60.192	20	168	38	205	CAGCACTCCATGAAGCAAAA	59.988	20	CCGGGACAAAGAAGTCAAGA	60.224	20	237	38	274
Unigene0021178	1	p2	(AG)9	18	528	545
Unigene0021183	1	c	(TCC)5tcttcctcagcttatgtgaaagaaaagaaccccccatctcccctctcctcctctagtcctcc(GT)6	89	19	107
Unigene0021183	2	p5	(TGGGA)4	20	940	959	GAGCAGCATTCGTTCAACAG	59.596	20	AAGTGACCTTCAATGGCTGC	60.263	20	254	777	1030	TGAGGTTTGCTGCACTTGTT	59.49	20	AAGTGACCTTCAATGGCTGC	60.263	20	156	875	1030	CCACCATATTTTAGGAGGCG	59.429	20	AAGTGACCTTCAATGGCTGC	60.263	20	224	807	1030
Unigene0021183	3	p4	(TATG)5	20	1062	1081
Unigene0021184	1	p2	(AG)7	14	678	691
Unigene0021190	1	p2	(TA)6	12	233	244	TTGTGGCAATCAAACACCAT	59.823	20	TATAGCCGGTTCGTCTTTGG	60.089	20	218	80	297	TTGTGGCAATCAAACACCAT	59.823	20	ATGGCGACAGTTCGTACCAT	60.406	20	280	80	359	TTGTGGCAATCAAACACCAT	59.823	20	CGTCTTTGGTTCGTTTTTCC	59.587	20	207	80	286
Unigene0021199	1	c	(GTTTTT)4gtctttat(TA)6	44	1	44
Unigene0021199	2	p3	(GGA)6	18	1077	1094
Unigene0021207	1	p2	(AT)9	18	1	18
Unigene0021208	1	p2	(TA)10	20	4	23
Unigene0021227	1	p2	(GA)7	14	198	211	TTGATGGGGAATAAGAATGGA	59.217	21	TCTTCCATATGCAGGAGACAGA	59.836	22	134	110	243	GTTGATGGGGAATAAGAATGGA	60.02	22	TCTTCCATATGCAGGAGACAGA	59.836	22	135	109	243	TGTTGTGTTGGTAGCTTTTTGG	60.068	22	TCTTCCATATGCAGGAGACAGA	59.836	22	110	134	243
Unigene0021231	1	p2	(AG)7	14	341	354
Unigene0021233	1	p2	(AG)7	14	342	355
Unigene0021237	1	p2	(TA)6	12	664	675	TGCAAGTATGTCTATCTGGGGA	59.592	22	TTTCTGGGTTTATTTGGTTTGAA	59.75	23	183	553	735	TGCTCGTGTAATTTTGCAAGT	58.503	21	TTTCTGGGTTTATTTGGTTTGAA	59.75	23	197	539	735	CAGATGCTCGTGTAATTTTGC	58.452	21	TTTCTGGGTTTATTTGGTTTGAA	59.75	23	201	535	735
Unigene0021249	1	p3	(TCT)5	15	1	15
Unigene0021252	1	p3	(GAC)5	15	278	292	GATGTGCAGGGGGAGATAGA	60.034	20	GAAGCCAAAAGAAGAACCCC	60.053	20	245	217	461	GATGTGCAGGGGGAGATAGA	60.034	20	CTGGCACGCTTAGAGAGCTT	59.92	20	161	217	377	GATGTGCAGGGGGAGATAGA	60.034	20	CAAAAGAAGAACCCCGTCAA	60.081	20	240	217	456
Unigene0021253	1	p3	(GAC)5	15	293	307	GATGTGCAGGGGGAGATAGA	60.034	20	GAAGCCAAAAGAAGAACCCC	60.053	20	245	232	476	GATGTGCAGGGGGAGATAGA	60.034	20	CTGGCACGCTTAGAGAGCTT	59.92	20	161	232	392	GATGTGCAGGGGGAGATAGA	60.034	20	CAAAAGAAGAACCCCGTCAA	60.081	20	240	232	471
Unigene0021254	1	p3	(GAC)5	15	250	264	GATGTGCAGGGGGAGATAGA	60.034	20	GAAGCCAAAAGAAGAACCCC	60.053	20	245	189	433	AAACCCTAGTCCCACCATCC	60.052	20	GAAGCCAAAAGAAGAACCCC	60.053	20	275	159	433	ATGGAAACCCTAGTCCCACC	60.052	20	GAAGCCAAAAGAAGAACCCC	60.053	20	279	155	433
Unigene0021277	1	c	(ACC)5ggtag(TAA)7	41	62	102	AAACAAAAATGAAATTAAGCACCA	59.039	24	CCGTCTATTGCCTTGAGTGA	58.874	20	250	3	252	AAACAAAAATGAAATTAAGCACCA	59.039	24	TGAAACCGTCTATTGCCTTG	58.771	20	255	3	257	AAACAAAAATGAAATTAAGCACCA	59.039	24	ACCGTCTATTGCCTTGAGTGA	59.749	21	251	3	253
Unigene0021288	1	p2	(CT)8	16	42	57	GGCAATGGCTGTACTGGGTA	60.914	20	CGCCTAGACATCAGGAAAGC	59.978	20	145	5	149	GGCAATGGCTGTACTGGGTA	60.914	20	CCGCCTAGACATCAGGAAAG	59.83	20	146	5	150	GGCAATGGCTGTACTGGGTA	60.914	20	ACCGCCTAGACATCAGGAAA	59.694	20	147	5	151
Unigene0021290	1	p3	(ATC)5	15	287	301	AAAGAAAGGGGCTTCTTCCA	60.18	20	GCCACTGGACTGATCTGGTT	60.12	20	259	71	329	AAGAAAGGGGCTTCTTCCAA	60.18	20	GCCACTGGACTGATCTGGTT	60.12	20	258	72	329	GGGGCTTCTTCCAAGCTTAT	59.688	20	AGGGCAACAAGTCCAGAATG	60.111	20	279	78	356
Unigene0021309	1	p4	(GAAC)4	16	358	373	ATTGAAGGTTGTGGACGGAG	59.966	20	AACACATAGGCCAGCCAAAT	59.457	20	201	289	489	CCATGTAGAGTGCGTGTGCT	59.929	20	AACACATAGGCCAGCCAAAT	59.457	20	277	213	489	AGCCATGTAGAGTGCGTGTG	59.929	20	AACACATAGGCCAGCCAAAT	59.457	20	279	211	489
Unigene0021312	1	p3	(TGA)5	15	1984	1998	GTTTGGGAGAAACCGATGAA	59.91	20	AGATCTCAAGGGACTTGCCC	60.596	20	248	1910	2157	GTTTGGGAGAAACCGATGAA	59.91	20	CCCATTTGCTTTTCAATTCC	59.388	20	179	1910	2088	GTTTGGGAGAAACCGATGAA	59.91	20	CCCCATTTGCTTTTCAATTC	59.388	20	180	1910	2089
Unigene0021330	1	c	(TA)6attaactgcatgtgcataatcattttttatgtttctgaaattactgacgcgattattggaagtgacactctgtctgacaagtatacatgtgc(GTAT)4	120	61	180	GCACCTGAACATCAACCAAG	59.139	20	ACATACATTGCCCGAAAGAA	58.093	20	227	3	229	AGCACCTGAACATCAACCAA	59.139	20	ACATACATTGCCCGAAAGAA	58.093	20	228	2	229	AAGCACCTGAACATCAACCA	59.139	20	ACATACATTGCCCGAAAGAA	58.093	20	229	1	229
Unigene0021334	1	p2	(TA)7	14	230	243
Unigene0021354	1	p2	(TC)8	16	193	208	AGGTGTGGAGAATCCCAATG	59.779	20	CTCCAGATCACAGCAAAGGG	60.791	20	257	90	346	AGGTGTGGAGAATCCCAATG	59.779	20	CAGCAAAGGGGGTCTGTATT	59.052	20	247	90	336	TGAGGGAGAGAGAGGTGTGG	60.388	20	CTCCAGATCACAGCAAAGGG	60.791	20	269	78	346
Unigene0021356	1	p4	(ATTA)4	16	762	777	ACTGGGCTCATAACCATTGC	59.962	20	CCTTGTCTCGATCTCTCTCTCA	58.768	22	206	634	839	AGCACCATGAATCTCAACCC	59.934	20	CCTTGTCTCGATCTCTCTCTCA	58.768	22	251	589	839	GCACCATGAATCTCAACCCT	59.934	20	CCTTGTCTCGATCTCTCTCTCA	58.768	22	250	590	839
Unigene0021357	1	p4	(ATTA)4	16	416	431	ACTGGGCTCATAACCATTGC	59.962	20	CCTTGTCTCGATCTCTCTCTCA	58.768	22	206	288	493	AGCACCATGAATCTCAACCC	59.934	20	CCTTGTCTCGATCTCTCTCTCA	58.768	22	251	243	493	GCACCATGAATCTCAACCCT	59.934	20	CCTTGTCTCGATCTCTCTCTCA	58.768	22	250	244	493
Unigene0021360	1	p3	(CTC)5	15	1621	1635	ATAGTGACGATGAGGGCACC	59.957	20	AGCAAAAGCAGGCGAATTTA	59.985	20	108	1570	1677	GATTGATGATTTGGATGGGG	59.952	20	AGCAAAAGCAGGCGAATTTA	59.985	20	242	1436	1677	ATAGTGACGATGAGGGCACC	59.957	20	TCTTTTGTTTTCGGACCACC	59.948	20	134	1570	1703
Unigene0021361	1	p3	(CTC)5	15	1645	1659	ATAGTGACGATGAGGGCACC	59.957	20	AGCAAAAGCAGGCGAATTTA	59.985	20	108	1594	1701	GATTGATGATTTGGATGGGG	59.952	20	AGCAAAAGCAGGCGAATTTA	59.985	20	242	1460	1701	ATAGTGACGATGAGGGCACC	59.957	20	TCTTTTGTTTTCGGACCACC	59.948	20	134	1594	1727
Unigene0021362	1	p3	(CTC)5	15	1714	1728	ATAGTGACGATGAGGGCACC	59.957	20	AGCAAAAGCAGGCGAATTTA	59.985	20	108	1663	1770	GATTGATGATTTGGATGGGG	59.952	20	AGCAAAAGCAGGCGAATTTA	59.985	20	242	1529	1770	ATAGTGACGATGAGGGCACC	59.957	20	TCTTTTGTTTTCGGACCACC	59.948	20	134	1663	1796
Unigene0021363	1	p3	(CTC)5	15	1738	1752	ATAGTGACGATGAGGGCACC	59.957	20	AGCAAAAGCAGGCGAATTTA	59.985	20	108	1687	1794	GATTGATGATTTGGATGGGG	59.952	20	AGCAAAAGCAGGCGAATTTA	59.985	20	242	1553	1794	ATAGTGACGATGAGGGCACC	59.957	20	TCTTTTGTTTTCGGACCACC	59.948	20	134	1687	1820
Unigene0021377	1	p4	(GTTT)4	16	303	318	ATGAGCATGCCTGTCCATTT	60.492	20	TTCACTCTTGTGGGCACTTG	59.873	20	234	241	474	AGCATGCCTGTCCATTTCAT	60.492	20	TTCACTCTTGTGGGCACTTG	59.873	20	231	244	474	ATGAGCATGCCTGTCCATTT	60.492	20	ACTTGGGTGCTTCTTGCATT	59.74	20	219	241	459
Unigene0021381	1	p3	(CTT)5	15	99	113	TTTTCACAAAGCACCACCAG	59.734	20	CAAGGCCAGGCCAGTTAATA	60.089	20	117	75	191	TTTTCACAAAGCACCACCAG	59.734	20	CAGTTGAAGCCGTGGTGTTA	59.758	20	230	75	304	TTTTCACAAAGCACCACCAG	59.734	20	GACGATGGACCAGTTGAAGC	60.667	20	240	75	314
Unigene0021382	1	p3	(CTT)5	15	99	113	TTTTCACAAAGCACCACCAG	59.734	20	CAAGGCCAGGCCAGTTAATA	60.089	20	117	75	191	TTTTCACAAAGCACCACCAG	59.734	20	CAGTTGAAGCCGTGGTGTTA	59.758	20	230	75	304	TTTTCACAAAGCACCACCAG	59.734	20	GACGATGGACCAGTTGAAGC	60.667	20	240	75	314
Unigene0021385	1	p4	(ATTT)4	16	150	165	CCCCACTCAACTTTTCCTCC	60.852	20	AATCCCGATTGCTGAAACTG	60.074	20	230	9	238	CCTCCCCACTCAACTTTTCC	60.852	20	AATCCCGATTGCTGAAACTG	60.074	20	233	6	238	CCCCACTCAACTTTTCCTCC	60.852	20	GGTTTAATCCCGATTGCTGA	59.901	20	235	9	243
Unigene0021386	1	p3	(TAT)6	18	1	18
Unigene0021386	2	c	(CTG)5ctttatttctattaacaattcagcagcattctccttaccagtagtacccttaattatatat(TGC)6	94	166	259
Unigene0021387	1	p3	(CAG)7	21	225	245
Unigene0021391	1	p4	(TAGC)4	16	40	55	GGAGTTGCAATTTATTTATTTCTTCG	60.533	26	TTGTGCTATAATCGGCCTCC	60.06	20	243	0	242	GGAGTTGCAATTTATTTATTTCTTCG	60.533	26	TTCAGTATTTCTGGGGCTGG	60.066	20	136	0	135	GGAGTTGCAATTTATTTATTTCTTCG	60.533	26	CAGTATTTCTGGGGCTGGAA	60.066	20	134	0	133
Unigene0021392	1	p3	(TTG)5	15	822	836
Unigene0021422	1	p3	(GAT)5	15	1012	1026
Unigene0021423	1	p3	(GAT)5	15	914	928
Unigene0021425	1	p3	(TCA)5	15	192	206
Unigene0021436	1	p2	(AG)7	14	255	268	ATACACCACCCTCCATCCAA	60.05	20	AATCCGCGTTGTATTCACCT	59.457	20	272	21	292	AATACACCACCCTCCATCCA	60.05	20	AATCCGCGTTGTATTCACCT	59.457	20	273	20	292	AATACACCACCCTCCATCCA	60.05	20	CGCTAATCCGCGTTGTATTC	60.608	20	277	20	296
Unigene0021449	1	p2	(GA)11	22	789	810
Unigene0021453	1	p2	(TC)6	12	210	221	TAACTGGTCTTCAGGGCTGG	60.246	20	GCAATAAACCCACCATGGAC	60.059	20	203	140	342	CACCGGATCAGTTTCTGTGA	59.676	20	GCAATAAACCCACCATGGAC	60.059	20	183	160	342	TAACTGGTCTTCAGGGCTGG	60.246	20	GGGGAAACATCAGACGATCA	60.871	20	228	140	367
Unigene0021456	1	p2	(AG)8	16	840	855	TGATTTTGGTGAAAAGGGGT	59.264	20	GGAATAATGGAGGGGTGGAT	59.843	20	260	633	892	AATGATTTTGGTGAAAAGGGG	60.041	21	GGAATAATGGAGGGGTGGAT	59.843	20	262	631	892	ATGATTTTGGTGAAAAGGGG	58.738	20	GGAATAATGGAGGGGTGGAT	59.843	20	261	632	892
Unigene0021457	1	p2	(AG)8	16	1018	1033	TGATTTTGGTGAAAAGGGGT	59.264	20	GGAATAATGGAGGGGTGGAT	59.843	20	260	811	1070	AATGATTTTGGTGAAAAGGGG	60.041	21	GGAATAATGGAGGGGTGGAT	59.843	20	262	809	1070	ATGATTTTGGTGAAAAGGGG	58.738	20	GGAATAATGGAGGGGTGGAT	59.843	20	261	810	1070
Unigene0021467	1	p2	(AG)8	16	8	23
Unigene0021475	1	p2	(AT)7	14	2139	2152
Unigene0021480	1	p6	(GAAGTG)4	24	476	499
Unigene0021484	1	p2	(GA)8	16	743	758	AAGGAGCGTCGACATTGAAG	60.397	20	CAGCCTTTTCATTTCCTTTCC	60.061	21	191	608	798	AAGAAGGAGCGTCGACATTG	60.397	20	CAGCCTTTTCATTTCCTTTCC	60.061	21	194	605	798	ATCGATTTTGGAGGGGTCAT	60.526	20	CAGCCTTTTCATTTCCTTTCC	60.061	21	277	522	798
Unigene0021486	1	p3	(TCA)6	18	1091	1108	TTAGTATACCGGCCTGTGGG	59.839	20	TTTTGGAGTTTTTGAAGCCA	58.386	20	264	937	1200	TTAGTATACCGGCCTGTGGG	59.839	20	GTTTTGGAGTTTTTGAAGCCA	59.234	21	265	937	1201	TTAGTATACCGGCCTGTGGG	59.839	20	ATTGCATTTTGGCATTTGTT	58.017	20	229	937	1165
Unigene0021493	1	p2	(TA)9	18	28	45
Unigene0021526	1	p2	(GA)6	12	141	152	AAGAATCTGCTGGTGCTGGT	59.874	20	GTTTCATTGCTTCGATCCGT	60.081	20	238	75	312	TGAAGAATCTGCTGGTGCTG	60.136	20	GTTTCATTGCTTCGATCCGT	60.081	20	240	73	312	AAGAATCTGCTGGTGCTGGT	59.874	20	TGTTTTGCTAACGGAGGAGG	60.241	20	206	75	280
Unigene0021527	1	p2	(GA)6	12	3	14
Unigene0021529	1	p3	(GCT)6	18	375	392	GCAAAACTAATGTGCAAGGGA	60.124	21	CCAAAAGTCCAACTCTCACAAA	59.258	22	115	325	439	GCAAAACTAATGTGCAAGGGA	60.124	21	CCAACTCTCACAAATGTCTAGGG	60.04	23	107	325	431	GCAAAACTAATGTGCAAGGGA	60.124	21	CCAAAAGTCCAACTCTCACAA	57.842	21	115	325	439
Unigene0021530	1	p2	(AG)7	14	618	631	CGCACATGCTATATGATGCC	60.088	20	TCACTAAAGAACCCTAACTAGACCAGA	60.113	27	171	492	662	TTCACGGGTGTTCATGCTAA	60.111	20	TCACTAAAGAACCCTAACTAGACCAGA	60.113	27	147	516	662	TCACGGGTGTTCATGCTAAA	60.111	20	TCACTAAAGAACCCTAACTAGACCAGA	60.113	27	146	517	662
Unigene0021531	1	p2	(AG)7	14	188	201	ACGATGACACGATCAAGCAG	59.862	20	TCACTAAAGAACCCTAACTAGACCAGA	60.113	27	207	26	232	AACGATGACACGATCAAGCA	60.272	20	TCACTAAAGAACCCTAACTAGACCAGA	60.113	27	208	25	232	CAACGATGACACGATCAAGC	60.272	20	TCACTAAAGAACCCTAACTAGACCAGA	60.113	27	209	24	232
Unigene0021539	1	p2	(AT)10	20	2	21
Unigene0021561	1	p2	(TA)9	18	1275	1292
Unigene0021564	1	p2	(AT)10	20	270	289
Unigene0021570	1	p3	(CGT)5	15	323	337	GGAGACAACCTCATCTCCCA	60.048	20	TTTTTCAAGTCCGGTGGTTC	59.948	20	248	139	386	GATACCCAAAAACCCATCCC	60.245	20	TTTTTCAAGTCCGGTGGTTC	59.948	20	218	169	386	GGAGACAACCTCATCTCCCA	60.048	20	TTTCAAGTCCGGTGGTTCAT	60.353	20	246	139	384
Unigene0021581	1	p3	(TAA)6	18	34	51	GATTTTCGGCTGATAAATGCT	58.35	21	ACTCATGCTGCTCCCTTCAT	59.834	20	234	2	235	GATTTTCGGCTGATAAATGCT	58.35	21	GCTGCTCCCTTCATTACACC	59.7	20	228	2	229	GATTTTCGGCTGATAAATGCT	58.35	21	CCCAACAAAACATCATCCCT	59.647	20	273	2	274
Unigene0021583	1	p3	(GCT)5	15	24	38
Unigene0021607	1	p2	(TA)8	16	283	298	ATCAAAGCATGGCCTACCAC	59.962	20	CCTGACATAACATCCCCACC	60.05	20	248	109	356	ATCAAAGCATGGCCTACCAC	59.962	20	CCACCTGACATAACATCCCC	60.05	20	251	109	359	TGAGCATCGTCTTCCCTCTT	59.95	20	CCTGACATAACATCCCCACC	60.05	20	175	182	356
Unigene0021620	1	p3	(AAG)5	15	398	412	GGGTGGCCTTTTATTTTTCC	59.659	20	AATTCCCACATTATGCCTGC	59.791	20	145	345	489	GGGTGGCCTTTTATTTTTCC	59.659	20	CAGCCTGCATCCAATAATGA	59.646	20	215	345	559	TCTGGATTGTTATGGGTGGC	60.723	20	AATTCCCACATTATGCCTGC	59.791	20	158	332	489
Unigene0021624	1	c	(AC)6atatatattacaagtagctagttgcaccaactaggtagtgttatagtgtac(AT)9	81	282	362
Unigene0021656	1	p2	(AT)9	18	261	278
Unigene0021677	1	p6	(CCTTTC)4	24	21	44
Unigene0021679	1	p2	(GT)8	16	15	30
Unigene0021716	1	p2	(TA)7	14	694	707
Unigene0021738	1	p2	(GA)6	12	204	215	TGAATGAAGAAATTGCAGCG	59.953	20	TAGCGAGGTACGTCTGGTCC	60.277	20	232	74	305	CCCTCTTCCCAAACAGTTCA	60.081	20	TAGCGAGGTACGTCTGGTCC	60.277	20	156	150	305	TCCATTACTCCCTCTTCCCA	59.478	20	TAGCGAGGTACGTCTGGTCC	60.277	20	165	141	305
Unigene0021743	1	p2	(GT)11	22	334	355
Unigene0021744	1	p2	(GT)11	22	860	881
Unigene0021745	1	p2	(GT)11	22	892	913
Unigene0021765	1	p3	(GAA)5	15	4	18
Unigene0021766	1	p3	(GAA)5	15	4	18
Unigene0021766	2	p3	(GAG)6	18	280	297	CGGATTCGAGAATGGAGAAG	59.767	20	TGAAAAATGGTCTTGGGGTT	59.264	20	246	184	429	TTTGAGGACAATGCTTTCCA	59.247	20	TTTTGGTACCCTGATCCCAG	59.784	20	271	206	476	TTGAGGACAATGCTTTCCAA	59.247	20	TTTTGGTACCCTGATCCCAG	59.784	20	270	207	476
Unigene0021774	1	p2	(AT)8	16	816	831	CGATGACAAATTCGTTGGTG	59.964	20	TGGGCAAGTTGGTTTCTCTT	59.711	20	231	645	875	AGATCGGCGATGACAAATTC	60.043	20	TGGGCAAGTTGGTTTCTCTT	59.711	20	238	638	875	AATTCGTTGGTGAGAATCGG	59.933	20	TGGGCAAGTTGGTTTCTCTT	59.711	20	223	653	875
Unigene0021777	1	p5	(AAGCT)4	20	61	80	TGAACCATGACACGCAATTT	59.972	20	TCTAGGGGATCGACCTGATG	60.027	20	145	29	173	AACCATGACACGCAATTTGA	59.972	20	TCTAGGGGATCGACCTGATG	60.027	20	143	31	173	TGAACCATGACACGCAATTT	59.972	20	TTGTCTAGGGGATCGACCTG	60.065	20	148	29	176
Unigene0021798	1	p3	(AAT)6	18	89	106	GATCAACTCGAAGTCTCGAACA	59.478	22	AACGACGATTTCTTTGTGGG	59.971	20	248	34	281	GATCAACTCGAAGTCTCGAACA	59.478	22	CGACGATTTCTTTGTGGGAT	59.933	20	246	34	279	TCAACTCGAAGTCTCGAACAG	58.229	21	AACGACGATTTCTTTGTGGG	59.971	20	246	36	281
Unigene0021798	2	p3	(GGA)5	15	889	903	TTGAACCACCACCCTTTTGT	60.246	20	TTCTTTTTCCCCACAAGCTC	59.288	20	220	714	933	CCACCCTTTTGTGTTGGTTC	60.246	20	TTCTTTTTCCCCACAAGCTC	59.288	20	212	722	933	GAACCACCACCCTTTTGTGT	59.721	20	TTCTTTTTCCCCACAAGCTC	59.288	20	218	716	933
Unigene0021821	1	p3	(TCA)5	15	163	177	TAATGTGGTCCCATCGTGTG	60.24	20	GAGGAGGAACCACGTGACAT	59.969	20	184	77	260	GGGTTCTTCCGGTTCAAACT	60.34	20	GAGGAGGAACCACGTGACAT	59.969	20	127	134	260	TCTTCCACCAGCTCATCCTC	60.349	20	GAGGAGGAACCACGTGACAT	59.969	20	150	111	260
Unigene0021824	1	p2	(AT)6	12	244	255	GATCAGCCAGGAGTGGTTTC	59.661	20	AATTTTCAAGGAACACCCCC	60.032	20	265	59	323	TGATCAGCCAGGAGTGGTTT	60.656	20	AATTTTCAAGGAACACCCCC	60.032	20	266	58	323	TTTGATCAGCCAGGAGTGGT	60.656	20	AATTTTCAAGGAACACCCCC	60.032	20	268	56	323
Unigene0021862	1	p3	(AAG)7	21	1	21
Unigene0021883	1	c	(GA)7tagagactgagg(GA)8	42	244	285	CACAATTGATCTCCCGTTCA	59.496	20	TGCAAGTCATTTTCCCAACA	60.088	20	246	152	397	TGGAATTTCCCTCCCAGTAA	59.359	20	TGCAAGTCATTTTCCCAACA	60.088	20	275	123	397	CACAATTGATCTCCCGTTCA	59.496	20	AAGCGACTTACCGATTTGGA	59.708	20	191	152	342
Unigene0021884	1	p3	(GAA)5	15	2075	2089	GGCTGCTTATTTGCAGAAGG	59.982	20	CAAGGGGAGGGTTCAATTCT	60.298	20	118	2003	2120	AGGACCTCGCTTCATCTTCA	59.95	20	CAAGGGGAGGGTTCAATTCT	60.298	20	259	1862	2120	GGACCTCGCTTCATCTTCAG	59.95	20	CAAGGGGAGGGTTCAATTCT	60.298	20	258	1863	2120
Unigene0021887	1	p3	(TCA)5	15	637	651	ATCGTTATACGGGTCATCGG	59.668	20	CAAACTCAAGCAGTCGGACA	60.025	20	271	494	764	CATCGGAATCTTTCACGACA	59.648	20	CAAACTCAAGCAGTCGGACA	60.025	20	257	508	764	CATCGGAATCTTTCACGACA	59.648	20	CCAATTTAGGCTGTGGCTGT	60.132	20	279	508	786
Unigene0021887	2	p2	(AT)8	16	829	844	TGTCCGACTGCTTGAGTTTG	60.025	20	ATCCATCCAAGTCCCTACCC	60.015	20	156	745	900	CAGCCACAGCCTAAATTGGT	60.132	20	ATCCATCCAAGTCCCTACCC	60.015	20	133	768	900	ACAGCCACAGCCTAAATTGG	60.132	20	ATCCATCCAAGTCCCTACCC	60.015	20	134	767	900
Unigene0021901	1	p3	(TTC)5	15	195	209	GACTGCTCCTCCCTGCATTA	60.362	20	GCAATCAGGATTGTGAGGTG	59.09	20	231	11	241	GACTGCTCCTCCCTGCATTA	60.362	20	TCAGGATTGTGAGGTGGAAA	59.059	20	227	11	237	TGCAGAAGGAAAACAGGAAGA	59.978	21	CTGGGGAGGATTTGGAAAGT	60.298	20	225	126	350
Unigene0021920	1	c	(TTA)5tcgcaattaggtttcctcatggtttcgaaacaaataaataacggagaaatatataatt(GA)9	91	284	374	CTTTTACCGCAACGAAGGAG	59.876	20	TACCACCCCTCGAGTTCTGA	60.646	20	237	163	399	ACTTTTACCGCAACGAAGGA	59.747	20	TACCACCCCTCGAGTTCTGA	60.646	20	238	162	399	CCAGCAGCCAGAGGTAGAGT	59.622	20	TACCACCCCTCGAGTTCTGA	60.646	20	216	184	399
Unigene0021921	1	c	(TTA)5tcgcaattaggtttcctcatggtttcgaaacaaataaataacggagaaatatataatt(GA)9	91	663	753	CTTTTACCGCAACGAAGGAG	59.876	20	TACCACCCCTCGAGTTCTGA	60.646	20	237	542	778	ACTTTTACCGCAACGAAGGA	59.747	20	TACCACCCCTCGAGTTCTGA	60.646	20	238	541	778	CCAGCAGCCAGAGGTAGAGT	59.622	20	TACCACCCCTCGAGTTCTGA	60.646	20	216	563	778
Unigene0021922	1	p3	(TTA)5	15	284	298	CTTTTACCGCAACGAAGGAG	59.876	20	TTCGAAACCATGAGGAAACC	59.91	20	164	163	326	ACTTTTACCGCAACGAAGGA	59.747	20	TTCGAAACCATGAGGAAACC	59.91	20	165	162	326	CCAGCAGCCAGAGGTAGAGT	59.622	20	TTCGAAACCATGAGGAAACC	59.91	20	143	184	326
Unigene0021923	1	p3	(TTA)5	15	663	677	CTTTTACCGCAACGAAGGAG	59.876	20	TTCGAAACCATGAGGAAACC	59.91	20	164	542	705	ACTTTTACCGCAACGAAGGA	59.747	20	TTCGAAACCATGAGGAAACC	59.91	20	165	541	705	CCAGCAGCCAGAGGTAGAGT	59.622	20	TTCGAAACCATGAGGAAACC	59.91	20	143	563	705
Unigene0021926	1	p2	(GA)9	18	1	18
Unigene0021932	1	p3	(GAG)5	15	576	590
Unigene0021940	1	p2	(TA)7	14	76	89	CCGAATTTCACTGAATTAAGGTC	59.048	23	TCATTGTCATCTGTCACCAGAA	59.139	22	239	4	242	CCGAATTTCACTGAATTAAGGTCT	59.907	24	TCATTGTCATCTGTCACCAGAA	59.139	22	239	4	242	CCGAATTTCACTGAATTAAGGTC	59.048	23	TCATTGTCATCTGTCACCAGAAC	60.028	23	239	4	242
Unigene0021946	1	p2	(GA)8	16	9	24
Unigene0021955	1	p4	(GAAT)5	20	29	48
Unigene0022022	1	c	(ATC)6ggggaagtaattatttctgggattatgatgaatttgattccagctgtacatttagtcttcatttctttaactcccagcaatgatcttctct(TTTC)4	125	1283	1407	AAATGCTGGTGCTTGGACTC	60.263	20	AAACATATTCGCTCGCCATC	60.067	20	258	1229	1486	TCATCACGAGAAGCAATGGA	60.353	20	AAACATATTCGCTCGCCATC	60.067	20	240	1247	1486	AAATGCTGGTGCTTGGACTC	60.263	20	CCTAAACATATTCGCTCGCC	59.704	20	261	1229	1489
Unigene0022082	1	c	(TA)9cgcttttttatcaggagtacgtaatattttcagtgatatatagtccaaccgctaaactacaacttctgatgcatgcag(TA)8	112	78	189	CACTGCCATTAGGACTGGGT	59.989	20	GGACGGTGACATCTTTAATGC	59.448	21	205	36	240	ACACTGCCATTAGGACTGGG	59.989	20	GGACGGTGACATCTTTAATGC	59.448	21	206	35	240	GCACAACACTGCCATTAGGA	59.722	20	GGACGGTGACATCTTTAATGC	59.448	21	211	30	240
Unigene0022086	1	p2	(AG)7	14	254	267
Unigene0022088	1	p2	(TG)6	12	213	224	CACATTCATAGTCCTCTAGGCG	58.882	22	CAAGAGCTTCAAGCACAAGG	58.799	20	198	160	357	CACATTCATAGTCCTCTAGGCG	58.882	22	CAAGAGCTTCAAGCACAAGGT	59.671	21	198	160	357	CACATTCATAGTCCTCTAGGCGT	59.688	23	CAAGAGCTTCAAGCACAAGG	58.799	20	198	160	357
Unigene0022093	1	p2	(TG)7	14	601	614
Unigene0022102	1	p2	(AT)7	14	6	19
Unigene0022103	1	p2	(AT)7	14	358	371
Unigene0022108	1	p2	(AG)8	16	1	16
Unigene0022112	1	p6	(AGCTTC)4	24	551	574	GCACTTGGATAAAACATTGGC	59.47	21	AGCACGTCAATGAAACATGG	59.572	20	226	403	628	GCACTTGGATAAAACATTGGC	59.47	21	CACGTCAATGAAACATGGGT	59.267	20	224	403	626	CACTTGGATAAAACATTGGCCT	60.237	22	AGCACGTCAATGAAACATGG	59.572	20	225	404	628
Unigene0022113	1	p6	(AGCTTC)4	24	160	183	CATTGCTCGTGATCTGTGCT	60.016	20	TGGTAGCTCATCTTGTCCCC	60.073	20	207	105	311	CATTGCTCGTGATCTGTGCT	60.016	20	GGTAGCTCATCTTGTCCCCA	60.073	20	206	105	310	ACATTGCTCGTGATCTGTGC	59.87	20	TGGTAGCTCATCTTGTCCCC	60.073	20	208	104	311
Unigene0022115	1	p3	(GTC)7	21	12	32
Unigene0022116	1	p3	(GTC)7	21	12	32
Unigene0022117	1	p3	(GTC)7	21	12	32
Unigene0022171	1	p3	(AGA)6	18	1	18
Unigene0022171	2	p3	(CAA)5	15	144	158	TGATCCCCTGCCTTCTTCTA	59.767	20	CAGTGGTGGTCGTGTGGTAG	60.064	20	117	83	199	TGATCCCCTGCCTTCTTCTA	59.767	20	TACAGTGGTGGTCGTGTGGT	59.915	20	119	83	201	TGATCCCCTGCCTTCTTCTA	59.767	20	ACAGTGGTGGTCGTGTGGTA	59.915	20	118	83	200
Unigene0022192	1	p2	(AT)6	12	192	203
Unigene0022201	1	p2	(TC)9	18	228	245
Unigene0022234	1	p5	(CTGAG)4	20	109	128	CGGCCAATGAGAGTTGGTAT	59.955	20	TTCTAAAAGGCAGCTCCCAC	59.452	20	218	59	276	CGGCCAATGAGAGTTGGTAT	59.955	20	TACGCGTAAAACAAGGTGCC	61.046	20	106	59	164	CGGCCAATGAGAGTTGGTAT	59.955	20	CTAAAAGGCAGCTCCCACC	59.822	19	216	59	274
Unigene0022288	1	p4	(ATGC)5	20	46	65	AAACATTAATGCACAAGAATCGAA	59.91	24	CGTTAATTTCCCCTCGTTCA	59.931	20	245	3	247	AAACATTAATGCACAAGAATCGAA	59.91	24	TCCCCTCGTTCATGTTTAGG	59.926	20	237	3	239	AAACATTAATGCACAAGAATCGAA	59.91	24	CCCCTCGTTCATGTTTAGGA	59.926	20	236	3	238
Unigene0022308	1	p4	(CATC)4	16	123	138
Unigene0022312	1	c	(TATC)5ttagcttaacttgatggagta(CT)8	57	1	57
Unigene0022321	1	p2	(CT)8	16	177	192
Unigene0022340	1	p2	(AT)6	12	148	159	GGCACGTTGAGTCTTCCAAT	60.119	20	TATCACCCTATGCAGGCCAT	60.318	20	239	101	339	ACTCGGCACGTTGAGTCTTC	60.453	20	TATCACCCTATGCAGGCCAT	60.318	20	243	97	339	GACTCGGCACGTTGAGTCTT	60.453	20	TATCACCCTATGCAGGCCAT	60.318	20	244	96	339
Unigene0022362	1	p2	(TA)9	18	3	20
Unigene0022403	1	p4	(AAAT)4	16	361	376	CAAACCCAACCGCTGTAAAT	59.861	20	CGGTGTTGGTCTTCTTCTCC	59.697	20	185	215	399	AGCATTACCCAAATGTTGCC	59.829	20	CGGTGTTGGTCTTCTTCTCC	59.697	20	257	143	399	GCATTACCCAAATGTTGCCT	59.829	20	CGGTGTTGGTCTTCTTCTCC	59.697	20	256	144	399
Unigene0022411	1	p4	(TATG)4	16	190	205
Unigene0022470	1	p2	(AG)8	16	228	243
Unigene0022478	1	p2	(TA)8	16	169	184	CGGGAGTGTTTCTCTTCACC	59.697	20	TGCAATTGTCAGTTTTTCCA	57.733	20	124	89	212	CGGGAGTGTTTCTCTTCACC	59.697	20	AATGCAATTGTCAGTTTTTCCA	59.496	22	126	89	214	CGGGAGTGTTTCTCTTCACC	59.697	20	ATGCAATTGTCAGTTTTTCCA	58.134	21	125	89	213
Unigene0022520	1	p2	(AT)6	12	280	291
Unigene0022582	1	p3	(ATT)5	15	66	80	TCTTTGTTGTGAGCTGTGCC	60.032	20	TAGTTGACGATGGTGGGTGA	59.96	20	227	1	227	GTGAGCTGTGCCACTGAAAA	60.032	20	TAGTTGACGATGGTGGGTGA	59.96	20	219	9	227	GTGAGCTGTGCCACTGAAAA	60.032	20	TTGCATCCCATAAGGCTACC	59.923	20	114	9	122
Unigene0022716	1	p2	(TC)8	16	26	41
Unigene0022786	1	p2	(AT)6	12	15	26
Unigene0022791	1	p2	(AT)10	20	1	20
Unigene0022796	1	p2	(CT)7	14	1	14
Unigene0022884	1	p4	(AAGC)4	16	325	340	CTCAGGATGAATGGGTTGCT	60.073	20	AATGTTGGTAAGCCATTGGG	59.685	20	239	146	384	GCAGTCATACAGGCATTGGA	59.679	20	AATGTTGGTAAGCCATTGGG	59.685	20	185	200	384	ATGGCCAGCCAGTTTATGAT	59.415	20	AATGTTGGTAAGCCATTGGG	59.685	20	278	107	384
Unigene0022911	1	p4	(TAAT)4	16	580	595	TTGTGATCATGCTCATGGCT	60.233	20	TTTGGTTATCTACCTGTTCTAATCCA	59.4	26	263	381	643	TTGTGATCATGCTCATGGCT	60.233	20	TTGGTTATCTACCTGTTCTAATCCA	58.234	25	262	381	642	TTGTGATCATGCTCATGGCT	60.233	20	TCTACCTGTTCTAATCCATCATAAGC	59.173	26	255	381	635
Unigene0022912	1	p3	(TAA)5	15	36	50
Unigene0022923	1	p3	(GAA)5	15	587	601	AGACATTGATAACCGGCTCG	60.096	20	CGAGCCCTTCTTTTTAGGGT	59.72	20	158	468	625	AGACATTGATAACCGGCTCG	60.096	20	ACGAGCCCTTCTTTTTAGGG	59.72	20	159	468	626	TCGACCAGATGAGGTTCTCC	60.199	20	CGAGCCCTTCTTTTTAGGGT	59.72	20	242	384	625
Unigene0022937	1	p3	(TAA)5	15	47	61	GTGGCCATTATCCTATTTAAGGT	57.616	23	CAAGCCGTGAGATCCAGAAT	60.218	20	145	0	144	GTGGCCATTATCCTATTTAAGGT	57.616	23	AGTCACAAGCCGTGAGATCC	60.269	20	150	0	149	GTGGCCATTATCCTATTTAAGGT	57.616	23	ACAAGCCGTGAGATCCAGAA	60.801	20	146	0	145
Unigene0022943	1	p2	(TA)10	20	530	549
Unigene0022944	1	p2	(TA)10	20	306	325
Unigene0022947	1	p4	(GTCG)4	16	56	71	TACACGCAAGACATCCCAGT	59.165	20	GAATCCAACAATTCGTCGCT	60.081	20	200	33	232	AGTACACGCAAGACATCCCA	59.165	20	GAATCCAACAATTCGTCGCT	60.081	20	202	31	232	GTACACGCAAGACATCCCAG	59.165	20	GAATCCAACAATTCGTCGCT	60.081	20	201	32	232
Unigene0022948	1	p3	(TCG)5	15	53	67	AGTCGGTAGCACCAGTCGTC	60.329	20	ACCGACTGGAATGCTTCAAC	60.119	20	117	21	137	AGTCGGTAGCACCAGTCGTC	60.329	20	GGCTGTTGCTGCTTCTTCTT	59.763	20	198	21	218	AGTCGGTAGCACCAGTCGTC	60.329	20	GCTATTGCAGCTGCTTCTCC	60.265	20	166	21	186
Unigene0022960	1	p2	(AT)8	16	1012	1027
Unigene0022970	1	p4	(ATCT)5	20	1070	1089	AGGACGATGAAGAGGAAGCA	59.95	20	TTGATGCTAAACACACCCACA	60.019	21	190	956	1145	AATGACGATGATGACGACGA	60.08	20	TTGATGCTAAACACACCCACA	60.019	21	269	877	1145	GTGGTGGTGAAGAAGAGGGA	60.088	20	TTGATGCTAAACACACCCACA	60.019	21	247	899	1145
Unigene0022996	1	p2	(AG)9	18	840	857
Unigene0023001	1	p3	(AGG)5	15	227	241	GAGATGGAGACCTGGGATGA	60.008	20	CCAGGTCCACAACTACACACA	59.497	21	190	91	280	CCGGACCATTTGATGGTTAC	60.051	20	CCAGGTCCACAACTACACACA	59.497	21	247	34	280	TGGGGAGAGAGAGATGGAGA	59.871	20	CCAGGTCCACAACTACACACA	59.497	21	200	81	280
Unigene0023006	1	p2	(GA)10	20	71	90	TTTGCAATAGTGTTGTGACTCTTT	58.066	24	GAATCGGCCATTTTCGAGTA	60.038	20	253	4	256	TTTGCAATAGTGTTGTGACTCTTT	58.066	24	GGCCATTTTCGAGTAGCTCA	60.352	20	248	4	251	AAAATTTGCAATAGTGTTGTGACTC	58.732	25	GAATCGGCCATTTTCGAGTA	60.038	20	257	0	256
Unigene0023013	1	p2	(TA)6	12	521	532	CGGCTACTTTTGTTGTGCAG	59.53	20	TCTTAAGTTTGATTTCAAAAGGTCAA	59.627	26	271	318	588	CGGCTACTTTTGTTGTGCAG	59.53	20	TCTTAAGTTTGATTTCAAAAGGTCA	58.482	25	271	318	588	TGGGGTCAATGATAATGCAG	59.35	20	TCTTAAGTTTGATTTCAAAAGGTCAA	59.627	26	128	461	588
Unigene0023014	1	p2	(TA)6	12	259	270	TAGGTGCTTCCCTTGATTGG	60.066	20	TCTTAAGTTTGATTTCAAAAGGTCAA	59.627	26	277	50	326	TTGATTGGTCGCGTTTCATA	60.073	20	TCTTAAGTTTGATTTCAAAAGGTCAA	59.627	26	265	62	326	TAGGTGCTTCCCTTGATTGG	60.066	20	TCTTAAGTTTGATTTCAAAAGGTCA	58.482	25	277	50	326
Unigene0023015	1	p2	(TA)6	12	381	392	TGGGGTCAATGATAATGCAG	59.35	20	TCTTAAGTTTGATTTCAAAAGGTCAA	59.627	26	128	321	448	AGTTTCAGTCCCCGACTCTG	59.3	20	TCTTAAGTTTGATTTCAAAAGGTCAA	59.627	26	227	222	448	ATGAGGGCGAAGTTTCAGTC	59.288	20	TCTTAAGTTTGATTTCAAAAGGTCAA	59.627	26	237	212	448
Unigene0023019	1	p3	(TCC)6	18	351	368
Unigene0023021	1	p3	(TCC)5	15	1	15
Unigene0023022	1	p3	(TCC)5	15	1	15
Unigene0023033	1	p2	(AG)6	12	288	299	CAAGTCACGACCACCGAGTA	59.745	20	CAAAGCCATCCTTGTGGATT	59.933	20	224	113	336	AAGAAGCGATAATGCCGAGA	59.945	20	GTTTTCCCAAAGCCATCCTT	60.299	20	102	242	343	GAAGAAGCGATAATGCCGAG	59.945	20	GTTTTCCCAAAGCCATCCTT	60.299	20	103	241	343
Unigene0023065	1	p3	(AAC)5	15	594	608	CATGGTTCAACAATTCACCG	59.816	20	CCAGTACCGGAGACATCCAT	59.803	20	270	406	675	GGGAGCAGTCAGCAAATTGT	60.263	20	CCAAACCAACCACCAGTACC	60.126	20	209	479	687	TCCAAGGGCAGGGTACAATA	60.323	20	CCAAACCAACCACCAGTACC	60.126	20	168	520	687
Unigene0023065	2	p2	(TA)7	14	909	922	GACATAATGGGAATGGGGTG	59.871	20	CATACATAATTAACGCTGCCCA	59.882	22	256	781	1036	ACATAATGGGAATGGGGTGA	59.871	20	CATACATAATTAACGCTGCCCA	59.882	22	255	782	1036	GACATAATGGGAATGGGGTG	59.871	20	ATTAACGCTGCCCATTGGA	61.379	19	248	781	1028
Unigene0023074	1	c	(TGC)5tgtctcttcaaaaagtatggctggaata(GCT)5	58	1	58
Unigene0023089	1	p2	(TA)6	12	474	485	TGAGCTCAGGTGCTTGAAGA	59.855	20	CCTCGGTTCCTCCTCATTTT	60.434	20	169	373	541	CGAGGATCAACTCGTCTGGT	60.261	20	CCTCTCTTCATCCCCTTCCT	59.63	20	163	396	558	TGAGCTCAGGTGCTTGAAGA	59.855	20	TCCTCTCTTCATCCCCTTCC	60.532	20	187	373	559
Unigene0023092	1	p3	(CAA)5	15	1235	1249	CGGTCAGGGTTACTACGGAA	59.986	20	CCAACCTGGGTATGAACCTG	60.224	20	192	1161	1352	CGGTCAGGGTTACTACGGAA	59.986	20	CTTTGGCTGCTGAAATGGTT	60.249	20	118	1161	1278	GGACAAGTCGGTCAGGGTTA	59.966	20	CTTTGGCTGCTGAAATGGTT	60.249	20	126	1153	1278
Unigene0023105	1	p3	(TGC)5	15	8	22
Unigene0023109	1	p2	(GA)8	16	2054	2069
Unigene0023110	1	p2	(AT)7	14	145	158	ACCAACTTTCATCTCCCCCT	59.795	20	TCCTGCCTGCTGAAGAAAGT	60.134	20	228	39	266	ACCAACTTTCATCTCCCCCT	59.795	20	CTCCTGCCTGCTGAAGAAAG	60.269	20	229	39	267	TCCCTGAGATTTAGCGTTCG	60.344	20	TCCTGCCTGCTGAAGAAAGT	60.134	20	181	86	266
Unigene0023111	1	p3	(TAA)5	15	9	23
Unigene0023112	1	c	(CTC)6ctgctagtagtaatag(TAA)5	49	905	953
Unigene0023116	1	p2	(AT)6	12	210	221	GGATTCCGCTTCAATCATGT	59.9	20	TTGGAGCCGGTACCTCTTCT	61.142	20	257	48	304	GTGGATTCCGCTTCAATCAT	59.9	20	TTGGAGCCGGTACCTCTTCT	61.142	20	259	46	304	GGATTCCGCTTCAATCATGT	59.9	20	TGGAGCCGGTACCTCTTCT	59.812	19	256	48	303
Unigene0023125	1	p4	(GATG)5	20	148	167	AACATGCATGATAAATGCTTCTTC	59.55	24	GATTTCCCATGAATCGGATG	60.096	20	189	47	235	CATGCATGATAAATGCTTCTTC	57.425	22	GATTTCCCATGAATCGGATG	60.096	20	187	49	235	ACATGCATGATAAATGCTTCTTC	58.287	23	GATTTCCCATGAATCGGATG	60.096	20	188	48	235
Unigene0023125	2	p2	(AG)7	14	328	341	ATCCGATTCATGGGAAATCA	60.096	20	ATGATATTAGTGCCTGCCCG	59.945	20	168	217	384	CATCCGATTCATGGGAAATC	60.096	20	ATGATATTAGTGCCTGCCCG	59.945	20	169	216	384	ATTTTTGGGACTGACGATGG	59.79	20	ATGATATTAGTGCCTGCCCG	59.945	20	253	132	384
Unigene0023125	3	p2	(TC)7	14	678	691	TAAGCTCTTTGGTCACCGCT	60.015	20	TCCCACCAAAACAGTTGTCA	59.976	20	235	487	721	GTAAGCTCTTTGGTCACCGC	59.882	20	TCCCACCAAAACAGTTGTCA	59.976	20	236	486	721	GGTAAGCTCTTTGGTCACCG	59.734	20	TCCCACCAAAACAGTTGTCA	59.976	20	237	485	721
Unigene0023154	1	p2	(GA)6	12	13	24
Unigene0023154	2	p3	(TAG)5	15	182	196	GGAGATTTGCGTCGATCAAT	60.043	20	ATCAGGAATCTATGGCCACG	59.917	20	181	107	287	TTGCGTCGATCAATCGTTAG	59.833	20	ATCAGGAATCTATGGCCACG	59.917	20	175	113	287	TTTGCGTCGATCAATCGTTA	60.215	20	ATCAGGAATCTATGGCCACG	59.917	20	176	112	287
Unigene0023155	1	p2	(GA)6	12	44	55	CCATGACCATAAATTGGGAA	58.133	20	CCAACTCGAGTAACTGGGGA	60.103	20	186	18	203	CCATGACCATAAATTGGGAA	58.133	20	CGAGTAACTGGGGATGGTGT	59.844	20	180	18	197	CCATGACCATAAATTGGGAAC	59.009	21	CCAACTCGAGTAACTGGGGA	60.103	20	186	18	203
Unigene0023155	2	p3	(AGC)5	15	1935	1949	TGTCAGAGCGAATGAAGGTG	59.984	20	CATCTTTTCACACACGGTGG	60.001	20	277	1705	1981	AGTGCGCCTTCTCTGACACT	60.205	20	CATCTTTTCACACACGGTGG	60.001	20	174	1808	1981	GTGCGGGAATATCAAGATGG	60.296	20	CATCTTTTCACACACGGTGG	60.001	20	241	1741	1981
Unigene0023155	3	p4	(AGGC)4	16	2238	2253	GTGTCGGTCATTTTGTGGAA	59.394	20	CACCAAATGTTATGTCGCTCA	59.6	21	144	2135	2278	TCGGTCATTTTGTGGAATTG	59.371	20	CACCAAATGTTATGTCGCTCA	59.6	21	141	2138	2278	AGTGTCGGTCATTTTGTGGA	58.984	20	CACCAAATGTTATGTCGCTCA	59.6	21	145	2134	2278
Unigene0023156	1	p2	(GA)8	16	1	16
Unigene0023161	1	p4	(AAAT)4	16	49	64	CCAGGACTATAAACAGAATGAAAGTC	58.755	26	TCAGACAACCAAGGTCACCA	60.129	20	188	6	193	CCAGGACTATAAACAGAATGAAAGTC	58.755	26	TAGAATCGGGCAACATCCAT	60.296	20	166	6	171	CCAGGACTATAAACAGAATGAAAGTCT	59.567	27	TCAGACAACCAAGGTCACCA	60.129	20	188	6	193
Unigene0023166	1	p3	(TGG)6	18	7	24
Unigene0023188	1	p2	(TA)7	14	13	26
Unigene0023195	1	p2	(TA)10	20	1983	2002
Unigene0023196	1	p2	(TA)10	20	1563	1582
Unigene0023210	1	p2	(CT)9	18	249	266
Unigene0023211	1	p2	(CT)9	18	206	223
Unigene0023221	1	p2	(TA)10	20	1	20
Unigene0023222	1	p2	(TA)10	20	1	20
Unigene0023237	1	p2	(TA)9	18	7	24
Unigene0023237	2	p5	(AGAGA)4	20	1313	1332
Unigene0023246	1	p4	(AAAT)4	16	121	136	CGAATTCAAAACTTCAACCTCA	59.244	22	AACAACCAATTTACGTCGCA	59.087	20	278	68	345	CGAATTCAAAACTTCAACCTCA	59.244	22	AACTCGTCCCTTTTGTGGG	59.951	19	150	68	217	ACGAATTCAAAACTTCAACCTCA	60.028	23	AACAACCAATTTACGTCGCA	59.087	20	279	67	345
Unigene0023253	1	p2	(TA)7	14	136	149	CAACTTTGATGGGCGGATAG	60.46	20	ATCGAGAATATGGTGCGAGG	60.059	20	175	65	239	CAACTTTGATGGGCGGATAG	60.46	20	GGGTTGTGCTGATCGAGAAT	60.081	20	186	65	250	CAACTTTGATGGGCGGATAG	60.46	20	ATGGTGCGAGGAAATGAGAG	60.218	20	166	65	230
Unigene0023253	2	p2	(TA)11	22	796	817
Unigene0023254	1	p2	(TA)7	14	136	149	CAACTTTGATGGGCGGATAG	60.46	20	ATCGAGAATATGGTGCGAGG	60.059	20	175	65	239	CAACTTTGATGGGCGGATAG	60.46	20	GGGTTGTGCTGATCGAGAAT	60.081	20	186	65	250	CAACTTTGATGGGCGGATAG	60.46	20	ATGGTGCGAGGAAATGAGAG	60.218	20	166	65	230
Unigene0023254	2	p5	(CCCTT)4	20	254	273	CCTCGCACCATATTCTCGAT	60.059	20	CCTTGAACAGCTTTTCTGCC	59.993	20	180	220	399	CCTCGCACCATATTCTCGAT	60.059	20	CCCTTGAACAGCTTTTCTGC	59.993	20	181	220	400	ATTCTCGATCAGCACAACCC	60.081	20	CCTTGAACAGCTTTTCTGCC	59.993	20	169	231	399
Unigene0023254	3	p2	(TA)11	22	817	838
Unigene0023296	1	p5	(TGGCA)4	20	1507	1526	TGTGACCTAGCAAGTCAACGA	59.5	21	CCGAACTTATTTTCAATCCCA	58.93	21	268	1363	1630	TGTGACCTAGCAAGTCAACGA	59.5	21	CCGAACTTATTTTCAATCCCAA	60.174	22	268	1363	1630	TGTGACCTAGCAAGTCAACGAC	60.356	22	CCGAACTTATTTTCAATCCCA	58.93	21	268	1363	1630
Unigene0023304	1	p3	(GAA)5	15	1424	1438	GGGAATCTTGGGGTTCATCT	60.133	20	GGATTTCAGGCAAGTTTGGA	60.051	20	161	1382	1542	CGACACCATAAGCTCGAACA	59.864	20	GGATTTCAGGCAAGTTTGGA	60.051	20	239	1304	1542	GTAGAAGGGGAATCTTGGGG	59.761	20	GGATTTCAGGCAAGTTTGGA	60.051	20	168	1375	1542
Unigene0023305	1	p3	(GAA)5	15	1531	1545	GGGAATCTTGGGGTTCATCT	60.133	20	GGATTTCAGGCAAGTTTGGA	60.051	20	161	1489	1649	CGACACCATAAGCTCGAACA	59.864	20	GGATTTCAGGCAAGTTTGGA	60.051	20	239	1411	1649	GTAGAAGGGGAATCTTGGGG	59.761	20	GGATTTCAGGCAAGTTTGGA	60.051	20	168	1482	1649
Unigene0023338	1	p3	(TGC)5	15	760	774	TCAGCCCTTGAACTTGCTTT	59.993	20	TCCACTCCCCAACTACCTTG	59.959	20	162	652	813	TCAGCCCTTGAACTTGCTTT	59.993	20	CACTCCCCAACTACCTTGGA	59.959	20	160	652	811	CCTTCCCAAACTTGTCCAAA	59.942	20	TCCACTCCCCAACTACCTTG	59.959	20	242	572	813
Unigene0023340	1	p2	(TA)9	18	67	84	CCTGTTGAACAAGGCTTGATATT	59.552	23	CATAGTCCTATGGCGACCGT	59.978	20	171	19	189	CCTGTTGAACAAGGCTTGATATT	59.552	23	AACAAGGAGCATATCGTCGC	60.243	20	191	19	209	CCTGTTGAACAAGGCTTGATATT	59.552	23	GGTACGGACCGTCGTCATAG	60.397	20	123	19	141
Unigene0023341	1	p2	(TA)9	18	67	84	CCTGTTGAACAAGGCTTGATATT	59.552	23	CATAGTCCTATGGCGACCGT	59.978	20	171	19	189	CCTGTTGAACAAGGCTTGATATT	59.552	23	AACAAGGAGCATATCGTCGC	60.243	20	191	19	209	CCTGTTGAACAAGGCTTGATATT	59.552	23	GGTACGGACCGTCGTCATAG	60.397	20	123	19	141
Unigene0023342	1	p2	(TA)9	18	67	84	CCTGTTGAACAAGGCTTGATATT	59.552	23	CATAGTCCTATGGCGACCGT	59.978	20	171	19	189	CCTGTTGAACAAGGCTTGATATT	59.552	23	AACAAGGAGCATATCGTCGC	60.243	20	191	19	209	CCTGTTGAACAAGGCTTGATATT	59.552	23	GGTACGGACCGTCGTCATAG	60.397	20	123	19	141
Unigene0023351	1	p3	(AGA)5	15	74	88	TTGTTCATCAAAAAGGGGTTT	58.454	21	GAAGGTGGCGGTGAGATAAA	60.074	20	192	1	192	TTGTTCATCAAAAAGGGGTTT	58.454	21	GAGAAGGTGGCGGTGAGATA	60.218	20	194	1	194	GTTGTTCATCAAAAAGGGGTTT	59.264	22	GAAGGTGGCGGTGAGATAAA	60.074	20	193	0	192
Unigene0023352	1	p2	(GA)7	14	1345	1358	TCTTGATCATTGGATTCGCA	60.159	20	CCACCTCCCTCCTTCATTTT	60.298	20	193	1264	1456	GGATTCGCAACAAAACCATT	59.807	20	CCACCTCCCTCCTTCATTTT	60.298	20	182	1275	1456	ATTGGATTCGCAACAAAACC	59.807	20	CCACCTCCCTCCTTCATTTT	60.298	20	185	1272	1456
Unigene0023353	1	p2	(GA)7	14	1309	1322	TCTTGATCATTGGATTCGCA	60.159	20	CCACCTCCCTCCTTCATTTT	60.298	20	193	1228	1420	GGATTCGCAACAAAACCATT	59.807	20	CCACCTCCCTCCTTCATTTT	60.298	20	182	1239	1420	ATTGGATTCGCAACAAAACC	59.807	20	CCACCTCCCTCCTTCATTTT	60.298	20	185	1236	1420
Unigene0023354	1	p2	(GA)7	14	1911	1924	TCTTGATCATTGGATTCGCA	60.159	20	CCACCTCCCTCCTTCATTTT	60.298	20	193	1830	2022	GGATTCGCAACAAAACCATT	59.807	20	CCACCTCCCTCCTTCATTTT	60.298	20	182	1841	2022	ATTGGATTCGCAACAAAACC	59.807	20	CCACCTCCCTCCTTCATTTT	60.298	20	185	1838	2022
Unigene0023355	1	p2	(GA)7	14	1764	1777	TCTTGATCATTGGATTCGCA	60.159	20	CCACCTCCCTCCTTCATTTT	60.298	20	193	1683	1875	GGATTCGCAACAAAACCATT	59.807	20	CCACCTCCCTCCTTCATTTT	60.298	20	182	1694	1875	ATTGGATTCGCAACAAAACC	59.807	20	CCACCTCCCTCCTTCATTTT	60.298	20	185	1691	1875
Unigene0023356	1	p2	(GA)7	14	1456	1469	TCTTGATCATTGGATTCGCA	60.159	20	CCACCTCCCTCCTTCATTTT	60.298	20	193	1375	1567	GGATTCGCAACAAAACCATT	59.807	20	CCACCTCCCTCCTTCATTTT	60.298	20	182	1386	1567	ATTGGATTCGCAACAAAACC	59.807	20	CCACCTCCCTCCTTCATTTT	60.298	20	185	1383	1567
Unigene0023357	1	p2	(GA)7	14	1800	1813	TCTTGATCATTGGATTCGCA	60.159	20	CCACCTCCCTCCTTCATTTT	60.298	20	193	1719	1911	GGATTCGCAACAAAACCATT	59.807	20	CCACCTCCCTCCTTCATTTT	60.298	20	182	1730	1911	ATTGGATTCGCAACAAAACC	59.807	20	CCACCTCCCTCCTTCATTTT	60.298	20	185	1727	1911
Unigene0023360	1	p4	(TTTC)4	16	689	704	CTGAAAAATGCACCGAATCC	60.448	20	AACCAAATGTTCGTGAATGG	58.325	20	207	521	727	CCTGAAAAATGCACCGAATC	60.448	20	AACCAAATGTTCGTGAATGG	58.325	20	208	520	727	TGCATATGGCCTGAAAAATG	59.52	20	AACCAAATGTTCGTGAATGG	58.325	20	217	511	727
Unigene0023371	1	p2	(AT)6	12	459	470	CCAAGGCGCTTCTGTTATTC	59.845	20	ATCCGTTTGAAATTGTTGGC	59.807	20	158	337	494	TGTATCATTTTCCCCAAGGC	59.762	20	ATCCGTTTGAAATTGTTGGC	59.807	20	171	324	494	CCTGGTTTGAAAGTGGTGGA	60.923	20	ATCCGTTTGAAATTGTTGGC	59.807	20	268	227	494
Unigene0023372	1	p2	(AT)6	12	475	486	CCAAGGCGCTTCTGTTATTC	59.845	20	ATCCGTTTGAAATTGTTGGC	59.807	20	158	353	510	TGTATCATTTTCCCCAAGGC	59.762	20	ATCCGTTTGAAATTGTTGGC	59.807	20	171	340	510	CCTGGTTTGAAAGTGGTGGA	60.923	20	ATCCGTTTGAAATTGTTGGC	59.807	20	268	243	510
Unigene0023375	1	p3	(AGC)5	15	700	714	TACAATGAAGCGCCAAATCA	60.215	20	CAGTAAAGCTTCAGTCCCCC	58.789	20	134	605	738	TACAATGAAGCGCCAAATCA	60.215	20	CCAGTAAAGCTTCAGTCCCC	58.789	20	135	605	739	TACAATGAAGCGCCAAATCA	60.215	20	CATTCTCCACAAGGCCTACA	58.722	20	169	605	773
Unigene0023375	2	p3	(TAT)5	15	933	947
Unigene0023380	1	p2	(AT)7	14	1381	1394
Unigene0023426	1	p3	(TCA)6	18	1544	1561
Unigene0023427	1	p3	(TCA)6	18	1528	1545
Unigene0023444	1	p3	(ATG)6	18	947	964
Unigene0023449	1	p2	(TC)7	14	738	751	CGAACCGGTGATCAGGTAGT	59.989	20	GCAATCTGCATGTTGCTCAT	59.836	20	185	597	781	AACCGGTGATCAGGTAGTCG	59.989	20	GCAATCTGCATGTTGCTCAT	59.836	20	183	599	781	TTGAGAAGAAACCAACGGCT	59.853	20	GCAATCTGCATGTTGCTCAT	59.836	20	223	559	781
Unigene0023450	1	p2	(TC)7	14	389	402	CGAACCGGTGATCAGGTAGT	59.989	20	GCAATCTGCATGTTGCTCAT	59.836	20	185	248	432	AACCGGTGATCAGGTAGTCG	59.989	20	GCAATCTGCATGTTGCTCAT	59.836	20	183	250	432	TTGAGAAGAAACCAACGGCT	59.853	20	GCAATCTGCATGTTGCTCAT	59.836	20	223	210	432
Unigene0023473	1	p4	(TTTA)4	16	816	831
Unigene0023504	1	p5	(CGCAG)5	25	1602	1626	GTTGAGATGAATGCATGGGA	59.456	20	AAACATCACCCAAACCATTGA	60.081	21	231	1533	1763	GTTGAGATGAATGCATGGGA	59.456	20	AACAAACATCACCCAAACCA	58.722	20	234	1533	1766	GTTGAGATGAATGCATGGGA	59.456	20	AACATCACCCAAACCATTGA	58.67	20	230	1533	1762
Unigene0023512	1	p3	(TTG)5	15	157	171	TTGGAGTCACCCTAAATCGC	60.074	20	TGTTGTTGGATTGATCTCCG	59.496	20	157	42	198	TATTTTCTCCCCCAATTCCA	59.203	20	TGTTGTTGGATTGATCTCCG	59.496	20	100	99	198	GGAGTCACCCTAAATCGCGT	61.401	20	TGTTGTTGGATTGATCTCCG	59.496	20	155	44	198
Unigene0023517	1	p2	(AT)8	16	1	16
Unigene0023523	1	p3	(AGC)5	15	178	192	TTTCCTTGATCTGGGTTTTGA	59.532	21	TACGACAGCTATCACGGTGG	59.74	20	273	13	285	TTTCCTTGATCTGGGTTTTGA	59.532	21	ATCACGGTGGCTGCTAGTTC	60.285	20	263	13	275	TTTCCTTGATCTGGGTTTTGA	59.532	21	CGGTTACGACAGCTATCACG	59.366	20	277	13	289
Unigene0023523	2	p3	(CTC)6	18	774	791	AGAAGGTGTTCCAATCTCGC	59.288	20	ACTCCCTCCCATGCACATAC	59.81	20	215	650	864	AGAAGGTGTTCCAATCTCGC	59.288	20	CTCTACTCCCTCCCATGCAC	59.679	20	219	650	868	CCGCTTCTGTGACTCGTACC	60.854	20	ACTCCCTCCCATGCACATAC	59.81	20	196	669	864
Unigene0023526	1	p2	(TA)7	14	73	86	AGTCCGGACCTGATCTGCTT	61.192	20	GACCTTGGCCTTGGATATGA	59.894	20	161	50	210	AGTCCGGACCTGATCTGCTT	61.192	20	GATGTAAGAGGAGGGAGGGG	59.89	20	244	50	293	GTCCGGACCTGATCTGCTT	60.215	19	GACCTTGGCCTTGGATATGA	59.894	20	160	51	210
Unigene0023527	1	p3	(GAC)5	15	206	220	CTCGCCAGTTCCTTCTTGTC	59.989	20	GAGACATCGGCTCCGTCTAC	59.834	20	106	151	256	TCCAGCATTTCCAGGATTTC	60.014	20	GAGACATCGGCTCCGTCTAC	59.834	20	160	97	256	ATATAGCGTGGGCAAAAACG	59.985	20	GAGACATCGGCTCCGTCTAC	59.834	20	185	72	256
Unigene0023528	1	c	(CCA)5ctgctaccgacatcaaccgcagcataagctcctcctcatcct(CCA)5	72	73	144	CCTCGAAAGCCTGAGTTTCA	60.508	20	CTTGAGGTCGGAGAGGGAG	59.922	19	208	43	250	CCTCGAAAGCCTGAGTTTCA	60.508	20	AAGGAGGAGGATCTGGGGT	59.874	19	168	43	210	CCTCGAAAGCCTGAGTTTCA	60.508	20	TGAGGTCGGAGAGGGAGAG	60.487	19	206	43	248
Unigene0023531	1	p2	(TC)6	12	144	155	TCCTTGTTGGGGATCTCCTT	60.822	20	GCAGGTACCCCATTTTCTGA	59.933	20	194	53	246	TCCTTGTTGGGGATCTCCTT	60.822	20	AGACCACCCTTTTGCTTCCT	60.11	20	237	53	289	TGTTGGGGATCTCCTTCTTC	59.065	20	GCAGGTACCCCATTTTCTGA	59.933	20	190	57	246
Unigene0023540	1	p2	(TC)8	16	147	162	CAAGGGAACCGTGAGTTTGT	60.005	20	TGACCTTGTTCGAGATGGGT	60.51	20	206	7	212	CAAGGGAACCGTGAGTTTGT	60.005	20	TCGCAATCGGAGAATGATTT	60.553	20	225	7	231	GCATGATTTCTGCTCTGCAA	60.104	20	TGACCTTGTTCGAGATGGGT	60.51	20	175	38	212
Unigene0023555	1	p2	(AG)8	16	51	66	TCCACAGGATCCACAGGAGT	60.527	20	TGGACCTCTGGCTTCTACTAGG	59.901	22	258	24	281	CCACAGGATCCACAGGAGTC	60.527	20	TGGACCTCTGGCTTCTACTAGG	59.901	22	257	25	281	CACAGGATCCACAGGAGTCT	57.615	20	CCTTTGGACCTCTGGCTTCT	60.756	20	260	26	285
Unigene0023575	1	p2	(TG)6	12	460	471
Unigene0023576	1	p2	(TG)6	12	450	461
Unigene0023588	1	p2	(TA)8	16	293	308
Unigene0023591	1	p3	(TTA)6	18	1563	1580	CCTCTGATGAAAGGTGGGAG	59.649	20	GTTCAACTTCGTCTCCCCAG	59.697	20	154	1492	1645	CCTCTGATGAAAGGTGGGAG	59.649	20	TCAACTTCGTCTCCCCAGAT	59.655	20	152	1492	1643	TGGGCCCAATGAAGTAAGAT	59.387	20	CTGGTTCAACTTCGTCTCCC	59.697	20	224	1425	1648
Unigene0023592	1	p3	(TTA)6	18	1877	1894	CCTCTGATGAAAGGTGGGAG	59.649	20	GTTCAACTTCGTCTCCCCAG	59.697	20	154	1806	1959	CCTCTGATGAAAGGTGGGAG	59.649	20	TCAACTTCGTCTCCCCAGAT	59.655	20	152	1806	1957	TGGGCCCAATGAAGTAAGAT	59.387	20	CTGGTTCAACTTCGTCTCCC	59.697	20	224	1739	1962
Unigene0023602	1	p3	(AAG)7	21	1	21
Unigene0023604	1	p4	(TCAG)4	16	24	39
Unigene0023604	2	p3	(AGA)6	18	388	405
Unigene0023609	1	p4	(GAAA)4	16	1907	1922	TTCGAGAAGCCAAAAATGCT	59.96	20	AAGCAGCGCAGTAACCAAAT	59.911	20	164	1807	1970	TGCTGCAGAAGAAGTGCCTA	59.888	20	AAGCAGCGCAGTAACCAAAT	59.911	20	148	1823	1970	ATGCTGCAGAAGAAGTGCCT	60.164	20	AAGCAGCGCAGTAACCAAAT	59.911	20	149	1822	1970
Unigene0023610	1	p4	(GAAA)4	16	1524	1539	TTCGAGAAGCCAAAAATGCT	59.96	20	AAGCAGCGCAGTAACCAAAT	59.911	20	164	1424	1587	TGCTGCAGAAGAAGTGCCTA	59.888	20	AAGCAGCGCAGTAACCAAAT	59.911	20	148	1440	1587	ATGCTGCAGAAGAAGTGCCT	60.164	20	AAGCAGCGCAGTAACCAAAT	59.911	20	149	1439	1587
Unigene0023620	1	p2	(TA)10	20	1	20
Unigene0023620	2	p4	(ATCA)5	20	441	460	GGATCAAATGGTGGTGGTTC	60.034	20	ACACTTCTTCCATTGGTGGC	59.973	20	173	312	484	GGATCAAATGGTGGTGGTTC	60.034	20	ACAATTTCCACTTGCCTTGG	59.971	20	197	312	508	TCCTCTCCTCCTCTCCAACA	59.913	20	ACAATTTCCACTTGCCTTGG	59.971	20	115	394	508
Unigene0023622	1	p2	(TA)10	20	1	20
Unigene0023622	2	p4	(ATCA)5	20	481	500	GGATCAAATGGTGGTGGTTC	60.034	20	ACACTTCTTCCATTGGTGGC	59.973	20	173	352	524	GGATCAAATGGTGGTGGTTC	60.034	20	ACAATTTCCACTTGCCTTGG	59.971	20	197	352	548	TCCTCTCCTCCTCTCCAACA	59.913	20	ACAATTTCCACTTGCCTTGG	59.971	20	115	434	548
Unigene0023631	1	p2	(TC)6	12	424	435	GCCAATACGCTCACCAATTT	59.967	20	TGTCTCTAGCTTGTTTTGGGA	57.622	21	251	276	526	ACAAAAGCTGCCAATACGCT	59.911	20	TGTCTCTAGCTTGTTTTGGGA	57.622	21	260	267	526	GCCAATACGCTCACCAATTT	59.967	20	TGTCTCTAGCTTGTTTTGGGAC	58.511	22	251	276	526
Unigene0023633	1	p4	(AGCT)4	16	148	163	ACCTTTCCCCATTGTTGGAT	60.422	20	CAACCAACTCCAGCAACAAA	59.734	20	105	91	195	ATGAGGGACTCGACGGATAA	59.508	20	CAACCAACTCCAGCAACAAA	59.734	20	189	7	195	TGAGGGACTCGACGGATAAT	59.508	20	CAACCAACTCCAGCAACAAA	59.734	20	188	8	195
Unigene0023633	2	p2	(AT)11	22	339	360
Unigene0023637	1	p3	(GCT)8	24	999	1022	CAGCTAGGAGTCTTGGTGCC	60.012	20	ACACATTCCCTCTAGCCCCT	59.957	20	277	821	1097	CCAGCTAGGAGTCTTGGTGC	60.012	20	ACACATTCCCTCTAGCCCCT	59.957	20	278	820	1097	AGGACCATTCATTGGAGCAG	60.073	20	ACACATTCCCTCTAGCCCCT	59.957	20	204	894	1097
Unigene0023677	1	p2	(AG)6	12	116	127	CTTCCAAGCATTTTCAGGGA	60.184	20	TGGCCTTTATTCCAACCTCA	60.439	20	195	62	256	CTTCCAAGCATTTTCAGGGA	60.184	20	GGCCTTTATTCCAACCTCAA	59.019	20	194	62	255	CTTCCAAGCATTTTCAGGGA	60.184	20	GGCCTTTATTCCAACCTCAAG	59.952	21	194	62	255
Unigene0023687	1	p2	(AT)10	20	420	439
Unigene0023707	1	p2	(GA)8	16	1	16
Unigene0023717	1	p3	(TAA)5	15	57	71	GAATTGCCAAATTTTGTACAGTTAAT	58.925	26	GGAAGAGGAAAGGGAATTGG	59.875	20	238	15	252	GAATTGCCAAATTTTGTACAGTTAAT	58.925	26	AGAGGAAAGGGAATTGGAGC	59.651	20	235	15	249	GAATTGCCAAATTTTGTACAGTTAAT	58.925	26	TGGGTTTGATGTGGATGGTA	59.623	20	170	15	184
Unigene0023718	1	p3	(TAA)5	15	57	71	GAATTGCCAAATTTTGTACAGTTAAT	58.925	26	GGAAGAGGAAAGGGAATTGG	59.875	20	238	15	252	GAATTGCCAAATTTTGTACAGTTAAT	58.925	26	AGAGGAAAGGGAATTGGAGC	59.651	20	235	15	249	GAATTGCCAAATTTTGTACAGTTAAT	58.925	26	TGGGTTTGATGTGGATGGTA	59.623	20	170	15	184
Unigene0023723	1	p2	(TA)6	12	190	201	TCCAAGAAATGATGGACGAG	58.643	20	GATCCCAGCTTGAGCAATGT	60.226	20	206	44	249	CCAAGAAATGATGGACGAGA	58.643	20	GATCCCAGCTTGAGCAATGT	60.226	20	205	45	249	CCAAGAAATGATGGACGAGA	58.643	20	GTGATCCCAGCTTGAGCAAT	60.226	20	207	45	251
Unigene0023724	1	p2	(TA)6	12	190	201	TCCAAGAAATGATGGACGAG	58.643	20	GATCCCAGCTTGAGCAATGT	60.226	20	206	44	249	CCAAGAAATGATGGACGAGA	58.643	20	GATCCCAGCTTGAGCAATGT	60.226	20	205	45	249	CCAAGAAATGATGGACGAGA	58.643	20	GTGATCCCAGCTTGAGCAAT	60.226	20	207	45	251
Unigene0023725	1	p2	(TA)6	12	190	201	TCCAAGAAATGATGGACGAG	58.643	20	GATCCCAGCTTGAGCAATGT	60.226	20	206	44	249	CCAAGAAATGATGGACGAGA	58.643	20	GATCCCAGCTTGAGCAATGT	60.226	20	205	45	249	CCAAGAAATGATGGACGAGA	58.643	20	GTGATCCCAGCTTGAGCAAT	60.226	20	207	45	251
Unigene0023726	1	p2	(TA)6	12	190	201	TCCAAGAAATGATGGACGAG	58.643	20	GATCCCAGCTTGAGCAATGT	60.226	20	206	44	249	CCAAGAAATGATGGACGAGA	58.643	20	GATCCCAGCTTGAGCAATGT	60.226	20	205	45	249	CCAAGAAATGATGGACGAGA	58.643	20	GTGATCCCAGCTTGAGCAAT	60.226	20	207	45	251
Unigene0023735	1	p3	(TGA)6	18	162	179	CAACCGCTAGTTCCCTGTGT	60.171	20	TACCTTCGAAAAACCCAACG	59.968	20	122	138	259	ACAACCGCTAGTTCCCTGTG	60.171	20	TACCTTCGAAAAACCCAACG	59.968	20	123	137	259	GTTCCGACAACCGCTAGTTC	59.74	20	TACCTTCGAAAAACCCAACG	59.968	20	129	131	259
Unigene0023737	1	p2	(GA)8	16	9	24
Unigene0023742	1	p5	(CTGTT)6	30	619	648
Unigene0023754	1	p2	(TC)9	18	1	18
Unigene0023760	1	p4	(GGTT)4	16	1736	1751	TCATGGCCATCAGTGTTTTG	60.517	20	CCATCAGATTCATCCACTCG	59.036	20	263	1616	1878	CATGGCCATCAGTGTTTTGA	60.517	20	CCATCAGATTCATCCACTCG	59.036	20	262	1617	1878	TCATGGCCATCAGTGTTTTG	60.517	20	CCATCAGATTCATCCACTCGT	59.942	21	263	1616	1878
Unigene0023761	1	p4	(GGTT)4	16	1832	1847	TCATGGCCATCAGTGTTTTG	60.517	20	CCATCAGATTCATCCACTCG	59.036	20	263	1712	1974	CATGGCCATCAGTGTTTTGA	60.517	20	CCATCAGATTCATCCACTCG	59.036	20	262	1713	1974	TCATGGCCATCAGTGTTTTG	60.517	20	CCATCAGATTCATCCACTCGT	59.942	21	263	1712	1974
Unigene0023768	1	c	(TGC)5tggatttattacttcttgttgt(GGA)7	58	671	728
Unigene0023773	1	p4	(GCTG)4	16	194	209	TTGTTTTCCAATCCCAGAGC	60.051	20	AACTTCTCCTAAAACACGCCC	59.645	21	189	100	288	CCAATCCCAGAGCCAGAGTA	60.21	20	AACTTCTCCTAAAACACGCCC	59.645	21	182	107	288	TTGTTTTCCAATCCCAGAGC	60.051	20	CTCCTAAAACACGCCCGTC	60.642	19	184	100	283
Unigene0023774	1	p4	(GCTG)4	16	461	476	GCAGAATGAGCGTGACAAAA	59.995	20	AACTTCTCCTAAAACACGCCC	59.645	21	197	359	555	AACAAAGTGCGGGAAGAAAA	59.724	20	AACTTCTCCTAAAACACGCCC	59.645	21	280	276	555	GCAGAATGAGCGTGACAAAA	59.995	20	CTCCTAAAACACGCCCGTC	60.642	19	192	359	550
Unigene0023775	1	p4	(GCTG)4	16	1126	1141	GCAGAATGAGCGTGACAAAA	59.995	20	AACTTCTCCTAAAACACGCCC	59.645	21	197	1024	1220	AACAAAGTGCGGGAAGAAAA	59.724	20	AACTTCTCCTAAAACACGCCC	59.645	21	280	941	1220	GCAGAATGAGCGTGACAAAA	59.995	20	CTCCTAAAACACGCCCGTC	60.642	19	192	1024	1215
Unigene0023778	1	p2	(AG)6	12	195	206	TCATGCATTTAAACCCCACA	59.786	20	TGAATTGAGAGAAAAACCCCA	59.532	21	236	36	271	TGTCATGCATTTAAACCCCA	59.786	20	TGAATTGAGAGAAAAACCCCA	59.532	21	238	34	271	TCATGCATTTAAACCCCACA	59.786	20	TTAACTGCCTCAGGAGAATGC	59.467	21	265	36	300
Unigene0023795	1	p3	(AAT)7	21	1	21
Unigene0023798	1	p2	(TA)10	20	1	20
Unigene0023799	1	p2	(CA)6	12	223	234	CACATGCCAATAAGAGCAACA	59.744	21	TGAGGGAAGAGAAAAGAGAACC	58.964	22	228	176	403	CACATGCCAATAAGAGCAACA	59.744	21	TGAGGGAAGAGAAAAGAGAACCT	59.882	23	228	176	403	TGCCAATAAGAGCAACAGAGG	60.393	21	TGAGGGAAGAGAAAAGAGAACC	58.964	22	224	180	403
Unigene0023810	1	p3	(AAG)6	18	1	18
Unigene0023810	2	p3	(AAG)5	15	508	522	AACGATGGACACATAACGCA	59.995	20	CATCCCCATCAAACACATCA	60.177	20	274	299	572	CAACGATGGACACATAACGC	59.995	20	CATCCCCATCAAACACATCA	60.177	20	275	298	572	AACGATGGACACATAACGCA	59.995	20	TCCCCATCAAACACATCAAA	59.75	20	272	299	570
Unigene0023810	3	p2	(TC)8	16	824	839	TAATTTCGGTCGGTCTACGG	59.953	20	GATTTTCCTGCGTCGATGAT	60.043	20	210	782	991	TAATTTCGGTCGGTCTACGG	59.953	20	ATTTTCCTGCGTCGATGATT	59.533	20	209	782	990	TAATTTCGGTCGGTCTACGG	59.953	20	AATGATTTTCCTGCGTCGAT	59.533	20	213	782	994
Unigene0023814	1	p2	(AT)6	12	1799	1810
Unigene0023818	1	p3	(TGG)6	18	500	517	CATAACCACCACACTCGTCG	60.025	20	CATAATTACCGGCAACCACC	60.074	20	274	281	554	CCACCACACTCGTCGTAATG	60.025	20	CATAATTACCGGCAACCACC	60.074	20	269	286	554	GAGGATCAAGTGGCGGTTTA	60.074	20	CCTAGATCGCCTGAGAGTGG	59.966	20	265	458	722
Unigene0023819	1	p4	(CGGA)5	20	245	264	AAGCAGCAGCCATCTTCAGT	60.164	20	ACCACGGCAAGACTTACACC	60.035	20	256	114	369	CAGCAGCCATCTTCAGTGAG	59.726	20	ACCACGGCAAGACTTACACC	60.035	20	253	117	369	TAAGCAGCAGCCATCTTCAG	59.322	20	ACCACGGCAAGACTTACACC	60.035	20	257	113	369
Unigene0023824	1	p3	(AAT)5	15	648	662	CGGTGGAAAGGCAGTTAGAG	59.869	20	ATACTCGCCGCTGTTGTTCT	59.904	20	173	513	685	CCGGATCTTGGGTACCTTTT	60.18	20	ATACTCGCCGCTGTTGTTCT	59.904	20	237	449	685	CCTTTTTGAAGCTTCCGATG	59.817	20	ATACTCGCCGCTGTTGTTCT	59.904	20	223	463	685
Unigene0023826	1	p3	(GAA)5	15	951	965	AGCCTGCAGAACAAGAAAGC	59.763	20	TTTTATCATCACCAAACCCCA	60.038	21	183	828	1010	CCCACATTCCACTTCTTTGC	60.495	20	TTTTATCATCACCAAACCCCA	60.038	21	264	747	1010	AGCCTGCAGAACAAGAAAGC	59.763	20	TTTATCATCACCAAACCCCA	58.669	20	182	828	1009
Unigene0023827	1	p3	(GAA)5	15	1048	1062	AGCCTGCAGAACAAGAAAGC	59.763	20	TTTTATCATCACCAAACCCCA	60.038	21	183	925	1107	CCCACATTCCACTTCTTTGC	60.495	20	TTTTATCATCACCAAACCCCA	60.038	21	264	844	1107	AGCCTGCAGAACAAGAAAGC	59.763	20	TTTATCATCACCAAACCCCA	58.669	20	182	925	1106
Unigene0023828	1	p2	(TC)7	14	102	115	CAAAATGGGCTAGCCAAAAA	60.068	20	GTGTCGATTTGGTCGGAGTT	59.973	20	139	33	171	CAAAATGGGCTAGCCAAAAA	60.068	20	AGGGAGAGATTTGGCTCGTT	60.212	20	175	33	207	CAAAATGGGCTAGCCAAAAA	60.068	20	TTTGGCTCGTTAGAAATCGC	60.343	20	166	33	198
Unigene0023829	1	p2	(TC)7	14	102	115	CAAAATGGGCTAGCCAAAAA	60.068	20	GTGTCGATTTGGTCGGAGTT	59.973	20	139	33	171	CAAAATGGGCTAGCCAAAAA	60.068	20	CTTCTTCCGTGCTTCTTCGT	59.615	20	107	33	139	CAAAATGGGCTAGCCAAAAA	60.068	20	GTCGATTTGGTCGGAGTTTG	60.495	20	137	33	169
Unigene0023838	1	p2	(AG)9	18	672	689
Unigene0023870	1	p4	(AATA)4	16	543	558
Unigene0023873	1	p2	(GA)8	16	1	16
Unigene0023874	1	p2	(GA)8	16	1	16
Unigene0023874	2	p3	(ATT)5	15	1269	1283
Unigene0023940	1	p6	(GTGGAA)4	24	280	303
Unigene0023943	1	p3	(GAG)5	15	709	723
Unigene0023955	1	p4	(TACA)5	20	1	20
Unigene0023968	1	p2	(TA)6	12	1	12
Unigene0023981	1	p2	(AG)9	18	7	24
Unigene0023991	1	p2	(AG)6	12	1452	1463	AAGAGCGATTGCTGATTCGT	59.985	20	AAAATTTTATTTTCTCTCTCCTCTTCA	58.628	27	141	1356	1496	TTCTCGATCCGTTATTTCCG	60.031	20	AAAATTTTATTTTCTCTCTCCTCTTCA	58.628	27	263	1234	1496	AAGAGCGATTGCTGATTCGT	59.985	20	AAATTTTATTTTCTCTCTCCTCTTCA	57.507	26	140	1356	1495
Unigene0024001	1	p5	(TCGCC)4	20	51	70	CGCGATTGTCAACCAATGTA	60.523	20	GCTCAGGATCTTGAACTGGTG	59.859	21	170	1	170	CGCGATTGTCAACCAATGT	60.533	19	GCTCAGGATCTTGAACTGGTG	59.859	21	170	1	170	CGCGATTGTCAACCAATGTA	60.523	20	CTCAGGATCTTGAACTGGTGAA	59.328	22	169	1	169
Unigene0024011	1	p2	(AT)8	16	853	868
Unigene0024021	1	p4	(TGCC)4	16	283	298
Unigene0024022	1	p4	(TGCC)4	16	279	294
Unigene0024025	1	p3	(GTG)8	24	4	27
Unigene0024031	1	p3	(TAA)6	18	53	70	TGTTAGTTGGAATAGTTCCCCAA	59.76	23	AAGGAGCTCTCCCAGGACAT	60.216	20	235	3	237	TGTTAGTTGGAATAGTTCCCCAA	59.76	23	CCCTAAAGGAGCTCTCCCAG	60.332	20	240	3	242	TGTTAGTTGGAATAGTTCCCCA	58.49	22	AAGGAGCTCTCCCAGGACAT	60.216	20	235	3	237
Unigene0024042	1	p2	(AT)10	20	285	304
Unigene0024045	1	p2	(AT)7	14	149	162	GCAATGCACAAAGCTGAAAA	59.999	20	CCAGTCGAGTCGAGAGGAAC	59.986	20	159	119	277	GCAATGCACAAAGCTGAAAA	59.999	20	GTCGAGTCGAGAGGAACAGC	60.143	20	156	119	274	GCAATGCACAAAGCTGAAAA	59.999	20	TTGAGCGCCTCCTAGAAGAA	60.227	20	271	119	389
Unigene0024054	1	p2	(AG)8	16	1	16
Unigene0024061	1	p2	(TC)9	18	1	18
Unigene0024065	1	p3	(GAA)5	15	1227	1241	CTACTTTCGCCGCAATCTTC	59.982	20	CCTCTCCAACCCCTAAGACC	59.928	20	254	1037	1290	CTACTTTCGCCGCAATCTTC	59.982	20	CCCTCTCCAACCCCTAAGAC	59.928	20	255	1037	1291	GGAGGCTCTGTGGGACATTA	60.073	20	CCTCTCCAACCCCTAAGACC	59.928	20	202	1089	1290
Unigene0024077	1	p4	(CCTC)6	24	65	88	CAACGTAACTTGTACTACCCTTTCC	59.463	25	AACCCCTAACCCATGAAACC	59.919	20	146	32	177	CAACGTAACTTGTACTACCCTTTCC	59.463	25	TCAAAACCCCTAACCCATGA	60.162	20	150	32	181	CAACGTAACTTGTACTACCCTTTCC	59.463	25	AAACCCAAACATAGCCACCA	60.227	20	131	32	162
Unigene0024083	1	p2	(AT)11	22	756	777
Unigene0024084	1	p2	(AT)11	22	756	777
Unigene0024093	1	p4	(CTAG)4	16	670	685	GTCCAGAACAGACTCGGAGC	59.993	20	GAGAATCCTAATTCTTCCGGG	59.036	21	267	497	763	CCCAAAATTTGTACCCATCG	60.046	20	GAGAATCCTAATTCTTCCGGG	59.036	21	220	544	763	GTCCAGAACAGACTCGGAGC	59.993	20	AGAGAATCCTAATTCTTCCGGG	59.932	22	268	497	764
Unigene0024095	1	p4	(CTAG)4	16	750	765	GTCCAGAACAGACTCGGAGC	59.993	20	GAGAATCCTAATTCTTCCGGG	59.036	21	267	577	843	CCCAAAATTTGTACCCATCG	60.046	20	GAGAATCCTAATTCTTCCGGG	59.036	21	220	624	843	GTCCAGAACAGACTCGGAGC	59.993	20	AGAGAATCCTAATTCTTCCGGG	59.932	22	268	577	844
Unigene0024096	1	p4	(CTAG)4	16	750	765	AGTGTTGGCCAATCCTCTTG	60.111	20	TGATGTCACGTTCCAACACA	59.541	20	246	659	904	CAAAATTTGTACCCATCGCC	60.188	20	TGATGTCACGTTCCAACACA	59.541	20	279	626	904	AAAATTTGTACCCATCGCCA	60.188	20	TGATGTCACGTTCCAACACA	59.541	20	278	627	904
Unigene0024096	2	p3	(GAT)6	18	929	946	AAAATGTGTTGGAACGTGACAT	59.266	22	GGCCGGTCTCATACTGTGAT	59.957	20	242	881	1122	AAAATGTGTTGGAACGTGACAT	59.266	22	AAGCCAGCTGAAGACTTTGG	59.615	20	189	881	1069	AAAATGTGTTGGAACGTGACAT	59.266	22	GAAAAGTTGCTGCTACCCGA	60.386	20	217	881	1097
Unigene0024097	1	p4	(CTAG)4	16	670	685	AGTGTTGGCCAATCCTCTTG	60.111	20	TGATGTCACGTTCCAACACA	59.541	20	246	579	824	CAAAATTTGTACCCATCGCC	60.188	20	TGATGTCACGTTCCAACACA	59.541	20	279	546	824	AAAATTTGTACCCATCGCCA	60.188	20	TGATGTCACGTTCCAACACA	59.541	20	278	547	824
Unigene0024097	2	p3	(GAT)6	18	849	866	AAAATGTGTTGGAACGTGACAT	59.266	22	GGCCGGTCTCATACTGTGAT	59.957	20	242	801	1042	AAAATGTGTTGGAACGTGACAT	59.266	22	AAGCCAGCTGAAGACTTTGG	59.615	20	189	801	989	AAAATGTGTTGGAACGTGACAT	59.266	22	GAAAAGTTGCTGCTACCCGA	60.386	20	217	801	1017
Unigene0024100	1	p2	(GA)11	22	1	22
Unigene0024101	1	p6	(CAAACC)6	36	495	530	GGATAGGGATAGACCCCCAA	59.974	20	CAAAGATCCCAGTAGGACGC	59.694	20	140	430	569	TAGGGATAGACCCCCAATCC	59.974	20	CAAAGATCCCAGTAGGACGC	59.694	20	137	433	569	CCTCAAGGCAGATCTGGAAG	59.943	20	CAAAGATCCCAGTAGGACGC	59.694	20	246	324	569
Unigene0024102	1	p2	(TA)9	18	1	18
Unigene0024102	2	p6	(CAAACC)6	36	751	786	GGATAGGGATAGACCCCCAA	59.974	20	CAAAGATCCCAGTAGGACGC	59.694	20	140	686	825	TAGGGATAGACCCCCAATCC	59.974	20	CAAAGATCCCAGTAGGACGC	59.694	20	137	689	825	CCTCAAGGCAGATCTGGAAG	59.943	20	CAAAGATCCCAGTAGGACGC	59.694	20	246	580	825
Unigene0024103	1	p6	(CAAACC)4	24	495	518	GGATAGGGATAGACCCCCAA	59.974	20	CAAAGATCCCAGTAGGACGC	59.694	20	128	430	557	TAGGGATAGACCCCCAATCC	59.974	20	CAAAGATCCCAGTAGGACGC	59.694	20	125	433	557	CCTCAAGGCAGATCTGGAAG	59.943	20	CAAAGATCCCAGTAGGACGC	59.694	20	234	324	557
Unigene0024104	1	p2	(TA)9	18	1	18
Unigene0024104	2	p6	(CAAACC)4	24	751	774	GGATAGGGATAGACCCCCAA	59.974	20	CAAAGATCCCAGTAGGACGC	59.694	20	128	686	813	TAGGGATAGACCCCCAATCC	59.974	20	CAAAGATCCCAGTAGGACGC	59.694	20	125	689	813	CCTCAAGGCAGATCTGGAAG	59.943	20	CAAAGATCCCAGTAGGACGC	59.694	20	234	580	813
Unigene0024109	1	p3	(CCA)5	15	702	716	ATAACACTCACCAGCGCCTC	60.285	20	GCATCAACGGATCTTCCCTA	60.036	20	179	628	806	ATAACACTCACCAGCGCCTC	60.285	20	ACTGGCATCAACGGATCTTC	60.081	20	183	628	810	ATAACACTCACCAGCGCCTC	60.285	20	GCGACGACTACGGATTTAGC	59.873	20	113	628	740
Unigene0024117	1	p5	(AAGGG)4	20	1	20
Unigene0024117	2	p3	(CTT)5	15	330	344	GATCATGATGCTGTTGTCGG	60.08	20	ATTCTCAGCGGTAGTGGTGG	60.134	20	252	223	474	GCTGCTCTTTTCAGCGTCTT	59.904	20	ATTCTCAGCGGTAGTGGTGG	60.134	20	222	253	474	ATCACCTGCACAACTCCCTC	60.12	20	GCAACTCGCCAAGAAGTCTC	60.142	20	255	284	538
Unigene0024118	1	p3	(ATA)7	21	1	21
Unigene0024118	2	p4	(GTAT)4	16	192	207	ATAGTATGGCACAGGCCCAA	60.352	20	ATCGCCGTTTATCATCGAAC	59.929	20	168	141	308	GTATGGCACAGGCCCAATAG	60.352	20	ATCGCCGTTTATCATCGAAC	59.929	20	165	144	308	AGTATGGCACAGGCCCAATA	60.352	20	ATCGCCGTTTATCATCGAAC	59.929	20	166	143	308
Unigene0024119	1	p2	(AG)6	12	1600	1611	GGTCTTCTTGCTCTTGGTCG	59.989	20	CAACTGCCAAATCCTCCATT	59.933	20	246	1464	1709	ACGAACCCTGGTGATCTGTC	59.969	20	CAACTGCCAAATCCTCCATT	59.933	20	171	1539	1709	TTGGTCGTGATTGTTTTCCA	59.941	20	CAACTGCCAAATCCTCCATT	59.933	20	233	1477	1709
Unigene0024126	1	p2	(TC)6	12	16	27
Unigene0024147	1	p6	(CTGCTT)4	24	244	267
Unigene0024156	1	p3	(TAA)5	15	107	121	CTGTAATTTTCGCACCCGAT	59.96	20	GAGGTCGATGCCTGTAGAGC	59.981	20	197	32	228	CTGTAATTTTCGCACCCGAT	59.96	20	TTTGGGCAGCAATTCTCTCT	59.955	20	154	32	185	TATGGTGGAAGGAGTGGCTC	60.073	20	TTTGGGCAGCAATTCTCTCT	59.955	20	173	13	185
Unigene0024157	1	p2	(CT)7	14	856	869
Unigene0024183	1	p3	(AGA)5	15	935	949	GCATATTCCCATGGATACGG	60.001	20	ACCAACAAACAAAATCCCCA	60.066	20	100	873	972	AGTGGGCGCAGAGAAATAGA	59.978	20	ACCAACAAACAAAATCCCCA	60.066	20	245	728	972	GTGGGCGCAGAGAAATAGAG	59.978	20	ACCAACAAACAAAATCCCCA	60.066	20	244	729	972
Unigene0024184	1	p3	(CCA)7	21	372	392	ACCTACCTCGAACCCACCTC	60.371	20	GAGGGTCAAGAACCAAACCA	59.943	20	147	348	494	ACCTACCTCGAACCCACCTC	60.371	20	CGGAATTGGGAATCGATAAA	59.729	20	207	348	554	GCGCAGAGCCTATTTTGTTT	59.501	20	TTTGATCGAACAGGAGGAGG	60.187	20	267	244	510
Unigene0024186	1	p6	(TGCCAT)4	24	1	24
Unigene0024187	1	p6	(GGCAAT)4	24	1	24
Unigene0024191	1	p2	(AT)10	20	3	22
Unigene0024196	1	p3	(TGG)5	15	1001	1015	TTTTCCATTTCTTTCACGCC	60.053	20	TTAGGCGGACCATCAGAATC	60.036	20	198	892	1089	TTGGTGAAAGGTATCCTGGC	59.933	20	TTAGGCGGACCATCAGAATC	60.036	20	250	840	1089	ATTTCTTTCACGCCCAGATG	60.074	20	TTAGGCGGACCATCAGAATC	60.036	20	192	898	1089
Unigene0024224	1	p2	(AG)8	16	1368	1383	ACTTCATCTCTCTCGCCTGC	59.709	20	CCAATCATCCGTTCGTCAG	60.056	19	214	1194	1407	ACTTCATCTCTCTCGCCTGC	59.709	20	CAATCATCCGTTCGTCAGG	60.056	19	213	1194	1406	AAGCAAAGCAAGCCATTAGC	59.636	20	CAATCATCCGTTCGTCAGG	60.056	19	106	1301	1406
Unigene0024244	1	p2	(TA)9	18	103	120	AAAACAGAGGGTGGTGGTTG	59.861	20	CCACCTCCGCTGTTAGTCTC	59.867	20	198	2	199	GGTTGGTTAGGTGAGGTGGA	59.82	20	CCACCTCCGCTGTTAGTCTC	59.867	20	183	17	199	AAAACAGAGGGTGGTGGTTG	59.861	20	ACAGACTGCAAAAAGTCGGG	60.291	20	265	2	266
Unigene0024245	1	p2	(TA)6	12	101	112	AAAACAGAGGGTGGTGGTTG	59.861	20	GCTTTTGGAAGTTTGAAATTCACT	60.045	24	248	2	249	GGTTGGTTAGGTGAGGTGGA	59.82	20	GCTTTTGGAAGTTTGAAATTCACT	60.045	24	233	17	249	AAAACAGAGGGTGGTGGTTG	59.861	20	TGTGTACATGTGTGTGTTTGTGTG	60.341	24	138	2	139
Unigene0024247	1	p3	(AGA)7	21	1	21
Unigene0024248	1	p3	(AAG)6	18	202	219
Unigene0024257	1	p2	(CT)8	16	234	249	ATTGTAGCCAACGGACGAAC	60	20	TGGTCGAAACAACAGGTTCA	60.128	20	252	83	334	ATTGTAGCCAACGGACGAAC	60	20	GTCCGAGGAGAAAGAAAGGG	60.183	20	212	83	294	ATTGTAGCCAACGGACGAAC	60	20	AGAAAGGGGGAGATGGTGAT	59.755	20	200	83	282
Unigene0024257	2	p2	(AT)6	12	3248	3259	CCCGAGTTGAATCAAGCCTA	60.206	20	GACAACGAATACAAGCCCGT	60	20	213	3222	3434	GCATTTGGGAAGAGTGGCTA	60.214	20	GACAACGAATACAAGCCCGT	60	20	265	3170	3434	AAAGTGCCGTGATTTGAACC	59.978	20	ATCATCGGAGTACAGCCAGC	60.249	20	270	3091	3360
Unigene0024283	1	p3	(CTT)5	15	1032	1046	CAAGGCTGTGGCTGTCTGTA	60.049	20	CCACAACAAGAGGAAGCACA	59.873	20	251	968	1218	CAAGGCTGTGGCTGTCTGTA	60.049	20	CCACAAGTTCTGCTGCTCAA	60.175	20	222	968	1189	TGTGGCTGTCTGTAGCTTGG	60.049	20	CCACAAGTTCTGCTGCTCAA	60.175	20	216	974	1189
Unigene0024283	2	p3	(GTA)5	15	1322	1336	TGTGCTTCCTCTTGTTGTGG	59.873	20	CCTCCCCTCCTGTTTTTCTC	60.045	20	248	1199	1446	TGTGCTTCCTCTTGTTGTGG	59.873	20	CCCTCCTGTTTTTCTCACCA	60.081	20	244	1199	1442	TTGAGCAGCAGAACTTGTGG	60.175	20	CCTCCCCTCCTGTTTTTCTC	60.045	20	277	1170	1446
Unigene0024283	3	p2	(GA)6	12	1670	1681	AGAAAAGGGTGGTGGTGTTG	59.861	20	CTCTCTCGACTCTGCTTCCAA	59.876	21	173	1543	1715	ATGAGAAAAGGGTGGTGGTG	59.82	20	CTCTCTCGACTCTGCTTCCAA	59.876	21	176	1540	1715	AGAAAAGGGTGGTGGTGTTG	59.861	20	TCTCTCGACTCTGCTTCCAA	58.827	20	172	1543	1714
Unigene0024294	1	p2	(GA)8	16	2025	2040	CCACAGCTTGAGGGGTTAAT	59.052	20	TCTTTCTCACACGCCTTGAA	59.566	20	270	1819	2088	CAGCTTGAGGGGTTAATGTGA	60.118	21	TCTTTCTCACACGCCTTGAA	59.566	20	267	1822	2088	CCACAGCTTGAGGGGTTAAT	59.052	20	GCCTTGAAATCAACCGACAG	60.636	20	258	1819	2076
Unigene0024305	1	p3	(AGC)5	15	223	237	TCTTGTTGCCATTTTGACCA	60.088	20	TCTGTCCAAAGATGGAGGCT	59.803	20	272	13	284	AACAACAACAACATGGGCAA	59.864	20	GTCCAAAGATGGAGGCTTGA	60.195	20	113	169	281	AAACAACAACAACATGGGCA	59.864	20	GTCCAAAGATGGAGGCTTGA	60.195	20	114	168	281
Unigene0024306	1	p3	(AGC)5	15	223	237	TCTTGTTGCCATTTTGACCA	60.088	20	TCTGTCCAAAGATGGAGGCT	59.803	20	272	13	284	AACAACAACAACATGGGCAA	59.864	20	GTCCAAAGATGGAGGCTTGA	60.195	20	113	169	281	AAACAACAACAACATGGGCA	59.864	20	GTCCAAAGATGGAGGCTTGA	60.195	20	114	168	281
Unigene0024306	2	p4	(ATAC)4	16	1059	1074
Unigene0024307	1	p3	(AGC)5	15	223	237	TCTTGTTGCCATTTTGACCA	60.088	20	TCTGTCCAAAGATGGAGGCT	59.803	20	272	13	284	AACAACAACAACATGGGCAA	59.864	20	GTCCAAAGATGGAGGCTTGA	60.195	20	113	169	281	AAACAACAACAACATGGGCA	59.864	20	GTCCAAAGATGGAGGCTTGA	60.195	20	114	168	281
Unigene0024307	2	p4	(ATAC)4	16	1284	1299
Unigene0024308	1	p3	(AGC)5	15	223	237	TCTTGTTGCCATTTTGACCA	60.088	20	TCTGTCCAAAGATGGAGGCT	59.803	20	272	13	284	AACAACAACAACATGGGCAA	59.864	20	GTCCAAAGATGGAGGCTTGA	60.195	20	113	169	281	AAACAACAACAACATGGGCA	59.864	20	GTCCAAAGATGGAGGCTTGA	60.195	20	114	168	281
Unigene0024309	1	p3	(AGC)5	15	223	237	TCTTGTTGCCATTTTGACCA	60.088	20	TCTGTCCAAAGATGGAGGCT	59.803	20	272	13	284	AACAACAACAACATGGGCAA	59.864	20	GTCCAAAGATGGAGGCTTGA	60.195	20	113	169	281	AAACAACAACAACATGGGCA	59.864	20	GTCCAAAGATGGAGGCTTGA	60.195	20	114	168	281
Unigene0024310	1	p4	(ATAC)4	16	4	19
Unigene0024311	1	p3	(AGC)5	15	223	237	TCTTGTTGCCATTTTGACCA	60.088	20	TCTGTCCAAAGATGGAGGCT	59.803	20	272	13	284	AACAACAACAACATGGGCAA	59.864	20	GTCCAAAGATGGAGGCTTGA	60.195	20	113	169	281	AAACAACAACAACATGGGCA	59.864	20	GTCCAAAGATGGAGGCTTGA	60.195	20	114	168	281
Unigene0024311	2	p4	(ATAC)4	16	922	937
Unigene0024350	1	p3	(TTG)5	15	455	469
Unigene0024351	1	p3	(TTG)5	15	436	450
Unigene0024354	1	p3	(TGC)5	15	346	360	GCTGGTGCTGCTCTCTTCTT	59.898	20	GCAGCAAAGAAATCTCAGGC	60.103	20	140	295	434	TCTGGACTGCCTTTGCTTTT	59.993	20	CAAAGACTGTTGCAGCGAAG	59.781	20	189	320	508	TTCTGGACTGCCTTTGCTTT	59.993	20	CAAAGACTGTTGCAGCGAAG	59.781	20	190	319	508
Unigene0024358	1	p4	(ACGC)4	16	173	188	CCCCTACTTATTCCAACCCC	59.527	20	ATCGTCGACGTAAGTTTGCC	60.14	20	171	118	288	CCCCTACTTATTCCAACCCC	59.527	20	ATGGCCGATAATAGCAGCAG	60.217	20	234	118	351	CCCCTACTTATTCCAACCCC	59.527	20	TAAACTGAGGAAAGGTGGCG	60.241	20	277	118	394
Unigene0024376	1	p2	(GA)6	12	289	300	ACTTCAAACACGATCGACCC	59.973	20	CGCCATCTGAAAACTTCACTC	59.867	21	191	170	360	ACTTCAAACACGATCGACCC	59.973	20	GCCATCTGAAAACTTCACTCG	59.867	21	190	170	359	GATCGACCCAAACGAGAAAA	60.051	20	CGCCATCTGAAAACTTCACTC	59.867	21	180	181	360
Unigene0024378	1	p3	(TGT)5	15	188	202	TTCCTTTTTGATGCTGCAGTT	59.875	21	TCATAACACACAGGCACACG	59.164	20	113	114	226	TCCTTTTTGATGCTGCAGTT	58.502	20	TCATAACACACAGGCACACG	59.164	20	112	115	226	TTCCTTTTTGATGCTGCAGTT	59.875	21	CATAACACACAGGCACACGC	61.213	20	112	114	225
Unigene0024399	1	c	(TG)6(TA)6	24	489	512
Unigene0024400	1	p4	(AGAT)4	16	272	287	TTTGATGTGTGGGTGTTCTCA	59.992	21	ACACTTTCACTGTTGCCTGC	58.935	20	166	171	336	TTTGATGTGTGGGTGTTCTCA	59.992	21	CTTTCACTGTTGCCTGCATT	58.926	20	163	171	333	CCTTTGATGTGTGGGTGTTCT	59.876	21	ACACTTTCACTGTTGCCTGC	58.935	20	168	169	336
Unigene0024410	1	p2	(TA)11	22	1691	1712
Unigene0024439	1	p2	(TA)8	16	24	39
Unigene0024449	1	p4	(CGTC)4	16	273	288	TTACTCCCGCTTTGCCTTTA	59.847	20	AAAACTGGATCTTCATGGCG	60.074	20	171	193	363	TTACTCCCGCTTTGCCTTTA	59.847	20	CTTGTCCCAAATCGTCCCTA	59.926	20	132	193	324	TTACTCCCGCTTTGCCTTTA	59.847	20	TACTTGTCCCAAATCGTCCC	59.79	20	134	193	326
Unigene0024461	1	p3	(TCG)5	15	296	310	CGCCAGAATTGCCAGTATTT	60.096	20	CTGTTTTCGAATCCTCACCC	59.526	20	227	129	355	GGGAATTGATGTTGACCCTG	60.173	20	ACAATGACTCGGCTCTTTCG	60.397	20	263	151	413	GGAATTGATGTTGACCCTGG	60.173	20	ACAATGACTCGGCTCTTTCG	60.397	20	262	152	413
Unigene0024462	1	p3	(CTC)7	21	223	243
Unigene0024470	1	p3	(TAT)5	15	774	788
Unigene0024516	1	p2	(TA)8	16	399	414	ACCCAAGCTGCTGATTTCAT	59.7	20	TTGCTTCAAGTTTCCCTTAACTG	59.815	23	165	312	476	ATGACCCAAGCTGCTGATTT	59.7	20	TTGCTTCAAGTTTCCCTTAACTG	59.815	23	168	309	476	TTCATGACTTTGTCCAACGG	59.541	20	TTGCTTCAAGTTTCCCTTAACTG	59.815	23	150	327	476
Unigene0024543	1	p6	(ACCTTC)4	24	329	352	TCATTGCTGCTGCCATCTAC	59.979	20	GCTGATTGGGCATTAGGAAA	60.038	20	209	272	480	TCATTGCTGCTGCCATCTAC	59.979	20	GATTGGGCATTAGGAAAGCA	60.038	20	206	272	477	TCATTGCTGCTGCCATCTAC	59.979	20	TGATTGGGCATTAGGAAAGC	60.038	20	207	272	478
Unigene0024551	1	p2	(CT)6	12	1	12
Unigene0024553	1	p2	(AT)9	18	253	270	TTCGCATTTAGCGAGCTTTT	60.116	20	GCAGGCAATAACGGTTAGGA	60.096	20	256	68	323	CTTCGCATTTAGCGAGCTTT	59.764	20	GCAGGCAATAACGGTTAGGA	60.096	20	257	67	323	GCTTTTCAGTGCTTCGCATT	60.531	20	GCAGGCAATAACGGTTAGGA	60.096	20	268	56	323
Unigene0024555	1	p2	(GT)6	12	231	242	TGAGCAAAGCATCAAACCAA	60.379	20	ATGTGCGAATATCACCCTCG	60.884	20	280	155	434	AGCAAAGCATCAAACCAAGC	60.395	20	ATGTGCGAATATCACCCTCG	60.884	20	278	157	434	TGAGCAAAGCATCAAACCAA	60.379	20	GAATAAGCCCTTTGTTGAGCC	60.089	21	244	155	398
Unigene0024557	1	p2	(AT)7	14	235	248	CCCAAACTGGGGACTATTTG	59.284	20	GCATTTGCTTAGTTTTCCACAA	59.298	22	164	157	320	CTGAGTGAATGTCAAACGGG	59.135	20	GCATTTGCTTAGTTTTCCACAA	59.298	22	131	190	320	TGAGTGAATGTCAAACGGGT	58.984	20	GCATTTGCTTAGTTTTCCACAA	59.298	22	130	191	320
Unigene0024560	1	p2	(AT)6	12	326	337
Unigene0024566	1	p4	(ATAA)5	20	1	20
Unigene0024576	1	p2	(TA)7	14	36	49	GGGTAGTTAAAAGTGAAAACGTACA	57.934	25	TGCTGTTTCTGACTCCATCG	59.984	20	171	4	174	AAGGGTAGTTAAAAGTGAAAACGTACA	59.843	27	TGCTGTTTCTGACTCCATCG	59.984	20	173	2	174	AGGGTAGTTAAAAGTGAAAACGTACA	58.775	26	TGCTGTTTCTGACTCCATCG	59.984	20	172	3	174
Unigene0024578	1	c	(AT)7acacacacaaaaattaaa(AAACC)4	52	10	61
Unigene0024587	1	p2	(TG)8	16	379	394	AGGTTGAGCAGAAGACCGAA	59.989	20	CCAAAATCCACCTTATCACTTCA	60.223	23	277	170	446	GCTGCAGCATTCTTGTTTGA	60.142	20	CCAAAATCCACCTTATCACTTCA	60.223	23	225	222	446	AGGTTGAGCAGAAGACCGAA	59.989	20	CCACCTTATCACTTCATCTTCCA	60.359	23	270	170	439
Unigene0024588	1	p2	(TG)8	16	671	686	AGGTTGAGCAGAAGACCGAA	59.989	20	CCAAAATCCACCTTATCACTTCA	60.223	23	277	462	738	GCAGCAGCATTCTTGTTTGA	60.142	20	CCAAAATCCACCTTATCACTTCA	60.223	23	225	514	738	AGGTTGAGCAGAAGACCGAA	59.989	20	CCACCTTATCACTTCATCTTCCA	60.359	23	270	462	731
Unigene0024590	1	p2	(AT)10	20	1	20
Unigene0024591	1	p2	(AT)10	20	1	20
Unigene0024622	1	p2	(AC)9	18	1	18
Unigene0024629	1	p2	(AT)10	20	1	20
Unigene0024634	1	p3	(ACC)5	15	145	159	AGCTCCTCCACTTCCTCCTC	59.952	20	TGATGACCCGGATACCAAAT	60.014	20	270	14	283	AGCTCCTCCACTTCCTCCTC	59.952	20	ACTGATGACCCGGATACCAA	60.195	20	272	14	285	ACGATTCCCACACCTACACC	59.703	20	TGATGACCCGGATACCAAAT	60.014	20	188	96	283
Unigene0024634	2	p3	(AAT)6	18	744	761	GGAGTTACAGAGCGCGATTC	59.985	20	CATCAAACCTCATTACCAACCA	59.724	22	138	667	804	GTTTCAAGTTGCCCGTCTTC	59.717	20	CATCAAACCTCATTACCAACCA	59.724	22	272	533	804	GCATTGCAAGAATTCCATGA	59.628	20	CATCAAACCTCATTACCAACCA	59.724	22	105	700	804
Unigene0024638	1	p2	(TC)6	12	65	76	TTTCTATATCTAACACACACCCTCTC	57.162	26	CGAAAGAAGGTCTCGGACTG	59.982	20	280	36	315	TTTCTATATCTAACACACACCCTCTC	57.162	26	CCGGCATCTGGTCTATGTCT	60.096	20	225	36	260	TCTTTCTATATCTAACACACACCCTC	57.162	26	CCGGCATCTGGTCTATGTCT	60.096	20	227	34	260
Unigene0024646	1	p4	(AAAG)4	16	382	397	ATTCGCCATTAGTCCAGCAC	60.103	20	TATCAGTTTCCCTTCCGTGG	59.926	20	181	263	443	TAGTCCAGCACCACCAATGA	60.112	20	TATCAGTTTCCCTTCCGTGG	59.926	20	172	272	443	AATGGAAACCCCCAAGACTC	60.169	20	TATCAGTTTCCCTTCCGTGG	59.926	20	148	296	443
Unigene0024649	1	p6	(AGGAAG)4	24	1636	1659	TTTGGAGGGATTCCCCTTAC	60.124	20	ACCGTGTCCAACTTGATCGT	60.431	20	160	1528	1687	GGCTGCTAGGGCTATTTGTG	59.867	20	ACCGTGTCCAACTTGATCGT	60.431	20	220	1468	1687	GGGACAGTTGGTATGCGTTT	59.859	20	ACCGTGTCCAACTTGATCGT	60.431	20	110	1578	1687
Unigene0024651	1	p6	(AGGAAG)4	24	1650	1673	GGCTGCTAGGGCTATTTGTG	59.867	20	ACCGTGTCCAACTTGATCGT	60.431	20	234	1468	1701	GGGACAGTTGGTATGCGTTT	59.859	20	ACCGTGTCCAACTTGATCGT	60.431	20	110	1592	1701	GGCTGCTAGGGCTATTTGTG	59.867	20	TGTCCAACTTGATCGTCACC	59.525	20	230	1468	1697
Unigene0024658	1	p2	(TC)7	14	200	213
Unigene0024661	1	p2	(TC)9	18	1	18
Unigene0024668	1	p3	(ATT)5	15	196	210	AAACAGCAGCTCCAGTCCAT	59.874	20	CACGCCATGACTCCATAGG	60.08	19	268	1	268	CAGCTCCAGTCCATCAGGTT	60.261	20	CACGCCATGACTCCATAGG	60.08	19	262	7	268	AAACAGCAGCTCCAGTCCAT	59.874	20	CTATGCACGCCATGACTCC	60.241	19	273	1	273
Unigene0024669	1	c*	(AT)6(TAT)5*	24	469	492	GCAGACAGACAAAATTAGCCC	58.85	21	GCTCAAAATTGTGCCTTTATTTC	59.207	23	269	318	586	AGCAGACAGACAAAATTAGCCC	59.789	22	GCTCAAAATTGTGCCTTTATTTC	59.207	23	270	317	586	GCAGACAGACAAAATTAGCCCT	59.789	22	GCTCAAAATTGTGCCTTTATTTC	59.207	23	269	318	586
Unigene0024675	1	p3	(GGA)7	21	704	724
Unigene0024676	1	c	(GGA)7aaatgatttagtatgtatgcaatcatatttggacgaaattcttggcgatgaggatgataaacaagaccaaaatttactt(GAA)5caagtattgtt(GGA)5	141	1	141
Unigene0024683	1	p3	(GTG)5	15	170	184	AGATGGTAAAAACAACGGCG	59.996	20	CCTATTGGCATACTCCCCAA	59.778	20	195	122	316	AGATGGTAAAAACAACGGCG	59.996	20	TCCTATTGGCATACTCCCCA	60.288	20	196	122	317	AGATGGTAAAAACAACGGCG	59.996	20	CTGGCCCATTTGTCCTATTG	60.323	20	208	122	329
Unigene0024691	1	p3	(TGA)5	15	248	262	TGTTGTTGTGCCCAAGATGT	60.008	20	ACTCCACAGCCAACTGATCC	60.12	20	218	134	351	TCAGGGTTTGTGGAAGAAGG	60.081	20	ACTCCACAGCCAACTGATCC	60.12	20	128	224	351	TGAGGCTTGTGATTGTGAGG	59.831	20	ACTCCACAGCCAACTGATCC	60.12	20	162	190	351
Unigene0024695	1	p3	(TGA)5	15	322	336	CATCTAGTAGGGGGTGGCGT	61.275	20	GAAGGAGAACCACAAACCCC	60.725	20	260	120	379	CATCTAGTAGGGGGTGGCGT	61.275	20	CACAAACCCCGGATTTTTATT	59.937	21	250	120	369	ATCTAGTAGGGGGTGGCGTG	61.275	20	CACAAACCCCGGATTTTTATT	59.937	21	249	121	369
Unigene0024697	1	p3	(CAC)5	15	175	189	GTCGAGAAAACACCGGTCAG	60.69	20	GCTGCAGCCTTTTCGATTAC	59.988	20	181	145	325	AGTCGAGAAAACACCGGTCA	60.69	20	GCTGCAGCCTTTTCGATTAC	59.988	20	182	144	325	GTCGAGAAAACACCGGTCAG	60.69	20	AGCTGCAGCCTTTTCGATTA	60.117	20	182	145	326
Unigene0024703	1	p3	(TCC)5	15	286	300	CCTCCTTTCTCCTTCATCCC	60.008	20	AAATCGAATGAGTCGGCAAC	60.081	20	280	117	396	ACCAATCATCGTTCAGCTCC	60.081	20	AAATCGAATGAGTCGGCAAC	60.081	20	138	259	396	ACCAATCATCGTTCAGCTCC	60.081	20	GAAGACGACTCGGACCACTC	59.841	20	166	259	424
Unigene0024704	1	p2	(AT)7	14	320	333
Unigene0024707	1	p3	(CCT)7	21	1122	1142
Unigene0024708	1	p2	(TA)6	12	661	672	TCCAAGTTGAAGACCCCATC	59.903	20	GTGCTTGTTGCGGCTTTATT	60.272	20	113	600	712	TTGAAGACCCCATCATTTCC	59.727	20	GTGCTTGTTGCGGCTTTATT	60.272	20	107	606	712	TCCAAGTTGAAGACCCCATC	59.903	20	TGCTTGTTGCGGCTTTATTA	59.488	20	112	600	711
Unigene0024709	1	p4	(ATTT)4	16	172	187	GGTGCTGACACTAACCTCCC	59.579	20	CTGCCGCTCTCTCATAATCC	59.939	20	279	100	378	GGTGCTGACACTAACCTCCC	59.579	20	CCTGCCGCTCTCTCATAATC	59.939	20	280	100	379	GGTGCTGACACTAACCTCCC	59.579	20	ACAGCCAGTTCCATTCAAGC	60.263	20	245	100	344
Unigene0024709	2	p2	(GA)6	12	395	406	GATTATGAGAGAGCGGCAGG	59.939	20	TACAGGCTCCCTCGACAAGT	59.867	20	184	360	543	GGATTATGAGAGAGCGGCAG	59.939	20	TACAGGCTCCCTCGACAAGT	59.867	20	185	359	543	GATTATGAGAGAGCGGCAGG	59.939	20	AGTGGTCCCCCTCGTAAACT	59.856	20	167	360	526
Unigene0024709	3	p2	(AT)7	14	750	763
Unigene0024717	1	p3	(CAC)6	18	161	178	AGAATCACCTGCAACTTGGG	60.111	20	CCCATCTAATTCCCTCGACA	59.887	20	157	137	293	AGAATCACCTGCAACTTGGG	60.111	20	ACCTGTTAATGAAGACGGCG	60.132	20	138	137	274	AGAATCACCTGCAACTTGGG	60.111	20	AACCCCATCTAATTCCCTCG	60.145	20	160	137	296
Unigene0024718	1	p3	(CAC)6	18	161	178	AGAATCACCTGCAACTTGGG	60.111	20	CCCATCTAATTCCCTCGACA	59.887	20	157	137	293	AGAATCACCTGCAACTTGGG	60.111	20	ACCTGTTAATGAAGACGGCG	60.132	20	138	137	274	AGAATCACCTGCAACTTGGG	60.111	20	AACCCCATCTAATTCCCTCG	60.145	20	160	137	296
Unigene0024726	1	p3	(GAA)5	15	958	972	CTTCACCCAAAAACATCGGT	59.83	20	AACCCAAAAACCCCAAAAAG	60.062	20	266	898	1163	CTTCACCCAAAAACATCGGT	59.83	20	AAACCCTGAACCCAAAAACC	60.068	20	274	898	1171	CTTCACCCAAAAACATCGGT	59.83	20	TTCAAGCCCCAATCTCTCTC	59.361	20	154	898	1051
Unigene0024731	1	p4	(GTCT)5	20	325	344	ATTTCTGAACCCAGGCATTG	59.933	20	TGAATGAATAAGCACGCAGC	59.983	20	126	248	373	TGGGGGTCTCTTGTCATTTC	59.903	20	TGAATGAATAAGCACGCAGC	59.983	20	239	135	373	CTGAACCCAGGCATTGTGTA	59.566	20	TGAATGAATAAGCACGCAGC	59.983	20	122	252	373
Unigene0024733	1	p2	(GA)7	14	1481	1494	TTGCGGATGTAATCATGGTG	60.343	20	ACAGCACCACTCCACTGTCA	60.368	20	262	1263	1524	TTGCGGATGTAATCATGGTG	60.343	20	CAGCACCACTCCACTGTCAC	60.368	20	261	1263	1523	GGTGTAGTCGGTGCCAAATC	60.384	20	ACAGCACCACTCCACTGTCA	60.368	20	146	1379	1524
Unigene0024734	1	p2	(GA)7	14	1462	1475	TTGCGGATGTAATCATGGTG	60.343	20	ACAGCACCACTCCACTGTCA	60.368	20	262	1244	1505	TTGCGGATGTAATCATGGTG	60.343	20	CAGCACCACTCCACTGTCAC	60.368	20	261	1244	1504	GGTGTAGTCGGTGCCAAATC	60.384	20	ACAGCACCACTCCACTGTCA	60.368	20	146	1360	1505
Unigene0024735	1	p2	(CA)8	16	1	16
Unigene0024735	2	p2	(GA)7	14	1374	1387	TTGCGGATGTAATCATGGTG	60.343	20	ACAGCACCACTCCACTGTCA	60.368	20	262	1156	1417	TTGCGGATGTAATCATGGTG	60.343	20	CAGCACCACTCCACTGTCAC	60.368	20	261	1156	1416	GGTGTAGTCGGTGCCAAATC	60.384	20	ACAGCACCACTCCACTGTCA	60.368	20	146	1272	1417
Unigene0024736	1	p2	(GA)7	14	1504	1517	TTGCGGATGTAATCATGGTG	60.343	20	ACAGCACCACTCCACTGTCA	60.368	20	262	1286	1547	TTGCGGATGTAATCATGGTG	60.343	20	CAGCACCACTCCACTGTCAC	60.368	20	261	1286	1546	GGTGTAGTCGGTGCCAAATC	60.384	20	ACAGCACCACTCCACTGTCA	60.368	20	146	1402	1547
Unigene0024737	1	p2	(GA)7	14	1523	1536	TTGCGGATGTAATCATGGTG	60.343	20	ACAGCACCACTCCACTGTCA	60.368	20	262	1305	1566	TTGCGGATGTAATCATGGTG	60.343	20	CAGCACCACTCCACTGTCAC	60.368	20	261	1305	1565	GGTGTAGTCGGTGCCAAATC	60.384	20	ACAGCACCACTCCACTGTCA	60.368	20	146	1421	1566
Unigene0024739	1	p2	(AT)8	16	226	241
Unigene0024740	1	p2	(AT)8	16	310	325
Unigene0024771	1	p2	(TC)6	12	62	73	TCCAACAAACTCCAGTCATCA	59.124	21	CCAATTGCCTTCCTCCATTA	59.894	20	197	37	233	TCCAACAAACTCCAGTCATCA	59.124	21	TAGTTGGACCCAATTGCCTT	59.429	20	206	37	242	CCAACAAACTCCAGTCATCAA	58.609	21	CCAATTGCCTTCCTCCATTA	59.894	20	196	38	233
Unigene0024772	1	p2	(TC)6	12	62	73	TCCAACAAACTCCAGTCATCA	59.124	21	CCAATTGCCTTCCTCCATTA	59.894	20	197	37	233	TCCAACAAACTCCAGTCATCA	59.124	21	TAGTTGGACCCAATTGCCTT	59.429	20	206	37	242	CCAACAAACTCCAGTCATCAA	58.609	21	CCAATTGCCTTCCTCCATTA	59.894	20	196	38	233
Unigene0024772	2	p6	(GCTCTA)4	24	757	780	GCAAAGGGGTGATAATTTGG	59.273	20	GCACAGGACAAATCCAAACA	59.547	20	270	601	870	AACAAGTTGTCAAGCTGGCAT	59.795	21	AATCTCACGATGTTCCCTCG	60.073	20	159	733	891	AGCAAAGGGGTGATAATTTGG	60.19	21	GCACAGGACAAATCCAAACA	59.547	20	271	600	870
Unigene0024776	1	p2	(AG)6	12	730	741	CAACGATTATTTGCGCTGAA	59.842	20	TCACCTCGTCAGTCTCTCCA	59.523	20	176	611	786	GAGCAACGATTATTTGCGCT	60.372	20	TCACCTCGTCAGTCTCTCCA	59.523	20	179	608	786	CAACGATTATTTGCGCTGAA	59.842	20	CACCTCGTCAGTCTCTCCAA	58.964	20	175	611	785
Unigene0024777	1	p3	(TCT)6	18	83	100	ACTTGCTTACCAGTCACCGC	60.321	20	GCGGGTGGAAGGATTATTTT	60.15	20	270	18	287	ACTTGCTTACCAGTCACCGC	60.321	20	GCCAAGTTCTTTGCTCCATC	59.82	20	172	18	189	ACTTGCTTACCAGTCACCGC	60.321	20	TGGAAAGGAAGGGCAGAGTA	59.807	20	215	18	232
Unigene0024778	1	p3	(TCT)6	18	83	100	ACTTGCTTACCAGTCACCGC	60.321	20	GCGGGTGGAAGGATTATTTT	60.15	20	270	18	287	ACTTGCTTACCAGTCACCGC	60.321	20	GCCAAGTTCTTTGCTCCATC	59.82	20	172	18	189	ACTTGCTTACCAGTCACCGC	60.321	20	TGGAAAGGAAGGGCAGAGTA	59.807	20	215	18	232
Unigene0024779	1	p3	(TCT)6	18	83	100	ACTTGCTTACCAGTCACCGC	60.321	20	GCGGGTGGAAGGATTATTTT	60.15	20	270	18	287	ACTTGCTTACCAGTCACCGC	60.321	20	GCCAAGTTCTTTGCTCCATC	59.82	20	172	18	189	ACTTGCTTACCAGTCACCGC	60.321	20	TGGAAAGGAAGGGCAGAGTA	59.807	20	215	18	232
Unigene0024780	1	p3	(TCT)6	18	83	100	ACTTGCTTACCAGTCACCGC	60.321	20	GCGGGTGGAAGGATTATTTT	60.15	20	270	18	287	ACTTGCTTACCAGTCACCGC	60.321	20	GCCAAGTTCTTTGCTCCATC	59.82	20	172	18	189	ACTTGCTTACCAGTCACCGC	60.321	20	TGGAAAGGAAGGGCAGAGTA	59.807	20	215	18	232
Unigene0024781	1	p3	(TCT)6	18	83	100	ACTTGCTTACCAGTCACCGC	60.321	20	GCGGGTGGAAGGATTATTTT	60.15	20	270	18	287	ACTTGCTTACCAGTCACCGC	60.321	20	GCCAAGTTCTTTGCTCCATC	59.82	20	172	18	189	ACTTGCTTACCAGTCACCGC	60.321	20	TGGAAAGGAAGGGCAGAGTA	59.807	20	215	18	232
Unigene0024782	1	p3	(TCT)6	18	83	100	ACTTGCTTACCAGTCACCGC	60.321	20	GCGGGTGGAAGGATTATTTT	60.15	20	270	18	287	ACTTGCTTACCAGTCACCGC	60.321	20	GCCAAGTTCTTTGCTCCATC	59.82	20	172	18	189	ACTTGCTTACCAGTCACCGC	60.321	20	TGGAAAGGAAGGGCAGAGTA	59.807	20	215	18	232
Unigene0024783	1	p3	(ATT)6	18	1	18
Unigene0024783	2	p4	(ATTT)4	16	337	352
Unigene0024798	1	p6	(CTTCTC)4	24	1	24
Unigene0024829	1	p6	(GCTCAA)4	24	160	183	GCATCTTTGTAGGGAGAGGG	58.741	20	AGCTGATGGAGCACAAGGAT	59.834	20	270	27	296	AGCATCTTTGTAGGGAGAGGG	59.721	21	AGCTGATGGAGCACAAGGAT	59.834	20	271	26	296	GCATCTTTGTAGGGAGAGGG	58.741	20	TGATGGAGCACAAGGATTGA	60.201	20	267	27	293
Unigene0024830	1	p6	(GCTCAA)4	24	210	233	GCAGTCAGGATCTCAGCCTC	60.104	20	AGCTGATGGAGCACAAGGAT	59.834	20	187	160	346	GCAGTCAGGATCTCAGCCTC	60.104	20	TGATGGAGCACAAGGATTGA	60.201	20	184	160	343	GCAGTCAGGATCTCAGCCTC	60.104	20	GCTGATGGAGCACAAGGATT	60.226	20	186	160	345
Unigene0024840	1	p3	(GGT)5	15	1328	1342	CACAAGCAAGCCTTCAAACA	60.027	20	GGAGTGCTGGGTCCTTCATA	60.073	20	216	1281	1496	CACAAGCAAGCCTTCAAACA	60.027	20	CTTGGCTACGTACGAGGGAG	59.891	20	232	1281	1512	TGTCGTATCCACAAGCAAGC	59.871	20	GGAGTGCTGGGTCCTTCATA	60.073	20	225	1272	1496
Unigene0024845	1	c	(CATT)5caccctcccacggaaattcaaacagttggaactctccccatattctgtttgttttgaaacacac(CTA)8	108	20	127
Unigene0024846	1	c	(CATT)5caccctcccacggaaattcaaacagttggaactctccccatattctgtttgttttgaaacacac(CTA)8	108	20	127
Unigene0024847	1	c	(CATT)5caccctcccacggaaattcaaacagttggaactctccccatattctgtttgttttgaaacacac(CTA)8	108	20	127
Unigene0024850	1	p2	(AT)8	16	1	16
Unigene0024855	1	p2	(TA)10	20	1	20
Unigene0024855	2	p3	(CTT)5	15	211	225	AGTTCTAGCAACGCAAGGGA	60.015	20	AGTGATGCAAATTTAGGGCG	60.096	20	186	112	297	AGTTCTAGCAACGCAAGGGA	60.015	20	CAAATTTAGGGCGGAAGGTT	60.305	20	179	112	290	AGTTCTAGCAACGCAAGGGA	60.015	20	GCCATGGTGTTGATATGTGG	59.654	20	270	112	381
Unigene0024855	3	p2	(TA)7	14	431	444
Unigene0024856	1	c*	(TA)6(ATA)5*	24	474	497	TGTTGCTTTTCAGTGGTGGA	60.278	20	GGCTTCTTCGGAAGCCTATT	59.82	20	249	414	662	GCATGCATGTTGCTTTTCAG	60.41	20	GGCTTCTTCGGAAGCCTATT	59.82	20	256	407	662	AGCATGCATGTTGCTTTTCA	60.41	20	GGCTTCTTCGGAAGCCTATT	59.82	20	257	406	662
Unigene0024862	1	p2	(TC)10	20	1	20
Unigene0024862	2	p2	(AG)6	12	1293	1304	AATGGCCTTATCTTGTGGTCA	59.443	21	TCAACATGCTCAAATCCATCA	60.065	21	277	1138	1414	ATGGCCTTATCTTGTGGTCA	58.019	20	TCAACATGCTCAAATCCATCA	60.065	21	276	1139	1414	TGGCCTTATCTTGTGGTCAT	58.019	20	TCAACATGCTCAAATCCATCA	60.065	21	275	1140	1414
Unigene0024866	1	p2	(AT)9	18	1	18
Unigene0024879	1	p2	(AT)10	20	1	20
Unigene0024881	1	p2	(AT)10	20	1	20
Unigene0024886	1	p2	(AT)6	12	305	316	GGAGGTGGCAAGAACAAAAA	60.088	20	GGTGGGAAGTTGAGAGGACA	60.088	20	223	138	360	GGAGGTGGCAAGAACAAAAA	60.088	20	TGGTGGGAAGTTGAGAGGAC	60.088	20	224	138	361	GGAGGTGGCAAGAACAAAAA	60.088	20	ATTGTAAGGCGTGTTCTGGC	60.14	20	247	138	384
Unigene0024886	2	p4	(AGAT)4	16	1653	1668	TACCCGGTCCCACAGTAATC	59.67	20	GCTTCACGGGCTATACCTCA	60.235	20	268	1439	1706	CATACCCGGTCCCACAGTAA	60.626	20	GCTTCACGGGCTATACCTCA	60.235	20	270	1437	1706	CCCAAAACCCCTAAATTTCAA	60.036	21	GCTTCACGGGCTATACCTCA	60.235	20	226	1481	1706
Unigene0024896	1	p3	(CTT)5	15	636	650	TACTTGCGGCATTATGGTCA	60.096	20	TCCTTTGCCACATTCCTTTC	60.051	20	152	545	696	TACTTGCGGCATTATGGTCA	60.096	20	TCCCTTCACCCAGTGACTTC	60.088	20	256	545	800	TACTTGCGGCATTATGGTCA	60.096	20	TGCCACATTCCTTTCAACAA	60.088	20	147	545	691
Unigene0024899	1	p3	(CTT)5	15	636	650	TACTTGCGGCATTATGGTCA	60.096	20	TCCTTTGCCACATTCCTTTC	60.051	20	152	545	696	TACTTGCGGCATTATGGTCA	60.096	20	TCCCTTCACCCAGTGACTTC	60.088	20	256	545	800	TACTTGCGGCATTATGGTCA	60.096	20	TGCCACATTCCTTTCAACAA	60.088	20	147	545	691
Unigene0024900	1	p2	(AT)11	22	431	452
Unigene0024923	1	p2	(TA)6	12	1	12
Unigene0024923	2	p3	(CCA)6	18	249	266	TCTCTGTGGCTGTTGTGTCC	59.872	20	AACCCAGAACCCAAGAATCC	60.169	20	259	216	474	GGCTGTTGTGTCCGTCTTCT	60.307	20	AACCCAGAACCCAAGAATCC	60.169	20	252	223	474	GCAGCTTTCTCTGTGGCTGT	60.743	20	AACCCAGAACCCAAGAATCC	60.169	20	266	209	474
Unigene0024927	1	p2	(TA)8	16	15	30
Unigene0024928	1	p2	(TA)8	16	15	30
Unigene0024935	1	p2	(AG)11	22	1	22
Unigene0024935	2	p3	(AAG)5	15	248	262	TGACAAGCACAAGGAAGGTG	59.873	20	TTTAGTCGCTATCGCTGCTG	59.373	20	260	72	331	GCTGGAGATCACAAGGAAGG	59.803	20	TTTAGTCGCTATCGCTGCTG	59.373	20	211	121	331	CAAGGATAAGATCCAAGGCG	59.662	20	TTTAGTCGCTATCGCTGCTG	59.373	20	158	174	331
Unigene0024935	3	c	(ATT)5aagactttccgtttaggatgctgattgttgcaaatcaaataaaggagatagtagtagatgttatgtggttaattat(GTA)5	106	400	505	CAGCAGCGATAGCGACTAAA	59.373	20	AGAGCAGGGTGTGCTCACTT	60.057	20	235	312	546	CAGCAGCGATAGCGACTAAA	59.373	20	AGCAGGGTGTGCTCACTTTC	60.453	20	233	312	544	CAGCAGCGATAGCGACTAAA	59.373	20	CAAACCAGCCATCCCTAATC	59.387	20	277	312	588
Unigene0024937	1	p2	(GT)7	14	1259	1272
Unigene0024948	1	p3	(TTC)5	15	1389	1403	GAGGGGGCTCTTTGTCTTTT	59.691	20	CTTTGCTGGGAAACTTCTGG	59.846	20	188	1336	1523	GAGGGGGCTCTTTGTCTTTT	59.691	20	TTTGCTGGGAAACTTCTGGT	59.711	20	187	1336	1522	GAGGGGGCTCTTTGTCTTTT	59.691	20	TGGTATCCTTTGTGCCGTCT	60.517	20	171	1336	1506
Unigene0024949	1	p3	(TTC)5	15	991	1005	GAGGGGGCTCTTTGTCTTTT	59.691	20	CTTTGCTGGGAAACTTCTGG	59.846	20	188	938	1125	GAGGGGGCTCTTTGTCTTTT	59.691	20	TTTGCTGGGAAACTTCTGGT	59.711	20	187	938	1124	GAGGGGGCTCTTTGTCTTTT	59.691	20	TGGTATCCTTTGTGCCGTCT	60.517	20	171	938	1108
Unigene0024959	1	p2	(AG)7	14	598	611	GAACACGGCGTAACCTTCAT	60	20	TCAACTCATGACCGTTTCCA	60.088	20	276	539	814	GAACACGGCGTAACCTTCAT	60	20	TGCTCCTAGATCCACCGTCT	59.827	20	146	539	684	GAACACGGCGTAACCTTCAT	60	20	CTGCTCCTAGATCCACCGTC	59.827	20	147	539	685
Unigene0024960	1	p4	(ATTG)5	20	349	368	CACGGACTCTGTTTCCCCTA	60.103	20	TGCTGTTTGAAGTCATTGCTG	60.042	21	239	312	550	CACCTTCTTCTCCAAAACGC	59.853	20	TGCTGTTTGAAGTCATTGCTG	60.042	21	266	285	550	AAGAGCCGCATGATCAGAGT	59.981	20	TTTTATTGTGGAGCAGAGGGA	59.693	21	225	181	405
Unigene0024960	2	p2	(AG)7	14	1246	1259	GAACACGGCGTAACCTTCAT	60	20	TCAACTCATGACCGTTTCCA	60.088	20	276	1187	1462	GAACACGGCGTAACCTTCAT	60	20	TGCTCCTAGATCCACCGTCT	59.827	20	146	1187	1332	GAACACGGCGTAACCTTCAT	60	20	CTGCTCCTAGATCCACCGTC	59.827	20	147	1187	1333
Unigene0024973	1	p2	(AT)9	18	1	18
Unigene0024989	1	p2	(GA)7	14	965	978
Unigene0025003	1	p2	(TA)6	12	342	353	TTGCAACTCATACTGCACCC	59.722	20	TGAAACGTGAAGTGACCAACA	60.183	21	247	292	538	TTGCAACTCATACTGCACCC	59.722	20	TGGCATTGTTTCGTTCTAGG	58.771	20	156	292	447	TTGCAACTCATACTGCACCC	59.722	20	TGGCATTGTTTCGTTCTAGGT	59.623	21	156	292	447
Unigene0025005	1	p3	(GAA)5	15	606	620	GAGCAGCAGTACCGACATCA	60.016	20	TCCATTCTCCTCAACATGTCC	59.918	21	130	553	682	TGAGCAGCAGTACCGACATC	60.016	20	TCCATTCTCCTCAACATGTCC	59.918	21	131	552	682	CGCTCCATTGTCCCATATCT	59.917	20	TCCATTCTCCTCAACATGTCC	59.918	21	240	443	682
Unigene0025006	1	p2	(AG)6	12	84	95	AGTCAAAGATTGGGGCATTG	59.933	20	CGGGACTATTGCTGACCCTA	60.088	20	134	22	155	AGTCAAAGATTGGGGCATTG	59.933	20	TCTCGGGACTATTGCTGACC	60.218	20	137	22	158	AGTCAAAGATTGGGGCATTG	59.933	20	AGACGGCTCTCGGGACTATT	60.233	20	144	22	165
Unigene0025006	2	p3	(GAA)5	15	480	494	GAGCAGCAGTACCGACATCA	60.016	20	TCCATTCTCCTCAACATGTCC	59.918	21	130	427	556	TGAGCAGCAGTACCGACATC	60.016	20	TCCATTCTCCTCAACATGTCC	59.918	21	131	426	556	CGCTCCATTGTCCCATATCT	59.917	20	TCCATTCTCCTCAACATGTCC	59.918	21	240	317	556
Unigene0025012	1	p2	(CT)8	16	188	203	GAATCTCTCCTTTCGGGTCC	60.015	20	GTCCTTAACGTGGGCTTTCA	60.11	20	104	161	264	GAATCTCTCCTTTCGGGTCC	60.015	20	ATCGTTGGGTCCTTAACGTG	59.853	20	112	161	272	GAATCTCTCCTTTCGGGTCC	60.015	20	TCCTCTCGCCCTGAAATAAA	59.778	20	273	161	433
Unigene0025013	1	p2	(CT)8	16	188	203	GAATCTCTCCTTTCGGGTCC	60.015	20	GTCCTTAACGTGGGCTTTCA	60.11	20	104	161	264	GAATCTCTCCTTTCGGGTCC	60.015	20	ATCGTTGGGTCCTTAACGTG	59.853	20	112	161	272	GAATCTCTCCTTTCGGGTCC	60.015	20	TCCTCTCGCCCTGAAATAAA	59.778	20	273	161	433
Unigene0025015	1	p2	(CT)8	16	188	203	GAATCTCTCCTTTCGGGTCC	60.015	20	GTCCTTAACGTGGGCTTTCA	60.11	20	104	161	264	GAATCTCTCCTTTCGGGTCC	60.015	20	ATCGTTGGGTCCTTAACGTG	59.853	20	112	161	272	GAATCTCTCCTTTCGGGTCC	60.015	20	TCCTCTCGCCCTGAAATAAA	59.778	20	273	161	433
Unigene0025016	1	p2	(CT)8	16	188	203	GAATCTCTCCTTTCGGGTCC	60.015	20	GTCCTTAACGTGGGCTTTCA	60.11	20	104	161	264	GAATCTCTCCTTTCGGGTCC	60.015	20	ATCGTTGGGTCCTTAACGTG	59.853	20	112	161	272	GAATCTCTCCTTTCGGGTCC	60.015	20	TCCTCTCGCCCTGAAATAAA	59.778	20	273	161	433
Unigene0025036	1	p2	(TA)6	12	942	953	TGGGTGCACAAAAGCTAAGA	59.464	20	TCCATGATAGTTGCAGCTCG	59.972	20	264	774	1037	TGGGTGCACAAAAGCTAAGA	59.464	20	TTGCAGCTCGCAAGAATAGA	59.856	20	254	774	1027	GCATGGTGTAATAGGCCTCAA	59.974	21	TCCATGATAGTTGCAGCTCG	59.972	20	234	804	1037
Unigene0025037	1	p2	(TA)6	12	867	878	TGGGTGCACAAAAGCTAAGA	59.464	20	TCCATGATAGTTGCAGCTCG	59.972	20	264	699	962	TGGGTGCACAAAAGCTAAGA	59.464	20	TTGCAGCTCGCAAGAATAGA	59.856	20	254	699	952	GCATGGTGTAATAGGCCTCAA	59.974	21	TCCATGATAGTTGCAGCTCG	59.972	20	234	729	962
Unigene0025038	1	p2	(TA)6	12	797	808	TGGGTGCACAAAAGCTAAGA	59.464	20	TCCATGATAGTTGCAGCTCG	59.972	20	264	629	892	TGGGTGCACAAAAGCTAAGA	59.464	20	TTGCAGCTCGCAAGAATAGA	59.856	20	254	629	882	GCATGGTGTAATAGGCCTCAA	59.974	21	TCCATGATAGTTGCAGCTCG	59.972	20	234	659	892
Unigene0025039	1	p2	(TA)6	12	872	883	TGGGTGCACAAAAGCTAAGA	59.464	20	TCCATGATAGTTGCAGCTCG	59.972	20	264	704	967	TGGGTGCACAAAAGCTAAGA	59.464	20	TTGCAGCTCGCAAGAATAGA	59.856	20	254	704	957	GCATGGTGTAATAGGCCTCAA	59.974	21	TCCATGATAGTTGCAGCTCG	59.972	20	234	734	967
Unigene0025044	1	p2	(TC)6	12	547	558	CAGACTGGGCAACACTGCTA	60.049	20	TTCTGTGCATAATAATTTAGAACTCCA	59.543	27	206	392	597	GCCTTGTCCATCATCTGGTT	59.934	20	TTCTGTGCATAATAATTTAGAACTCCA	59.543	27	186	412	597	CAGACTGGGCAACACTGCTA	60.049	20	TGTGCATAATAATTTAGAACTCCAGA	58.421	26	203	392	594
Unigene0025047	1	p2	(TA)6	12	724	735	AAGTCATTGGTGGCTTCTCG	60.255	20	ACTCAACGGCACTATCCCAG	60.134	20	237	579	815	AAGTCATTGGTGGCTTCTCG	60.255	20	CTCAACGGCACTATCCCAGT	60.134	20	236	579	814	AGTCATTGGTGGCTTCTCGT	59.727	20	ACTCAACGGCACTATCCCAG	60.134	20	236	580	815
Unigene0025050	1	p3	(TTC)5	15	136	150	GGGCCTCCCAGAAAATAAAA	60.252	20	GTGATCAGCAGCACCAGAGA	60.146	20	280	31	310	GGGCCTTCAACCGAATAAAT	60.15	20	AAGCCATGGTTTCCTCAGAA	59.67	20	198	0	197	GGGCCTCCCAGAAAATAAAA	60.252	20	TGATCAGCAGCACCAGAGAG	60.294	20	279	31	309
Unigene0025063	1	p3	(GAA)6	18	581	598	AACGCCTCTTTCTCGCTACA	60.154	20	TCTTTCTTCTTCAGCTCCGC	59.836	20	260	532	791	CAGTAACGCCTCTTTCTCGC	60.154	20	TCTTTCTTCTTCAGCTCCGC	59.836	20	264	528	791	ACGCCTCTTTCTCGCTACAG	59.78	20	TCTTTCTTCTTCAGCTCCGC	59.836	20	259	533	791
Unigene0025063	2	p2	(AG)6	12	793	804	AAGCGACCCAAGAAAGAGGT	60.247	20	GCACATCATCAACAGCAAGG	60.272	20	143	701	843	CGACCCAAGAAAGAGGTACG	59.728	20	GCACATCATCAACAGCAAGG	60.272	20	140	704	843	AGCTGAAGAATTTGCATCGG	60.352	20	GCACATCATCAACAGCAAGG	60.272	20	241	603	843
Unigene0025093	1	p4	(TATC)4	16	48	63	ATTTGGGGAATAATTTCAAGC	57.154	21	CAAAGCTCGGAAATCAAACA	58.892	20	218	16	233	TTTGGGGAATAATTTCAAGCTAA	59.068	23	CAAAGCTCGGAAATCAAACA	58.892	20	217	17	233	TTTGGGGAATAATTTCAAGCTAA	59.068	23	CAATCAAAGCTCGGAAATCAA	60.195	21	221	17	237
Unigene0025101	1	p3	(AGC)5	15	499	513	TTTCCTCTTTCTTGGCCTCA	59.926	20	CGAGGATGATCGGATTGAGT	60.034	20	191	467	657	TAGCCTCTATCCAGGCTCCA	59.933	20	GTGGTGCTGTTGCTGTGACT	59.948	20	181	370	550	TTTCCTCTTTCTTGGCCTCA	59.926	20	GTTTTGGGTGGAAACACCAC	60.111	20	262	467	728
Unigene0025107	1	p3	(AGC)5	15	60	74	GAGTCATTCCATTCCTACCTTCA	59.473	23	GGCATTACATTGGCAAGACA	59.548	20	102	6	107	TGAGTCATTCCATTCCTACCTTC	59.473	23	GGCATTACATTGGCAAGACA	59.548	20	103	5	107	GAGTCATTCCATTCCTACCTTCAT	59.747	24	GGCATTACATTGGCAAGACA	59.548	20	102	6	107
Unigene0025153	1	p2	(TA)10	20	1	20
Unigene0025154	1	p2	(TA)10	20	1	20
Unigene0025155	1	p2	(GA)8	16	4	19
Unigene0025156	1	p2	(GA)8	16	4	19
Unigene0025157	1	p2	(GA)8	16	4	19
Unigene0025159	1	p2	(GA)6	12	1877	1888	TTTTGCTTTGAAGTAGCGCA	59.764	20	TACAGTCCCTCGCCTATCCA	60.615	20	224	1741	1964	AAGTAGCGCAACCCATTGAG	60.27	20	TACAGTCCCTCGCCTATCCA	60.615	20	214	1751	1964	ATCGAGTAGCTTCGGGGAAT	60.06	20	GCCTATCCAGCTCATCCAAT	59.108	20	270	1684	1953
Unigene0025173	1	p2	(GA)11	22	1	22
Unigene0025201	1	p2	(TC)6	12	512	523	GGCATTGGTTTTGAAGCACT	60.118	20	CTCCTCTGCGACTTCAATCC	59.95	20	206	367	572	TAGGTCTTAGGATGCGCGTT	59.867	20	CTCCTCTGCGACTTCAATCC	59.95	20	106	467	572	AGGCATGCATCCTTCTAACG	60.235	20	CTCCTCTGCGACTTCAATCC	59.95	20	250	323	572
Unigene0025202	1	p2	(TC)6	12	547	558	GGCATTGGTTTTGAAGCACT	60.118	20	CTCCTCTGCGACTTCAATCC	59.95	20	206	402	607	TAGGTCTTAGGATGCGCGTT	59.867	20	CTCCTCTGCGACTTCAATCC	59.95	20	106	502	607	TGGGCAAAATCCTCTCGTAG	60.206	20	CTCCTCTGCGACTTCAATCC	59.95	20	276	332	607
Unigene0025214	1	p4	(AACA)4	16	1373	1388	AGGCAATTCTAGCCCCAAGT	60.096	20	GGGTGGCACAAGTGAGTTTC	60.555	20	192	1264	1455	AGGCAATTCTAGCCCCAAGT	60.096	20	ACTAGCTTTTGTGGGTGGCA	60.689	20	204	1264	1467	AGGCAATTCTAGCCCCAAGT	60.096	20	CCTTTTCAGGGCTGAATGAT	59.126	20	160	1264	1423
Unigene0025221	1	p2	(AT)9	18	509	526	CTTGCAGCAGCAGCTGTTTA	60.48	20	TATGCACACACCCACACACA	60.51	20	145	406	550	CTTGCAGCAGCAGCTGTTTA	60.48	20	AGGTATGCACACACCCACAC	59.315	20	148	406	553	GAAGAAGTTCCCTCAGCAGC	59.166	20	TATGCACACACCCACACACA	60.51	20	280	271	550
Unigene0025269	1	p2	(TC)7	14	583	596	GTGGTGACATCAACCAGCAC	60.013	20	TCACCTGCCTCAAGAATCAA	59.369	20	195	437	631	ATCCAGTGCACACACAGAGC	59.905	20	TCACCTGCCTCAAGAATCAA	59.369	20	153	479	631	GGTGACATCAACCAGCACAG	60.162	20	TCACCTGCCTCAAGAATCAA	59.369	20	193	439	631
Unigene0025281	1	p2	(TA)6	12	1602	1613	AACAGAACCCACCAGCTACAA	59.648	21	GCAGCTGCTCTCTCTGAAGG	60.577	20	190	1517	1706	AAACAGAACCCACCAGCTACA	59.648	21	GCAGCTGCTCTCTCTGAAGG	60.577	20	191	1516	1706	AACAGAACCCACCAGCTACAA	59.648	21	GGCAGCTGCTCTCTCTGAAG	60.577	20	191	1517	1707
Unigene0025285	1	p2	(AT)6	12	223	234	GGATGCCTCTGGATTAAGCA	60.177	20	CGCTCTTTAAGGTTCGCTTT	58.787	20	262	5	266	GGATGCCTCTGGATTAAGCA	60.177	20	AAGGTTCGCTTTAGAGACGG	58.602	20	254	5	258	GGATGCCTCTGGATTAAGCA	60.177	20	TTAAGGTTCGCTTTAGAGACGG	59.913	22	256	5	260
Unigene0025286	1	p2	(AT)6	12	620	631	TGGATCACTGTAAAATGTGCG	59.6	21	CGCTCTTTAAGGTTCGCTTT	58.787	20	199	465	663	TGGATCACTGTAAAATGTGCG	59.6	21	AAGGTTCGCTTTAGAGACGG	58.602	20	191	465	655	CACTGTAAAATGTGCGAAACG	59.284	21	CGCTCTTTAAGGTTCGCTTT	58.787	20	194	470	663
Unigene0025295	1	p2	(CT)7	14	1880	1893	GGATTTGGCCTGCAAATAGA	60.038	20	CGTCTCCAAGTTATTCCATCC	58.516	21	107	1830	1936	GGATTTGGCCTGCAAATAGA	60.038	20	CGTCTCCAAGTTATTCCATCCT	59.482	22	107	1830	1936	TTTCTTTGATGGGATTTGGC	59.878	20	CGTCTCCAAGTTATTCCATCC	58.516	21	118	1819	1936
Unigene0025296	1	p2	(CT)7	14	1513	1526	GGATTTGGCCTGCAAATAGA	60.038	20	CGTCTCCAAGTTATTCCATCC	58.516	21	107	1463	1569	GGATTTGGCCTGCAAATAGA	60.038	20	CGTCTCCAAGTTATTCCATCCT	59.482	22	107	1463	1569	TTTCTTTGATGGGATTTGGC	59.878	20	CGTCTCCAAGTTATTCCATCC	58.516	21	118	1452	1569
Unigene0025320	1	p3	(GAG)5	15	500	514	CATATCCATGGCTCCTCCTC	59.464	20	GAAATTAATGGCGATCAGACG	59.561	21	103	457	559	TGTTGTTCACATTTGCTCCG	60.699	20	GAAATTAATGGCGATCAGACG	59.561	21	266	294	559	AATCCATATCCATGGCTCCTC	60.131	21	GAAATTAATGGCGATCAGACG	59.561	21	107	453	559
Unigene0025329	1	p3	(TCT)6	18	774	791	TTTGTATCCTTCCCAGTGCC	59.933	20	AAATTTATTGAGCAAGAACGCC	59.649	22	148	669	816	TGTATCCTTCCCAGTGCCTC	60.073	20	AAATTTATTGAGCAAGAACGCC	59.649	22	146	671	816	TTCCCAGTGCCTCCTAAAGA	59.807	20	AAATTTATTGAGCAAGAACGCC	59.649	22	139	678	816
Unigene0025330	1	p3	(TCT)6	18	563	580	GCTCCAAAGGATAGTGCAGC	59.985	20	AAATTTATTGAGCAAGAACGCC	59.649	22	197	409	605	AACCAAACACAGCTCCTGCT	59.914	20	AAATTTATTGAGCAAGAACGCC	59.649	22	214	392	605	TAGTGCAGCACCATGAGGAC	59.862	20	AAATTTATTGAGCAAGAACGCC	59.649	22	186	420	605
Unigene0025331	1	p3	(TCT)6	18	849	866	TTTGTATCCTTCCCAGTGCC	59.933	20	AAATTTATTGAGCAAGAACGCC	59.649	22	148	744	891	TGTATCCTTCCCAGTGCCTC	60.073	20	AAATTTATTGAGCAAGAACGCC	59.649	22	146	746	891	TTCCCAGTGCCTCCTAAAGA	59.807	20	AAATTTATTGAGCAAGAACGCC	59.649	22	139	753	891
Unigene0025332	1	p3	(TCT)6	18	638	655	GCTCCAAAGGATAGTGCAGC	59.985	20	AAATTTATTGAGCAAGAACGCC	59.649	22	197	484	680	AACCAAACACAGCTCCTGCT	59.914	20	AAATTTATTGAGCAAGAACGCC	59.649	22	214	467	680	TAGTGCAGCACCATGAGGAC	59.862	20	AAATTTATTGAGCAAGAACGCC	59.649	22	186	495	680
Unigene0025349	1	p2	(AG)7	14	1486	1499	AAGGGAGCCGAGAGAAAAAG	59.955	20	TCCCCCTGATCATTTCCATA	60.088	20	270	1281	1550	AAGGTCAGCTGCCACTGTTT	59.914	20	TCCCCCTGATCATTTCCATA	60.088	20	163	1388	1550	GAAAGAGCTCCGAGAGACGA	59.827	20	TCCCCCTGATCATTTCCATA	60.088	20	196	1355	1550
Unigene0025350	1	p6	(GATGGT)4	24	501	524	TCGGAGAATTAGGAGCAGGA	59.91	20	TCTCCTACACCAGTCCCAGC	60.261	20	175	408	582	TCGGAGAATTAGGAGCAGGA	59.91	20	GGAGGTGCACCAAAAGTCTC	59.703	20	256	408	663	GAGAGTCCGAAGACGGAGAA	59.53	20	CTTGCTAACGGCTCTTTTGG	60.011	20	272	438	709
Unigene0025350	2	p2	(AG)6	12	741	752	CCAAAAGAGCCGTTAGCAAG	60.011	20	AGTCTCCCAATTCACCCCTC	60.314	20	118	690	807	CCAAAAGAGCCGTTAGCAAG	60.011	20	CACAGTCTCCCAATTCACCC	60.363	20	121	690	810	GCTGGGACTGGTGTAGGAGA	60.261	20	AGTCTCCCAATTCACCCCTC	60.314	20	245	563	807
Unigene0025350	3	c	(AT)6ctatatatttgtatgtatg(TA)6	43	921	963
Unigene0025358	1	p2	(GA)9	18	1	18
Unigene0025361	1	p2	(GA)8	16	232	247	ATGAGCCCAACAAACACTCC	59.973	20	TTCTTTAGTTCCATGCCGGT	59.569	20	221	73	293	ATGAGCCCAACAAACACTCC	59.973	20	CGGTGGTCAATCAAAACTGA	59.541	20	205	73	277	TCACGGTCCATATCTGTCCA	59.918	20	ACTTTGTACCCGGAAGACGA	59.592	20	280	119	398
Unigene0025367	1	p2	(CT)7	14	102	115	GGCGTTAAGAAGGCAGTTGT	59.383	20	TTCCAGGGATCACGAATCTC	60.011	20	255	53	307	GGCGTTAAGAAGGCAGTTGT	59.383	20	TCTTCCAGGGATCACGAATC	60.011	20	257	53	309	GGCGTTAAGAAGGCAGTTGT	59.383	20	CTTCTTCCAGGGATCACGAA	60.187	20	259	53	311
Unigene0025371	1	p2	(TC)8	16	1	16
Unigene0025375	1	p2	(GA)6	12	1431	1442	GGAGACAAAGGAGGAAAGGG	60.045	20	CATCAGTTGCAAAGCCTGAA	59.988	20	269	1360	1628	GGGAGACAAAGGAGGAAAGG	60.045	20	CATCAGTTGCAAAGCCTGAA	59.988	20	270	1359	1628	GAAAAGATTCGTGAGGAGCG	59.955	20	CATCAGTTGCAAAGCCTGAA	59.988	20	232	1397	1628
Unigene0025376	1	p2	(GA)6	12	1381	1392	GGAGACAAAGGAGGAAAGGG	60.045	20	CATCAGTTGCAAAGCCTGAA	59.988	20	269	1310	1578	GGGAGACAAAGGAGGAAAGG	60.045	20	CATCAGTTGCAAAGCCTGAA	59.988	20	270	1309	1578	GAAAAGATTCGTGAGGAGCG	59.955	20	CATCAGTTGCAAAGCCTGAA	59.988	20	232	1347	1578
Unigene0025381	1	p2	(GA)6	12	1224	1235	GAGGGTGTTTGGTTTGGAGA	59.943	20	TTTCTCTCCCTCTCCCCCT	60.134	19	176	1082	1257	ACAGAGGGTGTTTGGTTTGG	59.861	20	TTTCTCTCCCTCTCCCCCT	60.134	19	179	1079	1257	AGAGTGGAGAGGTGGTGGTG	60.153	20	TTTCTCTCCCTCTCCCCCT	60.134	19	256	1002	1257
Unigene0025392	1	p5	(TCTTC)4	20	1	20
Unigene0025419	1	p3	(ATA)5	15	516	530	CAATCCCACATGTTTCGATG	59.774	20	TCCCCATTAGCTCTTTTGCT	58.928	20	210	480	689	CAATCCCACATGTTTCGATG	59.774	20	TCCCCATTAGCTCTTTTGCTT	60.21	21	210	480	689	CAATCCCACATGTTTCGATG	59.774	20	CCCCATTAGCTCTTTTGCTTC	60.21	21	209	480	688
Unigene0025420	1	p3	(GCT)5	15	1168	1182	TTTGTTGAAAGGGTGGGAAA	60.314	20	ATGGCATTTCTCAGGTCAGC	60.226	20	149	1068	1216	TGTAATCTGATGTGGGCACG	60.539	20	ATGGCATTTCTCAGGTCAGC	60.226	20	244	973	1216	GAGGCCCAGATGATTGACTG	60.622	20	ATGGCATTTCTCAGGTCAGC	60.226	20	183	1034	1216
Unigene0025424	1	p2	(TG)8	16	4	19
Unigene0025428	1	p2	(GA)6	12	64	75	CAAGTTTCAAACAAGAAATACGAC	57.171	24	CTAAAACCGAGGCAAATGGA	60.067	20	270	0	269	CAAGTTTCAAACAAGAAATACGAC	57.171	24	ACTGGAGAGTTGCGAGAGGA	60.135	20	189	0	188	CAAGTTTCAAACAAGAAATACGAC	57.171	24	GACTGGAGAGTTGCGAGAGG	60.135	20	190	0	189
Unigene0025429	1	p2	(GA)6	12	64	75	CAAGTTTCAAACAAGAAATACGAC	57.171	24	CTAAAACCGAGGCAAATGGA	60.067	20	270	0	269	CAAGTTTCAAACAAGAAATACGAC	57.171	24	ACTGGAGAGTTGCGAGAGGA	60.135	20	189	0	188	CAAGTTTCAAACAAGAAATACGAC	57.171	24	GACTGGAGAGTTGCGAGAGG	60.135	20	190	0	189
Unigene0025431	1	p2	(CA)6	12	65	76	GGGAATTTATTCTTAGAGCTCTTTGTC	60.346	27	TCCTCTCCGGCTCTCACTAA	60.088	20	183	34	216	GGGAATTTATTCTTAGAGCTCTTTGTC	60.346	27	TTCCTCTCCGGCTCTCACTA	60.088	20	184	34	217	TGAAATCATATGTATGAATAAAATGGG	59.364	27	TCCTCTCCGGCTCTCACTAA	60.088	20	207	10	216
Unigene0025450	1	p2	(TA)7	14	208	221	CACCGCCGTAGAGTAACCTC	59.757	20	GAGCTCACAGCAGGTGTTCA	60.187	20	263	58	320	CACCGCCGTAGAGTAACCTC	59.757	20	AGGTGTTCACACACTTCGCA	60.357	20	252	58	309	CACCGCCGTAGAGTAACCTC	59.757	20	CAGGTGTTCACACACTTCGC	60.357	20	253	58	310
Unigene0025454	1	p2	(AT)9	18	252	269	TGTAACAAGAGCCCCCTTCA	60.626	20	GCGGCACATCTCTCTCTCTC	60.255	20	279	205	483	CAAGAGCCCCCTTCACTAAG	58.931	20	GTAGGCGGCACATCTCTCTC	59.981	20	278	210	487	AACAAGAGCCCCCTTCACTAA	60.116	21	GTAGGCGGCACATCTCTCTC	59.981	20	280	208	487
Unigene0025454	2	p2	(GA)10	20	457	476	TGGCTTGAAATTTAGAGGGTTT	59.163	22	CGTCAAAGGGAAATGCAACT	60.11	20	119	408	526	TGGCTTGAAATTTAGAGGGTTT	59.163	22	CACAATCGAAAGGCAGTTCA	59.84	20	177	408	584	TGGCTTGAAATTTAGAGGGTT	57.875	21	CGTCAAAGGGAAATGCAACT	60.11	20	119	408	526
Unigene0025466	1	p4	(TTGT)5	20	1820	1839
Unigene0025496	1	p3	(AAT)6	18	1081	1098	GGAGGCCTCTGCACTGTATC	59.834	20	TGAAATCATCCATTACCGCA	59.891	20	275	958	1232	GAGGCCTCTGCACTGTATCC	59.834	20	TGAAATCATCCATTACCGCA	59.891	20	274	959	1232	CCCAAGGCTTGTTGTTAAGC	59.747	20	TGAAATCATCCATTACCGCA	59.891	20	196	1037	1232
Unigene0025506	1	c	(AT)9cgatgga(AAGC)4	41	1004	1044
Unigene0025514	1	p3	(GTG)5	15	791	805	AGGCCATGTAGCAGCAGACT	60.043	20	ATAACCACCGCTGCCATAAC	59.851	20	232	614	845	AACTGTAGAAAGACCGGCCA	59.734	20	GCTCATATGACCCACCTGCT	60.104	20	249	657	905	ATCGGGTCACGTTGCTAGAG	60.277	20	GCTCATATGACCCACCTGCT	60.104	20	181	725	905
Unigene0025515	1	p3	(GTG)5	15	587	601	AGGCCATGTAGCAGCAGACT	60.043	20	ATAACCACCGCTGCCATAAC	59.851	20	232	410	641	AACTGTAGAAAGACCGGCCA	59.734	20	GCTCATATGACCCACCTGCT	60.104	20	249	453	701	ATCGGGTCACGTTGCTAGAG	60.277	20	GCTCATATGACCCACCTGCT	60.104	20	181	521	701
Unigene0025518	1	p2	(GA)7	14	532	545
Unigene0025523	1	p3	(AAG)6	18	225	242
Unigene0025534	1	p3	(GGA)5	15	1351	1365
Unigene0025535	1	p3	(GGA)5	15	1309	1323
Unigene0025536	1	p3	(GGA)5	15	1432	1446
Unigene0025537	1	p3	(GGA)5	15	1228	1242
Unigene0025544	1	p2	(GT)6	12	1944	1955	CGAGTCATCACCAAGCTCAA	59.984	20	AAACTAAACCCCAAGGCGTAA	59.886	21	275	1794	2068	CGAGTCATCACCAAGCTCAA	59.984	20	AACTAAACCCCAAGGCGTAAA	59.886	21	274	1794	2067	CGAGTCATCACCAAGCTCAA	59.984	20	GCATTTCTTCCAACTAGCCC	58.789	20	216	1794	2009
Unigene0025545	1	p2	(GT)6	12	2016	2027	CGAGTCATCACCAAGCTCAA	59.984	20	AAACTAAACCCCAAGGCGTAA	59.886	21	275	1866	2140	CGAGTCATCACCAAGCTCAA	59.984	20	AACTAAACCCCAAGGCGTAAA	59.886	21	274	1866	2139	CGAGTCATCACCAAGCTCAA	59.984	20	GCATTTCTTCCAACTAGCCC	58.789	20	216	1866	2081
Unigene0025561	1	p3	(CAC)6	18	136	153	CCGTCAAACTCGTGGATTCT	60.111	20	AGGGCTGGGTCGAATAAAAC	60.32	20	252	30	281	CCGTCAAACTCGTGGATTCT	60.111	20	GGGCTGGGTCGAATAAAACT	60.32	20	251	30	280	GCTCCCACCATCATCATTTT	59.756	20	AGGGCTGGGTCGAATAAAAC	60.32	20	203	79	281
Unigene0025562	1	p3	(CAC)6	18	136	153	CCGTCAAACTCGTGGATTCT	60.111	20	TAATCCCTCCTCATTCCCCT	59.722	20	248	30	277	CCGTCAAACTCGTGGATTCT	60.111	20	CTAATCCCTCCTCATTCCCC	59.722	20	249	30	278	GCTCCCACCATCATCATTTT	59.756	20	TAATCCCTCCTCATTCCCCT	59.722	20	199	79	277
Unigene0025563	1	p2	(AT)6	12	532	543	GATTTCGCAACGACTGAAGC	60.925	20	CCGAATCGAACTCGAACTGT	60.255	20	216	367	582	TGCAAGAAAGATTGGCAAAG	59.037	20	CCGAATCGAACTCGAACTGT	60.255	20	269	314	582	TGAATTGCAAGAAAGATTGGC	60.203	21	CCGAATCGAACTCGAACTGT	60.255	20	274	309	582
Unigene0025565	1	p2	(TC)6	12	25	36
Unigene0025566	1	p2	(AT)9	18	586	603
Unigene0025567	1	p2	(AT)9	18	601	618
Unigene0025582	1	p3	(GGA)5	15	438	452	TGCACATCAGGATTGGATTG	60.481	20	TGCAAACTGTCTCTGGTGCT	59.622	20	264	357	620	TGCACATCAGGATTGGATTG	60.481	20	CTGCAAACTGTCTCTGGTGC	59.622	20	265	357	621	GCACATCAGGATTGGATTGA	59.456	20	TGCAAACTGTCTCTGGTGCT	59.622	20	263	358	620
Unigene0025583	1	p2	(GA)7	14	9	22
Unigene0025583	2	p3	(GGA)5	15	470	484	TGCACATCAGGATTGGATTG	60.481	20	TGCAAACTGTCTCTGGTGCT	59.622	20	264	389	652	TGCACATCAGGATTGGATTG	60.481	20	CTGCAAACTGTCTCTGGTGC	59.622	20	265	389	653	GCACATCAGGATTGGATTGA	59.456	20	TGCAAACTGTCTCTGGTGCT	59.622	20	263	390	652
Unigene0025584	1	p3	(GGA)5	15	325	339	TTGCAACATTAAGTTTGGGG	58.531	20	TGCAAACTGTCTCTGGTGCT	59.622	20	245	263	507	TTGCAACATTAAGTTTGGGGT	59.37	21	TGCAAACTGTCTCTGGTGCT	59.622	20	245	263	507	GTTGCAACATTAAGTTTGGGG	59.37	21	TGCAAACTGTCTCTGGTGCT	59.622	20	246	262	507
Unigene0025585	1	p3	(CTT)5	15	659	673	TCGCCAGTCCAGGTTTATTC	60.074	20	AACGCACGTGTCTCATTCTG	59.905	20	197	604	800	GTGGACCGTCCTGAAGGATA	59.927	20	TGTCTCATTCTGGTTGGCAG	59.831	20	225	568	792	TCGCCAGTCCAGGTTTATTC	60.074	20	TGTCTCATTCTGGTTGGCAG	59.831	20	189	604	792
Unigene0025596	1	p3	(ATC)7	21	202	222
Unigene0025653	1	p4	(ATTT)4	16	98	113	GCAAGACAGAGCACCAACAA	60.032	20	CGTTTAAGAATGAGGTGGGC	59.569	20	179	26	204	GCAAGACAGAGCACCAACAA	60.032	20	AGGTGGGCCTCATGTTTTTA	59.429	20	167	26	192	GCAAGACAGAGCACCAACAA	60.032	20	GTGGGCCTCATGTTTTTACC	59.292	20	165	26	190
[truncated: 18,114 more rows]
