# Supplementary material for: Transcriptome analysis of Panax vietnamensis var. fuscidicus discovers putative ocotillol-type ginsenosides biosynthesis genes and genetic markers
Source: BMC Genomics. 2015 Mar 8;16(1):159. doi: 10.1186/s12864-015-1332-8 (PMC4355973; doi:10.1186/s12864-015-1332-8)
Supplement: Additional file 14: — The main identified triterpene saponin biosynthetic genes from P. vietnamensis var. fuscidiscus unigenes. [file 12864_2015_1332_MOESM14_ESM.xlsx]

## Sheet: Sheet1
Additional file14. The main identified triterpene saponin biosynthetic genes from P. vietnamensis var. fuscidiscus unigenes.
Unigene name	Best hits	E-value	Annotation
AACT, acetyl-CoA acetyltransferase
Unigene0014767	ath:AT2G33150	0	acetyl-CoA acyltransferase 1 [EC:2.3.1.16]
Unigene0024811	sp|Q9FIK7|THIC2_ARATH	2e-72	Probable acetyl-CoA acetyltransferase, cytosolic 2 OS=Arabidopsis thaliana GN=At5g47720 PE=2 SV=1
Unigene0024812	sp|Q8S4Y1|THIC1_ARATH	6e-112	Acetyl-CoA acetyltransferase, cytosolic 1 OS=Arabidopsis thaliana GN=AAT1 PE=2 SV=1
Unigene0024813	sp|Q8S4Y1|THIC1_ARATH	6e-112	Acetyl-CoA acetyltransferase, cytosolic 1 OS=Arabidopsis thaliana GN=AAT1 PE=2 SV=1
Unigene0034472	cme:CME087C	4e-11	acetyl-CoA C-acetyltransferase [EC:2.3.1.9]
Unigene0042896	sp|Q8S4Y1|THIC1_ARATH	0	Acetyl-CoA acetyltransferase, cytosolic 1 OS=Arabidopsis thaliana GN=AAT1 PE=2 SV=1
Unigene0123871	vvi:100247651	0	acetyl-CoA acyltransferase 1 [EC:2.3.1.16]
Unigene0146133	vvi:100247651	0	acetyl-CoA acyltransferase 1 [EC:2.3.1.16]
HMGS, hydroxymethylglutaryl-CoA synthase
Unigene0013227	rcu:RCOM_1683050	6e-28	hydroxymethylglutaryl-CoA synthase [EC:2.3.3.10]
Unigene0021242	gi|356563228|ref|XP_003549866.1|	1e-27	PREDICTED: hydroxymethylglutaryl-CoA synthase-like [Glycine max]
Unigene0021243	gi|356529306|ref|XP_003533236.1|	1e-19	PREDICTED: hydroxymethylglutaryl-CoA synthase-like [Glycine max]
Unigene0021244	sp|P54873|HMCS_ARATH	7e-73	Hydroxymethylglutaryl-CoA synthase OS=Arabidopsis thaliana GN=HMGS PE=1 SV=2
Unigene0070187	sp|P54873|HMCS_ARATH	0	Hydroxymethylglutaryl-CoA synthase OS=Arabidopsis thaliana GN=HMGS PE=1 SV=2
Unigene0070189	rcu:RCOM_1683050	0	hydroxymethylglutaryl-CoA synthase [EC:2.3.3.10]
Unigene0101646	rcu:RCOM_1683050	2e-38	hydroxymethylglutaryl-CoA synthase [EC:2.3.3.10]
HMGR，hydroxymethylglutaryl-CoA reductase
Unigene0044557	vvi:100243051	0	hydroxymethylglutaryl-CoA reductase (NADPH) [EC:1.1.1.34]
Unigene0084400	rcu:RCOM_1602200	1e-15	hydroxymethylglutaryl-CoA reductase (NADPH) [EC:1.1.1.34]
Unigene0110210	rcu:RCOM_1602200	9e-87	hydroxymethylglutaryl-CoA reductase (NADPH) [EC:1.1.1.34]
Unigene0141483	vvi:100265082	0	hydroxymethylglutaryl-CoA reductase (NADPH) [EC:1.1.1.34]
MVK, mevalonate kinase
Unigene0078611	rcu:RCOM_0573350	1e-169	mevalonate kinase [EC:2.7.1.36]
Unigene0078613	rcu:RCOM_0573350	1e-169	mevalonate kinase [EC:2.7.1.36]
Unigene0123822	rcu:RCOM_0573350	1e-169	mevalonate kinase [EC:2.7.1.36]
PMK, phosphomevalonate kinase
Unigene0000991	vvi:100242124	8e-31	phosphomevalonate kinase [EC:2.7.4.2]
Unigene0000992	vvi:100242124	8e-17	phosphomevalonate kinase [EC:2.7.4.2]
Unigene0084461	vvi:100242124	9e-67	phosphomevalonate kinase [EC:2.7.4.2]
Unigene0084463	vvi:100242124	2e-66	phosphomevalonate kinase [EC:2.7.4.2]
Unigene0084464	rcu:RCOM_0699810	4e-25	phosphomevalonate kinase [EC:2.7.4.2]
Unigene0101678	pop:POPTR_712033	2e-51	phosphomevalonate kinase [EC:2.7.4.2]
Unigene0109317	pop:POPTR_712033	9e-08	phosphomevalonate kinase [EC:2.7.4.2]
Unigene0109318	vvi:100242124	2e-48	phosphomevalonate kinase [EC:2.7.4.2]
Unigene0110202	vvi:100242124	4e-178	phosphomevalonate kinase [EC:2.7.4.2]
Unigene0122281	vvi:100242124	3e-66	phosphomevalonate kinase [EC:2.7.4.2]
MVD, mevalonate diphosphate decarboxylase
Unigene0049626	gi|298370741|gb|ADI80345.1|	0	mevalonate diphosphate decarboxylase [Panax ginseng]
Unigene0049628	gi|298370741|gb|ADI80345.1|	1e-161	mevalonate diphosphate decarboxylase [Panax ginseng]
GGPPS, geranylgeranyl pyrophosphate synthase
Unigene0003370	sp|Q94ID7|GGPPS_HEVBR	1e-33	Geranylgeranyl pyrophosphate synthase, chloroplastic OS=Hevea brasiliensis GN=GGPS PE=1 SV=1
Unigene0037855	slr0611	1e-39	Geranylgeranyl pyrophosphate synthase
Unigene0037856	alr0096	2e-67	Geranylgeranyl pyrophosphate synthase
Unigene0037857	alr0096	3e-59	Geranylgeranyl pyrophosphate synthase
Unigene0037858	alr0096	2e-09	Geranylgeranyl pyrophosphate synthase
Unigene0037859	alr0096	5e-38	Geranylgeranyl pyrophosphate synthase
Unigene0037860	slr0611	5e-31	Geranylgeranyl pyrophosphate synthase
Unigene0038620	slr0739	4e-21	Geranylgeranyl pyrophosphate synthase
Unigene0072019	slr0739	1e-59	Geranylgeranyl pyrophosphate synthase
Unigene0072022	slr0739	1e-59	Geranylgeranyl pyrophosphate synthase
Unigene0074217	sp|P80042|GGPPS_CAPAN	1e-137	Geranylgeranyl pyrophosphate synthase, chloroplastic OS=Capsicum annuum GN=GGPS1 PE=3 SV=1
Unigene0074218	sp|Q94ID7|GGPPS_HEVBR	7e-12	Geranylgeranyl pyrophosphate synthase, chloroplastic OS=Hevea brasiliensis GN=GGPS PE=1 SV=1
Unigene0074219	sp|P80042|GGPPS_CAPAN	5e-139	Geranylgeranyl pyrophosphate synthase, chloroplastic OS=Capsicum annuum GN=GGPS1 PE=3 SV=1
Unigene0084259	YJL167w	7e-54	Geranylgeranyl pyrophosphate synthase
Unigene0084260	YJL167w	6e-65	Geranylgeranyl pyrophosphate synthase
Unigene0084261	YJL167w	2e-38	Geranylgeranyl pyrophosphate synthase
Unigene0084263	YJL167w	2e-53	Geranylgeranyl pyrophosphate synthase
Unigene0084264	YJL167w	3e-54	Geranylgeranyl pyrophosphate synthase
Unigene0084265	YJL167w	4e-69	Geranylgeranyl pyrophosphate synthase
Unigene0084266	YJL167w	3e-63	Geranylgeranyl pyrophosphate synthase
Unigene0084267	YJL167w	8e-54	Geranylgeranyl pyrophosphate synthase
Unigene0084268	YJL167w	5e-62	Geranylgeranyl pyrophosphate synthase
Unigene0084269	YJL167w	7e-76	Geranylgeranyl pyrophosphate synthase
Unigene0084270	YJL167w	8e-55	Geranylgeranyl pyrophosphate synthase
Unigene0084271	YJL167w	3e-57	Geranylgeranyl pyrophosphate synthase
Unigene0084274	YJL167w	4e-60	Geranylgeranyl pyrophosphate synthase
Unigene0084275	YJL167w	6e-57	Geranylgeranyl pyrophosphate synthase
Unigene0084276	YJL167w	6e-57	Geranylgeranyl pyrophosphate synthase
Unigene0091444	slr0611	3e-99	Geranylgeranyl pyrophosphate synthase
Unigene0096768	sp|P80042|GGPPS_CAPAN	2e-31	Geranylgeranyl pyrophosphate synthase, chloroplastic OS=Capsicum annuum GN=GGPS1 PE=3 SV=1
Unigene0102683	gi|325516286|gb|ADZ24721.1|	2e-15	geranylgeranyl pyrophosphate synthase 4 [Solanum pennellii]
Unigene0105652	YJL167w	3e-67	Geranylgeranyl pyrophosphate synthase
Unigene0105697	SPAC6F12.13c	3e-55	Geranylgeranyl pyrophosphate synthase
Unigene0110451	sp|Q42698|GGPPS_CATRO	1e-143	Geranylgeranyl pyrophosphate synthase, chloroplastic OS=Catharanthus roseus GN=GGPS1 PE=3 SV=1
Unigene0122419	YJL167w	5e-55	Geranylgeranyl pyrophosphate synthase
Unigene0122420	YJL167w	9e-54	Geranylgeranyl pyrophosphate synthase
Unigene0123581	slr0611	8e-31	Geranylgeranyl pyrophosphate synthase
Unigene0126132	YJL167w	7e-56	Geranylgeranyl pyrophosphate synthase
Unigene0126133	YJL167w	5e-65	Geranylgeranyl pyrophosphate synthase
Unigene0126134	YJL167w	4e-54	Geranylgeranyl pyrophosphate synthase
Unigene0126135	YJL167w	1e-53	Geranylgeranyl pyrophosphate synthase
Unigene0126136	YJL167w	5e-60	Geranylgeranyl pyrophosphate synthase
Unigene0126137	YJL167w	1e-51	Geranylgeranyl pyrophosphate synthase
Unigene0126138	YJL167w	2e-59	Geranylgeranyl pyrophosphate synthase
Unigene0126139	YJL167w	1e-65	Geranylgeranyl pyrophosphate synthase
Unigene0126140	YJL167w	2e-71	Geranylgeranyl pyrophosphate synthase
Unigene0126141	YJL167w	4e-65	Geranylgeranyl pyrophosphate synthase
Unigene0126142	YJL167w	9e-57	Geranylgeranyl pyrophosphate synthase
Unigene0126143	YJL167w	1e-53	Geranylgeranyl pyrophosphate synthase
Unigene0126144	YJL167w	7e-57	Geranylgeranyl pyrophosphate synthase
Unigene0126145	YJL167w	3e-57	Geranylgeranyl pyrophosphate synthase
Unigene0126146	YJL167w	4e-63	Geranylgeranyl pyrophosphate synthase
Unigene0126147	YJL167w	9e-76	Geranylgeranyl pyrophosphate synthase
Unigene0126148	YJL167w	8e-57	Geranylgeranyl pyrophosphate synthase
Unigene0126149	YJL167w	9e-54	Geranylgeranyl pyrophosphate synthase
Unigene0128229	alr0096	4e-59	Geranylgeranyl pyrophosphate synthase
Unigene0128256	slr0611	2e-39	Geranylgeranyl pyrophosphate synthase
Unigene0132399	alr0096	5e-59	Geranylgeranyl pyrophosphate synthase
Unigene0132740	slr0611	6e-31	Geranylgeranyl pyrophosphate synthase
Unigene0136277	YJL167w	5e-61	Geranylgeranyl pyrophosphate synthase
Unigene0137198	slr0611	2e-39	Geranylgeranyl pyrophosphate synthase
Unigene0140707	YJL167w	3e-51	Geranylgeranyl pyrophosphate synthase
Unigene0141698	alr0096	3e-67	Geranylgeranyl pyrophosphate synthase
Unigene0146129	alr0096	3e-67	Geranylgeranyl pyrophosphate synthase
FPPS, farnesyl diphosphate synthase
Unigene0084259	pop:POPTR_560081	6e-81	farnesyl diphosphate synthase [EC:2.5.1.1 2.5.1.10]
Unigene0084260	pop:POPTR_560081	1e-96	farnesyl diphosphate synthase [EC:2.5.1.1 2.5.1.10]
Unigene0084261	pop:POPTR_560081	9e-68	farnesyl diphosphate synthase [EC:2.5.1.1 2.5.1.10]
Unigene0084263	pop:POPTR_560081	2e-80	farnesyl diphosphate synthase [EC:2.5.1.1 2.5.1.10]
Unigene0084265	pop:POPTR_560081	4e-101	farnesyl diphosphate synthase [EC:2.5.1.1 2.5.1.10]
Unigene0084266	pop:POPTR_560081	2e-108	farnesyl diphosphate synthase [EC:2.5.1.1 2.5.1.10]
Unigene0084267	pop:POPTR_560081	6e-81	farnesyl diphosphate synthase [EC:2.5.1.1 2.5.1.10]
Unigene0084268	pop:POPTR_560081	2e-92	farnesyl diphosphate synthase [EC:2.5.1.1 2.5.1.10]
Unigene0084269	pop:POPTR_560081	1e-121	farnesyl diphosphate synthase [EC:2.5.1.1 2.5.1.10]
Unigene0084270	pop:POPTR_560081	1e-84	farnesyl diphosphate synthase [EC:2.5.1.1 2.5.1.10]
Unigene0084274	pop:POPTR_560081	6e-101	farnesyl diphosphate synthase [EC:2.5.1.1 2.5.1.10]
Unigene0084275	pop:POPTR_560081	2e-88	farnesyl diphosphate synthase [EC:2.5.1.1 2.5.1.10]
Unigene0084276	pop:POPTR_560081	2e-88	farnesyl diphosphate synthase [EC:2.5.1.1 2.5.1.10]
Unigene0105652	pop:POPTR_560081	3e-123	farnesyl diphosphate synthase [EC:2.5.1.1 2.5.1.10]
Unigene0105697	vvi:100232975	8e-89	farnesyl diphosphate synthase [EC:2.5.1.1 2.5.1.10]
Unigene0122419	pop:POPTR_560081	9e-85	farnesyl diphosphate synthase [EC:2.5.1.1 2.5.1.10]
Unigene0122420	pop:POPTR_560081	9e-81	farnesyl diphosphate synthase [EC:2.5.1.1 2.5.1.10]
Unigene0126132	pop:POPTR_560081	3e-87	farnesyl diphosphate synthase [EC:2.5.1.1 2.5.1.10]
Unigene0126133	pop:POPTR_560081	3e-97	farnesyl diphosphate synthase [EC:2.5.1.1 2.5.1.10]
Unigene0126135	pop:POPTR_560081	1e-80	farnesyl diphosphate synthase [EC:2.5.1.1 2.5.1.10]
Unigene0126136	pop:POPTR_560081	8e-101	farnesyl diphosphate synthase [EC:2.5.1.1 2.5.1.10]
Unigene0126137	pop:POPTR_560081	2e-77	farnesyl diphosphate synthase [EC:2.5.1.1 2.5.1.10]
Unigene0126138	pop:POPTR_560081	3e-91	farnesyl diphosphate synthase [EC:2.5.1.1 2.5.1.10]
Unigene0126140	pop:POPTR_560081	5e-117	farnesyl diphosphate synthase [EC:2.5.1.1 2.5.1.10]
Unigene0126141	pop:POPTR_560081	3e-97	farnesyl diphosphate synthase [EC:2.5.1.1 2.5.1.10]
Unigene0126142	pop:POPTR_560081	4e-87	farnesyl diphosphate synthase [EC:2.5.1.1 2.5.1.10]
Unigene0126143	pop:POPTR_560081	8e-81	farnesyl diphosphate synthase [EC:2.5.1.1 2.5.1.10]
Unigene0126144	pop:POPTR_560081	2e-88	farnesyl diphosphate synthase [EC:2.5.1.1 2.5.1.10]
Unigene0126146	pop:POPTR_560081	3e-108	farnesyl diphosphate synthase [EC:2.5.1.1 2.5.1.10]
Unigene0126147	pop:POPTR_560081	1e-121	farnesyl diphosphate synthase [EC:2.5.1.1 2.5.1.10]
Unigene0126148	pop:POPTR_560081	2e-88	farnesyl diphosphate synthase [EC:2.5.1.1 2.5.1.10]
Unigene0126149	pop:POPTR_560081	7e-81	farnesyl diphosphate synthase [EC:2.5.1.1 2.5.1.10]
Unigene0136277	pop:POPTR_560081	4e-102	farnesyl diphosphate synthase [EC:2.5.1.1 2.5.1.10]
Unigene0140707	vvi:100232975	4e-77	farnesyl diphosphate synthase [EC:2.5.1.1 2.5.1.10]
IPPI, isopentenyl diphospate isomerase
Unigene0128062	vvi:100241072	6e-126	isopentenyl-diphosphate delta-isomerase [EC:5.3.3.2]
SS, squalene synthase
Unigene0058453	gi|259014869|gb|ACV88718.1|	0	squalene synthase [Panax ginseng]
Unigene0058454	gi|75859951|gb|ABA29019.1|	2e-12	squalene synthase [Panax notoginseng]
Unigene0058455	gi|259014869|gb|ACV88718.1|	1e-158	squalene synthase [Panax ginseng]
Unigene0058456	gi|75859951|gb|ABA29019.1|	3e-14	squalene synthase [Panax notoginseng]
Unigene0058457	gi|75859951|gb|ABA29019.1|	1e-27	squalene synthase [Panax notoginseng]
Unigene0140889	gi|259014869|gb|ACV88718.1|	1e-139	squalene synthase [Panax ginseng]
SE, squalene epoxidase
Unigene0021947	vvi:100265235	1e-163	squalene monooxygenase [EC:1.14.99.7]
Unigene0021948	vvi:100262930	3e-41	squalene monooxygenase [EC:1.14.99.7]
Unigene0021949	rcu:RCOM_0859900	1e-42	squalene monooxygenase [EC:1.14.99.7]
Unigene0034051	rcu:RCOM_0859900	5e-69	squalene monooxygenase [EC:1.14.99.7]
Unigene0061438	vvi:100265235	0	squalene monooxygenase [EC:1.14.99.7]
Unigene0061439	vvi:100265235	0	squalene monooxygenase [EC:1.14.99.7]
Unigene0061440	vvi:100265235	0	squalene monooxygenase [EC:1.14.99.7]
Unigene0061441	vvi:100265235	0	squalene monooxygenase [EC:1.14.99.7]
Unigene0061442	vvi:100265235	0	squalene monooxygenase [EC:1.14.99.7]
Unigene0061443	rcu:RCOM_0859900	6e-113	squalene monooxygenase [EC:1.14.99.7]
Unigene0061444	vvi:100265235	0	squalene monooxygenase [EC:1.14.99.7]
Unigene0110153	vvi:100254037	0	squalene monooxygenase [EC:1.14.99.7]
Unigene0115017	vvi:100254037	3e-61	squalene monooxygenase [EC:1.14.99.7]
Unigene0128125	vvi:100254037	0	squalene monooxygenase [EC:1.14.99.7]
Unigene0136389	rcu:RCOM_0859900	5e-47	squalene monooxygenase [EC:1.14.99.7]
DS, dammarenediol-II synthase
Unigene0039945	sp|Q08IT1|DADIS_PANGI	0	Dammarenediol II synthase OS=Panax ginseng GN=PNA PE=1 SV=1
β-AS, β-amyrin synthase
Unigene0021543	gi|300431227|gb|ADK12003.1|	3e-49	beta-amyrin synthase [Aralia elata]
Unigene0061613	sp|O82140|BAMS1_PANGI	6e-46	Beta-Amyrin Synthase 1 OS=Panax ginseng GN=OSCPNY1 PE=1 SV=1
Unigene0061615	gi|300431227|gb|ADK12003.1|	1e-73	beta-amyrin synthase [Aralia elata]
Unigene0061616	sp|O82140|BAMS1_PANGI	5e-32	Beta-Amyrin Synthase 1 OS=Panax ginseng GN=OSCPNY1 PE=1 SV=1
Unigene0061618	gi|300431227|gb|ADK12003.1|	4e-31	beta-amyrin synthase [Aralia elata]
Unigene0061619	sp|O82146|BAMS2_PANGI	2e-28	Beta-Amyrin Synthase 2 OS=Panax ginseng GN=OSCPNY2 PE=2 SV=1
Unigene0061621	sp|O82140|BAMS1_PANGI	9e-36	Beta-Amyrin Synthase 1 OS=Panax ginseng GN=OSCPNY1 PE=1 SV=1
Unigene0097512	sp|O82146|BAMS2_PANGI	6e-24	Beta-Amyrin Synthase 2 OS=Panax ginseng GN=OSCPNY2 PE=2 SV=1
Unigene0136561	sp|O82140|BAMS1_PANGI	2e-92	Beta-Amyrin Synthase 1 OS=Panax ginseng GN=OSCPNY1 PE=1 SV=1
Unigene0141842	sp|O82140|BAMS1_PANGI	0	Beta-Amyrin Synthase 1 OS=Panax ginseng GN=OSCPNY1 PE=1 SV=1
Unigene0145628	sp|O82140|BAMS1_PANGI	2e-153	Beta-Amyrin Synthase 1 OS=Panax ginseng GN=OSCPNY1 PE=1 SV=1
β-A28O, β-amyrin 28-oxidase (CYP716A52v2 in P. ginseng)
Unigene0046586	gi|397741002|gb|AFO63032.1|	0	cytochrome P450 CYP716A52v2 [Panax ginseng]
D12H, dammarenediol 12-hydroxylase (CYP716A47 in P. ginseng)
Unigene0036798	gi|332071096|gb|AED99867.1|	0	cytochrome P450 [Panax notoginseng]
Unigene0036795	gi|332071096|gb|AED99867.1|	0	cytochrome P450 [Panax notoginseng]
Unigene0036797	gi|332071096|gb|AED99867.1|	0	cytochrome P450 [Panax notoginseng]
Unigene0036796	gi|332071096|gb|AED99867.1|	0	cytochrome P450 [Panax notoginseng]
P6H, protopanaxadiol 6-hydroxylase (CYP716A53v2 in P. ginseng)
Unigene0016477	gi|397741000|gb|AFO63031.1|	0	cytochrome P450 CYP716A53v2 [Panax ginseng]
