# Supplementary material for: Transcriptome analysis of Panax vietnamensis var. fuscidicus discovers putative ocotillol-type ginsenosides biosynthesis genes and genetic markers
Source: BMC Genomics. 2015 Mar 8;16(1):159. doi: 10.1186/s12864-015-1332-8 (PMC4355973; doi:10.1186/s12864-015-1332-8)
Supplement: Additional file 15: — Cytochrome P450 discovery. [file 12864_2015_1332_MOESM15_ESM.xlsx]

## Sheet: Sheet1
Additional file 15. The main identified CYP genes from P. vietnamensis var. fuscidicus unigenes
Unigene name	Best hits	E-value	annotation
Unigene0001138	sp|Q50EK3|C04C1_PINTA	1e-19	Cytochrome P450 704C1 OS=Pinus taeda GN=CYP704C1 PE=2 SV=1
Unigene0002499	sp|O48786|C734A_ARATH	0	Cytochrome P450 734A1 OS=Arabidopsis thaliana GN=CYP734A1 PE=2 SV=1
Unigene0002576	sp|O81974|C71D8_SOYBN	6e-25	Cytochrome P450 71D8 OS=Glycine max GN=CYP71D8 PE=2 SV=1
Unigene0003059	sp|O48923|C71DA_SOYBN	4e-160	Cytochrome P450 71D10 OS=Glycine max GN=CYP71D10 PE=2 SV=1
Unigene0003151	sp|O48786|C734A_ARATH	9e-43	Cytochrome P450 734A1 OS=Arabidopsis thaliana GN=CYP734A1 PE=2 SV=1
Unigene0003152	sp|Q9SHG5|C72C1_ARATH	2e-23	Cytochrome P450 72C1 OS=Arabidopsis thaliana GN=CYP72C1 PE=2 SV=2
Unigene0003307	sp|Q42716|C71A8_MENPI	2e-47	Cytochrome P450 71A8 OS=Mentha piperita GN=CYP71A8 PE=3 SV=1
Unigene0003388	sp|P24465|C71A1_PERAE	3e-39	Cytochrome P450 71A1 OS=Persea americana GN=CYP71A1 PE=1 SV=2
Unigene0003882	sp|Q50EK3|C04C1_PINTA	1e-14	Cytochrome P450 704C1 OS=Pinus taeda GN=CYP704C1 PE=2 SV=1
Unigene0004499	sp|Q42600|C84A1_ARATH	1e-09	Cytochrome P450 84A1 OS=Arabidopsis thaliana GN=CYP84A1 PE=2 SV=1
Unigene0004700	sp|O48786|C734A_ARATH	2e-34	Cytochrome P450 734A1 OS=Arabidopsis thaliana GN=CYP734A1 PE=2 SV=1
Unigene0005208	sp|Q42569|C90A1_ARATH	3e-35	Cytochrome P450 90A1 OS=Arabidopsis thaliana GN=CYP90A1 PE=2 SV=1
Unigene0005209	sp|Q69F95|C85A_PHAVU	9e-26	Cytochrome P450 85A OS=Phaseolus vulgaris GN=BA13 PE=3 SV=2
Unigene0005328	sp|O48786|C734A_ARATH	4e-31	Cytochrome P450 734A1 OS=Arabidopsis thaliana GN=CYP734A1 PE=2 SV=1
Unigene0005329	sp|O48786|C734A_ARATH	4e-12	Cytochrome P450 734A1 OS=Arabidopsis thaliana GN=CYP734A1 PE=2 SV=1
Unigene0005330	sp|O48786|C734A_ARATH	1e-12	Cytochrome P450 734A1 OS=Arabidopsis thaliana GN=CYP734A1 PE=2 SV=1
Unigene0005439	sp|Q7Y1V5|C78AB_ORYSJ	0	Cytochrome P450 78A11 OS=Oryza sativa subsp. japonica GN=CYP78A11 PE=1 SV=2
Unigene0005758	sp|Q50EK0|C16B2_PICSI	2e-87	Cytochrome P450 716B2 OS=Picea sitchensis GN=CYP716B2 PE=2 SV=1
Unigene0006105	sp|Q42569|C90A1_ARATH	0	Cytochrome P450 90A1 OS=Arabidopsis thaliana GN=CYP90A1 PE=2 SV=1
Unigene0006416	sp|Q50EK4|C75A1_PINTA	1e-36	Cytochrome P450 750A1 OS=Pinus taeda GN=CYP750A1 PE=2 SV=1
Unigene0006681	sp|Q6F4F5|C724B_ORYSJ	3e-33	Cytochrome P450 724B1 OS=Oryza sativa subsp. japonica GN=CYP724B1 PE=1 SV=1
Unigene0006739	sp|Q7XU38|C87A3_ORYSJ	1e-20	Cytochrome P450 87A3 OS=Oryza sativa subsp. japonica GN=CYP87A3 PE=2 SV=3
Unigene0007844	sp|P24465|C71A1_PERAE	8e-42	Cytochrome P450 71A1 OS=Persea americana GN=CYP71A1 PE=1 SV=2
Unigene0007948	sp|P24465|C71A1_PERAE	3e-24	Cytochrome P450 71A1 OS=Persea americana GN=CYP71A1 PE=1 SV=2
Unigene0007949	sp|P24465|C71A1_PERAE	8e-22	Cytochrome P450 71A1 OS=Persea americana GN=CYP71A1 PE=1 SV=2
Unigene0008071	sp|O23066|C86A2_ARATH	2e-95	Cytochrome P450 86A2 OS=Arabidopsis thaliana GN=CYP86A2 PE=2 SV=1
Unigene0008409	sp|Q05001|NCPR_CATRO	1e-18	NADPH--cytochrome P450 reductase OS=Catharanthus roseus GN=CPR PE=2 SV=1
Unigene0008488	sp|O48786|C734A_ARATH	7e-51	Cytochrome P450 734A1 OS=Arabidopsis thaliana GN=CYP734A1 PE=2 SV=1
Unigene0008489	sp|O48786|C734A_ARATH	1e-05	Cytochrome P450 734A1 OS=Arabidopsis thaliana GN=CYP734A1 PE=2 SV=1
Unigene0008583	sp|Q42602|C89A2_ARATH	2e-31	Cytochrome P450 89A2 OS=Arabidopsis thaliana GN=CYP89A2 PE=2 SV=2
Unigene0011100	sp|O23066|C86A2_ARATH	2e-41	Cytochrome P450 86A2 OS=Arabidopsis thaliana GN=CYP86A2 PE=2 SV=1
Unigene0011176	sp|O81117|C94A1_VICSA	6e-40	Cytochrome P450 94A1 OS=Vicia sativa GN=CYP94A1 PE=2 SV=2
Unigene0011177	sp|P85191|CP450_HELAN	1e-53	Cytochrome P450 (Fragment) OS=Helianthus annuus PE=1 SV=1
Unigene0011347	sp|P24465|C71A1_PERAE	9e-146	Cytochrome P450 71A1 OS=Persea americana GN=CYP71A1 PE=1 SV=2
Unigene0011394	sp|O48786|C734A_ARATH	3e-18	Cytochrome P450 734A1 OS=Arabidopsis thaliana GN=CYP734A1 PE=2 SV=1
Unigene0011598	sp|Q42798|C93A1_SOYBN	3e-09	Cytochrome P450 93A1 OS=Glycine max GN=CYP93A1 PE=2 SV=1
Unigene0011599	sp|O64636|C76C1_ARATH	2e-42	Cytochrome P450 76C1 OS=Arabidopsis thaliana GN=CYP76C1 PE=2 SV=1
Unigene0012243	sp|O49858|C82A3_SOYBN	4e-140	Cytochrome P450 82A3 OS=Glycine max GN=CYP82A3 PE=2 SV=1
Unigene0012816	sp|Q6F4F5|C724B_ORYSJ	2e-47	Cytochrome P450 724B1 OS=Oryza sativa subsp. japonica GN=CYP724B1 PE=1 SV=1
Unigene0016168	sp|Q8GSQ1|C85A1_ORYSJ	3e-35	Cytochrome P450 85A1 OS=Oryza sativa subsp. japonica GN=CYP85A1 PE=1 SV=1
Unigene0016331	sp|P24465|C71A1_PERAE	7e-15	Cytochrome P450 71A1 OS=Persea americana GN=CYP71A1 PE=1 SV=2
Unigene0016427	sp|Q6F4F5|C724B_ORYSJ	4e-28	Cytochrome P450 724B1 OS=Oryza sativa subsp. japonica GN=CYP724B1 PE=1 SV=1
Unigene0016477	sp|Q50EK0|C16B2_PICSI	2e-124	Cytochrome P450 716B2 OS=Picea sitchensis GN=CYP716B2 PE=2 SV=1
Unigene0016497	sp|O81117|C94A1_VICSA	2e-106	Cytochrome P450 94A1 OS=Vicia sativa GN=CYP94A1 PE=2 SV=2
Unigene0016836	sp|Q42569|C90A1_ARATH	4e-56	Cytochrome P450 90A1 OS=Arabidopsis thaliana GN=CYP90A1 PE=2 SV=1
Unigene0017556	sp|P37119|C71A3_SOLME	5e-10	Cytochrome P450 71A3 (Fragment) OS=Solanum melongena GN=CYP71A3 PE=2 SV=1
Unigene0018106	sp|O81973|C93A3_SOYBN	1e-29	Cytochrome P450 93A3 OS=Glycine max GN=CYP93A3 PE=2 SV=1
Unigene0018403	sp|P37119|C71A3_SOLME	4e-38	Cytochrome P450 71A3 (Fragment) OS=Solanum melongena GN=CYP71A3 PE=2 SV=1
Unigene0019684	sp|Q9LTM6|C71BH_ARATH	1e-31	Cytochrome P450 71B17 OS=Arabidopsis thaliana GN=CYP71B17 PE=3 SV=1
Unigene0020273	sp|P24465|C71A1_PERAE	2e-115	Cytochrome P450 71A1 OS=Persea americana GN=CYP71A1 PE=1 SV=2
Unigene0020298	sp|Q50EK0|C16B2_PICSI	5e-18	Cytochrome P450 716B2 OS=Picea sitchensis GN=CYP716B2 PE=2 SV=1
Unigene0021641	sp|Q42602|C89A2_ARATH	8e-17	Cytochrome P450 89A2 OS=Arabidopsis thaliana GN=CYP89A2 PE=2 SV=2
Unigene0023313	sp|O81971|C71D9_SOYBN	3e-15	Cytochrome P450 71D9 OS=Glycine max GN=CYP71D9 PE=2 SV=1
Unigene0025494	sp|Q9SZ46|C82C4_ARATH	6e-108	Cytochrome P450 82C4 OS=Arabidopsis thaliana GN=CYP82C4 PE=2 SV=1
Unigene0025495	sp|Q9LSF8|C82G1_ARATH	4e-26	Cytochrome P450 82G1 OS=Arabidopsis thaliana GN=CYP82G1 PE=1 SV=1
Unigene0026623	sp|O49858|C82A3_SOYBN	2e-80	Cytochrome P450 82A3 OS=Glycine max GN=CYP82A3 PE=2 SV=1
Unigene0026624	sp|Q9SZ46|C82C4_ARATH	3e-153	Cytochrome P450 82C4 OS=Arabidopsis thaliana GN=CYP82C4 PE=2 SV=1
Unigene0026631	sp|P37122|C76A2_SOLME	1e-153	Cytochrome P450 76A2 OS=Solanum melongena GN=CYP76A2 PE=2 SV=1
Unigene0027571	sp|Q50EK0|C16B2_PICSI	3e-134	Cytochrome P450 716B2 OS=Picea sitchensis GN=CYP716B2 PE=2 SV=1
Unigene0028900	sp|Q50EK3|C04C1_PINTA	3e-147	Cytochrome P450 704C1 OS=Pinus taeda GN=CYP704C1 PE=2 SV=1
Unigene0029008	sp|Q9FG65|C81D1_ARATH	1e-58	Cytochrome P450 81D1 OS=Arabidopsis thaliana GN=CYP81D1 PE=2 SV=1
Unigene0029069	sp|P24465|C71A1_PERAE	2e-114	Cytochrome P450 71A1 OS=Persea americana GN=CYP71A1 PE=1 SV=2
Unigene0029667	sp|O48927|C78A3_SOYBN	3e-37	Cytochrome P450 78A3 OS=Glycine max GN=CYP78A3 PE=2 SV=1
Unigene0032590	sp|P98188|C94A2_VICSA	2e-141	Cytochrome P450 94A2 OS=Vicia sativa GN=CYP94A2 PE=2 SV=1
Unigene0033527	sp|P98188|C94A2_VICSA	0	Cytochrome P450 94A2 OS=Vicia sativa GN=CYP94A2 PE=2 SV=1
Unigene0034779	sp|Q9FMY1|C86B1_ARATH	6e-72	Cytochrome P450 86B1 OS=Arabidopsis thaliana GN=CYP86B1 PE=2 SV=1
Unigene0035113	sp|Q42799|C93A2_SOYBN	1e-09	Cytochrome P450 93A2 OS=Glycine max GN=CYP93A2 PE=2 SV=1
Unigene0036783	sp|Q9FG65|C81D1_ARATH	8e-130	Cytochrome P450 81D1 OS=Arabidopsis thaliana GN=CYP81D1 PE=2 SV=1
Unigene0036795	sp|Q50EK0|C16B2_PICSI	6e-109	Cytochrome P450 716B2 OS=Picea sitchensis GN=CYP716B2 PE=2 SV=1
Unigene0036796	sp|Q50EK0|C16B2_PICSI	3e-109	Cytochrome P450 716B2 OS=Picea sitchensis GN=CYP716B2 PE=2 SV=1
Unigene0036797	sp|Q50EK0|C16B2_PICSI	1e-103	Cytochrome P450 716B2 OS=Picea sitchensis GN=CYP716B2 PE=2 SV=1
Unigene0036798	sp|Q50EK0|C16B2_PICSI	2e-114	Cytochrome P450 716B2 OS=Picea sitchensis GN=CYP716B2 PE=2 SV=1
Unigene0037218	sp|P93531|C71D7_SOLCH	2e-93	Cytochrome P450 71D7 OS=Solanum chacoense GN=CYP71D7 PE=3 SV=1
Unigene0037219	sp|P93531|C71D7_SOLCH	9e-39	Cytochrome P450 71D7 OS=Solanum chacoense GN=CYP71D7 PE=3 SV=1
Unigene0037825	sp|O81117|C94A1_VICSA	2e-122	Cytochrome P450 94A1 OS=Vicia sativa GN=CYP94A1 PE=2 SV=2
Unigene0038252	sp|O81117|C94A1_VICSA	2e-120	Cytochrome P450 94A1 OS=Vicia sativa GN=CYP94A1 PE=2 SV=2
Unigene0038440	sp|B9DFU2|MAX1_ARATH	0	Cytochrome P450 711A1 OS=Arabidopsis thaliana GN=CYP711A1 PE=2 SV=1
Unigene0038457	sp|O64989|C90B1_ARATH	2e-24	Cytochrome P450 90B1 OS=Arabidopsis thaliana GN=CYP90B1 PE=1 SV=2
Unigene0039295	sp|O48786|C734A_ARATH	6e-110	Cytochrome P450 734A1 OS=Arabidopsis thaliana GN=CYP734A1 PE=2 SV=1
Unigene0039296	sp|O48786|C734A_ARATH	6e-110	Cytochrome P450 734A1 OS=Arabidopsis thaliana GN=CYP734A1 PE=2 SV=1
Unigene0039297	sp|O48786|C734A_ARATH	2e-112	Cytochrome P450 734A1 OS=Arabidopsis thaliana GN=CYP734A1 PE=2 SV=1
Unigene0039298	sp|O48786|C734A_ARATH	1e-112	Cytochrome P450 734A1 OS=Arabidopsis thaliana GN=CYP734A1 PE=2 SV=1
Unigene0042080	sp|Q42798|C93A1_SOYBN	9e-85	Cytochrome P450 93A1 OS=Glycine max GN=CYP93A1 PE=2 SV=1
Unigene0042084	sp|Q50EK3|C04C1_PINTA	7e-131	Cytochrome P450 704C1 OS=Pinus taeda GN=CYP704C1 PE=2 SV=1
Unigene0042085	sp|Q50EK3|C04C1_PINTA	1e-26	Cytochrome P450 704C1 OS=Pinus taeda GN=CYP704C1 PE=2 SV=1
Unigene0042087	sp|Q50EK3|C04C1_PINTA	4e-111	Cytochrome P450 704C1 OS=Pinus taeda GN=CYP704C1 PE=2 SV=1
Unigene0043540	sp|P37117|C71A4_SOLME	3e-142	Cytochrome P450 71A4 OS=Solanum melongena GN=CYP71A4 PE=2 SV=1
Unigene0044819	sp|Q42600|C84A1_ARATH	8e-94	Cytochrome P450 84A1 OS=Arabidopsis thaliana GN=CYP84A1 PE=2 SV=1
Unigene0044820	sp|Q42600|C84A1_ARATH	0	Cytochrome P450 84A1 OS=Arabidopsis thaliana GN=CYP84A1 PE=2 SV=1
Unigene0044821	sp|Q42600|C84A1_ARATH	0	Cytochrome P450 84A1 OS=Arabidopsis thaliana GN=CYP84A1 PE=2 SV=1
Unigene0044822	sp|Q42600|C84A1_ARATH	1e-93	Cytochrome P450 84A1 OS=Arabidopsis thaliana GN=CYP84A1 PE=2 SV=1
Unigene0044839	sp|Q43147|C85A1_SOLLC	9e-86	Cytochrome P450 85A1 OS=Solanum lycopersicum GN=CYP85A1 PE=2 SV=1
Unigene0044840	sp|Q43147|C85A1_SOLLC	3e-31	Cytochrome P450 85A1 OS=Solanum lycopersicum GN=CYP85A1 PE=2 SV=1
Unigene0044841	sp|Q43147|C85A1_SOLLC	0	Cytochrome P450 85A1 OS=Solanum lycopersicum GN=CYP85A1 PE=2 SV=1
Unigene0044842	sp|Q43147|C85A1_SOLLC	3e-27	Cytochrome P450 85A1 OS=Solanum lycopersicum GN=CYP85A1 PE=2 SV=1
Unigene0044843	sp|Q43147|C85A1_SOLLC	1e-81	Cytochrome P450 85A1 OS=Solanum lycopersicum GN=CYP85A1 PE=2 SV=1
Unigene0044844	sp|Q43147|C85A1_SOLLC	0	Cytochrome P450 85A1 OS=Solanum lycopersicum GN=CYP85A1 PE=2 SV=1
Unigene0045107	sp|O23066|C86A2_ARATH	0	Cytochrome P450 86A2 OS=Arabidopsis thaliana GN=CYP86A2 PE=2 SV=1
Unigene0045334	sp|P37122|C76A2_SOLME	1e-73	Cytochrome P450 76A2 OS=Solanum melongena GN=CYP76A2 PE=2 SV=1
Unigene0045335	sp|P37122|C76A2_SOLME	2e-170	Cytochrome P450 76A2 OS=Solanum melongena GN=CYP76A2 PE=2 SV=1
Unigene0045336	sp|P37122|C76A2_SOLME	1e-73	Cytochrome P450 76A2 OS=Solanum melongena GN=CYP76A2 PE=2 SV=1
Unigene0045337	sp|P37122|C76A2_SOLME	2e-170	Cytochrome P450 76A2 OS=Solanum melongena GN=CYP76A2 PE=2 SV=1
Unigene0045338	sp|P37122|C76A2_SOLME	3e-161	Cytochrome P450 76A2 OS=Solanum melongena GN=CYP76A2 PE=2 SV=1
Unigene0045339	sp|P37122|C76A2_SOLME	3e-161	Cytochrome P450 76A2 OS=Solanum melongena GN=CYP76A2 PE=2 SV=1
Unigene0045690	sp|O65012|C78A4_PINRA	1e-133	Cytochrome P450 78A4 OS=Pinus radiata GN=CYP78A4 PE=2 SV=1
Unigene0046462	sp|Q9FG65|C81D1_ARATH	3e-53	Cytochrome P450 81D1 OS=Arabidopsis thaliana GN=CYP81D1 PE=2 SV=1
Unigene0046586	sp|Q50EK0|C16B2_PICSI	3e-137	Cytochrome P450 716B2 OS=Picea sitchensis GN=CYP716B2 PE=2 SV=1
Unigene0047483	sp|Q50EK3|C04C1_PINTA	2e-32	Cytochrome P450 704C1 OS=Pinus taeda GN=CYP704C1 PE=2 SV=1
Unigene0048092	sp|B9X287|C7346_ORYSJ	3e-16	Cytochrome P450 734A6 OS=Oryza sativa subsp. japonica GN=CYP734A6 PE=2 SV=1
Unigene0049119	sp|Q05001|NCPR_CATRO	3e-135	NADPH--cytochrome P450 reductase OS=Catharanthus roseus GN=CPR PE=2 SV=1
Unigene0049120	sp|Q05001|NCPR_CATRO	3e-135	NADPH--cytochrome P450 reductase OS=Catharanthus roseus GN=CPR PE=2 SV=1
Unigene0049121	sp|Q05001|NCPR_CATRO	0	NADPH--cytochrome P450 reductase OS=Catharanthus roseus GN=CPR PE=2 SV=1
Unigene0049122	sp|Q05001|NCPR_CATRO	0	NADPH--cytochrome P450 reductase OS=Catharanthus roseus GN=CPR PE=2 SV=1
Unigene0049123	sp|Q05001|NCPR_CATRO	2e-135	NADPH--cytochrome P450 reductase OS=Catharanthus roseus GN=CPR PE=2 SV=1
Unigene0049124	sp|Q05001|NCPR_CATRO	0	NADPH--cytochrome P450 reductase OS=Catharanthus roseus GN=CPR PE=2 SV=1
Unigene0049125	sp|Q05001|NCPR_CATRO	2e-135	NADPH--cytochrome P450 reductase OS=Catharanthus roseus GN=CPR PE=2 SV=1
Unigene0049126	sp|Q05001|NCPR_CATRO	0	NADPH--cytochrome P450 reductase OS=Catharanthus roseus GN=CPR PE=2 SV=1
Unigene0049127	sp|Q05001|NCPR_CATRO	3e-135	NADPH--cytochrome P450 reductase OS=Catharanthus roseus GN=CPR PE=2 SV=1
Unigene0049128	sp|Q05001|NCPR_CATRO	0	NADPH--cytochrome P450 reductase OS=Catharanthus roseus GN=CPR PE=2 SV=1
Unigene0049129	sp|Q05001|NCPR_CATRO	0	NADPH--cytochrome P450 reductase OS=Catharanthus roseus GN=CPR PE=2 SV=1
Unigene0049130	sp|Q05001|NCPR_CATRO	2e-135	NADPH--cytochrome P450 reductase OS=Catharanthus roseus GN=CPR PE=2 SV=1
Unigene0049131	sp|Q05001|NCPR_CATRO	2e-135	NADPH--cytochrome P450 reductase OS=Catharanthus roseus GN=CPR PE=2 SV=1
Unigene0049132	sp|Q05001|NCPR_CATRO	0	NADPH--cytochrome P450 reductase OS=Catharanthus roseus GN=CPR PE=2 SV=1
Unigene0049133	sp|Q05001|NCPR_CATRO	0	NADPH--cytochrome P450 reductase OS=Catharanthus roseus GN=CPR PE=2 SV=1
Unigene0049134	sp|Q05001|NCPR_CATRO	0	NADPH--cytochrome P450 reductase OS=Catharanthus roseus GN=CPR PE=2 SV=1
Unigene0049135	sp|Q05001|NCPR_CATRO	0	NADPH--cytochrome P450 reductase OS=Catharanthus roseus GN=CPR PE=2 SV=1
Unigene0049136	sp|Q9SUM3|NCPR2_ARATH	2e-40	NADPH--cytochrome P450 reductase 2 OS=Arabidopsis thaliana GN=ATR2 PE=1 SV=1
Unigene0049137	sp|Q05001|NCPR_CATRO	3e-135	NADPH--cytochrome P450 reductase OS=Catharanthus roseus GN=CPR PE=2 SV=1
Unigene0049138	sp|Q05001|NCPR_CATRO	0	NADPH--cytochrome P450 reductase OS=Catharanthus roseus GN=CPR PE=2 SV=1
Unigene0049139	sp|Q05001|NCPR_CATRO	0	NADPH--cytochrome P450 reductase OS=Catharanthus roseus GN=CPR PE=2 SV=1
Unigene0049140	sp|Q05001|NCPR_CATRO	0	NADPH--cytochrome P450 reductase OS=Catharanthus roseus GN=CPR PE=2 SV=1
Unigene0049141	sp|Q05001|NCPR_CATRO	0	NADPH--cytochrome P450 reductase OS=Catharanthus roseus GN=CPR PE=2 SV=1
Unigene0050298	sp|O81970|C71A9_SOYBN	3e-159	Cytochrome P450 71A9 OS=Glycine max GN=CYP71A9 PE=2 SV=1
Unigene0053262	sp|O48922|C98A2_SOYBN	0	Cytochrome P450 98A2 OS=Glycine max GN=CYP98A2 PE=2 SV=1
Unigene0059363	sp|P24465|C71A1_PERAE	1e-37	Cytochrome P450 71A1 OS=Persea americana GN=CYP71A1 PE=1 SV=2
Unigene0059364	sp|P24465|C71A1_PERAE	2e-44	Cytochrome P450 71A1 OS=Persea americana GN=CYP71A1 PE=1 SV=2
Unigene0059365	sp|P24465|C71A1_PERAE	5e-91	Cytochrome P450 71A1 OS=Persea americana GN=CYP71A1 PE=1 SV=2
Unigene0059366	sp|P24465|C71A1_PERAE	3e-45	Cytochrome P450 71A1 OS=Persea americana GN=CYP71A1 PE=1 SV=2
Unigene0059367	sp|P24465|C71A1_PERAE	7e-90	Cytochrome P450 71A1 OS=Persea americana GN=CYP71A1 PE=1 SV=2
Unigene0060668	sp|Q43147|C85A1_SOLLC	5e-23	Cytochrome P450 85A1 OS=Solanum lycopersicum GN=CYP85A1 PE=2 SV=1
Unigene0061457	sp|Q05001|NCPR_CATRO	4e-09	NADPH--cytochrome P450 reductase OS=Catharanthus roseus GN=CPR PE=2 SV=1
Unigene0061467	sp|Q05001|NCPR_CATRO	4e-09	NADPH--cytochrome P450 reductase OS=Catharanthus roseus GN=CPR PE=2 SV=1
Unigene0067895	sp|Q05001|NCPR_CATRO	1e-89	NADPH--cytochrome P450 reductase OS=Catharanthus roseus GN=CPR PE=2 SV=1
Unigene0067896	sp|Q9SUM3|NCPR2_ARATH	1e-138	NADPH--cytochrome P450 reductase 2 OS=Arabidopsis thaliana GN=ATR2 PE=1 SV=1
Unigene0067899	sp|Q05001|NCPR_CATRO	5e-33	NADPH--cytochrome P450 reductase OS=Catharanthus roseus GN=CPR PE=2 SV=1
Unigene0078126	sp|O48921|C97B2_SOYBN	0	Cytochrome P450 97B2, chloroplastic OS=Glycine max GN=CYP97B2 PE=2 SV=1
Unigene0078127	sp|O48921|C97B2_SOYBN	8e-135	Cytochrome P450 97B2, chloroplastic OS=Glycine max GN=CYP97B2 PE=2 SV=1
Unigene0078129	sp|O48921|C97B2_SOYBN	0	Cytochrome P450 97B2, chloroplastic OS=Glycine max GN=CYP97B2 PE=2 SV=1
Unigene0078130	sp|O48921|C97B2_SOYBN	4e-167	Cytochrome P450 97B2, chloroplastic OS=Glycine max GN=CYP97B2 PE=2 SV=1
Unigene0078131	sp|O48921|C97B2_SOYBN	4e-167	Cytochrome P450 97B2, chloroplastic OS=Glycine max GN=CYP97B2 PE=2 SV=1
Unigene0078132	sp|O48921|C97B2_SOYBN	0	Cytochrome P450 97B2, chloroplastic OS=Glycine max GN=CYP97B2 PE=2 SV=1
Unigene0078133	sp|O48921|C97B2_SOYBN	0	Cytochrome P450 97B2, chloroplastic OS=Glycine max GN=CYP97B2 PE=2 SV=1
Unigene0078135	sp|O48921|C97B2_SOYBN	4e-167	Cytochrome P450 97B2, chloroplastic OS=Glycine max GN=CYP97B2 PE=2 SV=1
Unigene0078136	sp|O48921|C97B2_SOYBN	7e-135	Cytochrome P450 97B2, chloroplastic OS=Glycine max GN=CYP97B2 PE=2 SV=1
Unigene0078137	sp|O48921|C97B2_SOYBN	0	Cytochrome P450 97B2, chloroplastic OS=Glycine max GN=CYP97B2 PE=2 SV=1
Unigene0078140	sp|O48921|C97B2_SOYBN	8e-135	Cytochrome P450 97B2, chloroplastic OS=Glycine max GN=CYP97B2 PE=2 SV=1
Unigene0078141	sp|O48921|C97B2_SOYBN	8e-135	Cytochrome P450 97B2, chloroplastic OS=Glycine max GN=CYP97B2 PE=2 SV=1
Unigene0078142	sp|O48921|C97B2_SOYBN	4e-167	Cytochrome P450 97B2, chloroplastic OS=Glycine max GN=CYP97B2 PE=2 SV=1
Unigene0078143	sp|O48921|C97B2_SOYBN	0	Cytochrome P450 97B2, chloroplastic OS=Glycine max GN=CYP97B2 PE=2 SV=1
Unigene0078146	sp|O48921|C97B2_SOYBN	0	Cytochrome P450 97B2, chloroplastic OS=Glycine max GN=CYP97B2 PE=2 SV=1
Unigene0078147	sp|O48921|C97B2_SOYBN	0	Cytochrome P450 97B2, chloroplastic OS=Glycine max GN=CYP97B2 PE=2 SV=1
Unigene0079198	sp|P93531|C71D7_SOLCH	6e-14	Cytochrome P450 71D7 OS=Solanum chacoense GN=CYP71D7 PE=3 SV=1
Unigene0080123	sp|Q9SZ46|C82C4_ARATH	6e-33	Cytochrome P450 82C4 OS=Arabidopsis thaliana GN=CYP82C4 PE=2 SV=1
Unigene0080125	sp|Q9SZ46|C82C4_ARATH	5e-155	Cytochrome P450 82C4 OS=Arabidopsis thaliana GN=CYP82C4 PE=2 SV=1
Unigene0080128	sp|Q9SZ46|C82C4_ARATH	2e-152	Cytochrome P450 82C4 OS=Arabidopsis thaliana GN=CYP82C4 PE=2 SV=1
Unigene0080130	sp|Q9SZ46|C82C4_ARATH	5e-155	Cytochrome P450 82C4 OS=Arabidopsis thaliana GN=CYP82C4 PE=2 SV=1
Unigene0080131	sp|Q9SZ46|C82C4_ARATH	4e-155	Cytochrome P450 82C4 OS=Arabidopsis thaliana GN=CYP82C4 PE=2 SV=1
Unigene0081652	sp|Q42600|C84A1_ARATH	3e-31	Cytochrome P450 84A1 OS=Arabidopsis thaliana GN=CYP84A1 PE=2 SV=1
Unigene0081653	sp|Q42600|C84A1_ARATH	4e-08	Cytochrome P450 84A1 OS=Arabidopsis thaliana GN=CYP84A1 PE=2 SV=1
Unigene0082637	sp|O49858|C82A3_SOYBN	3e-134	Cytochrome P450 82A3 OS=Glycine max GN=CYP82A3 PE=2 SV=1
Unigene0084828	sp|O65782|C83B1_ARATH	3e-127	Cytochrome P450 83B1 OS=Arabidopsis thaliana GN=CYP83B1 PE=1 SV=1
Unigene0084829	sp|P24465|C71A1_PERAE	8e-127	Cytochrome P450 71A1 OS=Persea americana GN=CYP71A1 PE=1 SV=2
Unigene0086529	sp|Q50EK4|C75A1_PINTA	9e-111	Cytochrome P450 750A1 OS=Pinus taeda GN=CYP750A1 PE=2 SV=1
Unigene0088142	sp|B9X287|C7346_ORYSJ	2e-64	Cytochrome P450 734A6 OS=Oryza sativa subsp. japonica GN=CYP734A6 PE=2 SV=1
Unigene0088143	sp|O48786|C734A_ARATH	2e-36	Cytochrome P450 734A1 OS=Arabidopsis thaliana GN=CYP734A1 PE=2 SV=1
Unigene0088144	sp|O48786|C734A_ARATH	4e-124	Cytochrome P450 734A1 OS=Arabidopsis thaliana GN=CYP734A1 PE=2 SV=1
Unigene0088145	sp|Q6Z6D6|C7342_ORYSJ	4e-21	Cytochrome P450 734A2 OS=Oryza sativa subsp. japonica GN=CYP734A2 PE=2 SV=1
Unigene0088146	sp|O48786|C734A_ARATH	1e-64	Cytochrome P450 734A1 OS=Arabidopsis thaliana GN=CYP734A1 PE=2 SV=1
Unigene0088147	sp|B9X287|C7346_ORYSJ	2e-64	Cytochrome P450 734A6 OS=Oryza sativa subsp. japonica GN=CYP734A6 PE=2 SV=1
Unigene0088148	sp|Q6Z6D6|C7342_ORYSJ	9e-21	Cytochrome P450 734A2 OS=Oryza sativa subsp. japonica GN=CYP734A2 PE=2 SV=1
Unigene0088149	sp|O48786|C734A_ARATH	2e-88	Cytochrome P450 734A1 OS=Arabidopsis thaliana GN=CYP734A1 PE=2 SV=1
Unigene0088150	sp|B9X287|C7346_ORYSJ	1e-32	Cytochrome P450 734A6 OS=Oryza sativa subsp. japonica GN=CYP734A6 PE=2 SV=1
Unigene0088151	sp|B9X287|C7346_ORYSJ	1e-64	Cytochrome P450 734A6 OS=Oryza sativa subsp. japonica GN=CYP734A6 PE=2 SV=1
Unigene0088152	sp|B9X287|C7346_ORYSJ	2e-64	Cytochrome P450 734A6 OS=Oryza sativa subsp. japonica GN=CYP734A6 PE=2 SV=1
Unigene0088153	sp|O48786|C734A_ARATH	1e-64	Cytochrome P450 734A1 OS=Arabidopsis thaliana GN=CYP734A1 PE=2 SV=1
Unigene0088154	sp|O48786|C734A_ARATH	2e-39	Cytochrome P450 734A1 OS=Arabidopsis thaliana GN=CYP734A1 PE=2 SV=1
Unigene0088155	sp|O48786|C734A_ARATH	1e-08	Cytochrome P450 734A1 OS=Arabidopsis thaliana GN=CYP734A1 PE=2 SV=1
Unigene0093215	sp|O48922|C98A2_SOYBN	0	Cytochrome P450 98A2 OS=Glycine max GN=CYP98A2 PE=2 SV=1
Unigene0093908	sp|Q9FMY1|C86B1_ARATH	6e-08	Cytochrome P450 86B1 OS=Arabidopsis thaliana GN=CYP86B1 PE=2 SV=1
Unigene0094158	sp|P24465|C71A1_PERAE	7e-34	Cytochrome P450 71A1 OS=Persea americana GN=CYP71A1 PE=1 SV=2
Unigene0095367	sp|Q42569|C90A1_ARATH	2e-12	Cytochrome P450 90A1 OS=Arabidopsis thaliana GN=CYP90A1 PE=2 SV=1
Unigene0095615	sp|O48923|C71DA_SOYBN	4e-09	Cytochrome P450 71D10 OS=Glycine max GN=CYP71D10 PE=2 SV=1
Unigene0095692	sp|O65012|C78A4_PINRA	1e-142	Cytochrome P450 78A4 OS=Pinus radiata GN=CYP78A4 PE=2 SV=1
Unigene0097565	sp|Q50EK3|C04C1_PINTA	1e-12	Cytochrome P450 704C1 OS=Pinus taeda GN=CYP704C1 PE=2 SV=1
Unigene0097710	sp|Q9SRQ1|C89A9_ARATH	2e-07	Cytochrome P450 89A9 OS=Arabidopsis thaliana GN=CYP89A9 PE=2 SV=1
Unigene0098657	sp|O48786|C734A_ARATH	2e-60	Cytochrome P450 734A1 OS=Arabidopsis thaliana GN=CYP734A1 PE=2 SV=1
Unigene0099008	sp|O81972|C82A2_SOYBN	2e-18	Cytochrome P450 82A2 OS=Glycine max GN=CYP82A2 PE=2 SV=1
Unigene0099141	sp|O48927|C78A3_SOYBN	0	Cytochrome P450 78A3 OS=Glycine max GN=CYP78A3 PE=2 SV=1
Unigene0100539	sp|P37124|C77A2_SOLME	0	Cytochrome P450 77A2 OS=Solanum melongena GN=CYP77A2 PE=2 SV=1
Unigene0100581	sp|O23066|C86A2_ARATH	3e-07	Cytochrome P450 86A2 OS=Arabidopsis thaliana GN=CYP86A2 PE=2 SV=1
Unigene0100895	sp|Q9FG65|C81D1_ARATH	2e-158	Cytochrome P450 81D1 OS=Arabidopsis thaliana GN=CYP81D1 PE=2 SV=1
Unigene0101122	sp|O23066|C86A2_ARATH	2e-07	Cytochrome P450 86A2 OS=Arabidopsis thaliana GN=CYP86A2 PE=2 SV=1
Unigene0101123	sp|O23066|C86A2_ARATH	6e-75	Cytochrome P450 86A2 OS=Arabidopsis thaliana GN=CYP86A2 PE=2 SV=1
Unigene0102098	sp|Q7XU38|C87A3_ORYSJ	4e-71	Cytochrome P450 87A3 OS=Oryza sativa subsp. japonica GN=CYP87A3 PE=2 SV=3
Unigene0104607	sp|Q9SZ46|C82C4_ARATH	7e-15	Cytochrome P450 82C4 OS=Arabidopsis thaliana GN=CYP82C4 PE=2 SV=1
Unigene0106006	sp|Q9SZ46|C82C4_ARATH	3e-158	Cytochrome P450 82C4 OS=Arabidopsis thaliana GN=CYP82C4 PE=2 SV=1
Unigene0106142	sp|O49858|C82A3_SOYBN	2e-142	Cytochrome P450 82A3 OS=Glycine max GN=CYP82A3 PE=2 SV=1
Unigene0106357	sp|Q7XU38|C87A3_ORYSJ	3e-20	Cytochrome P450 87A3 OS=Oryza sativa subsp. japonica GN=CYP87A3 PE=2 SV=3
Unigene0106458	sp|O48786|C734A_ARATH	2e-63	Cytochrome P450 734A1 OS=Arabidopsis thaliana GN=CYP734A1 PE=2 SV=1
Unigene0109902	sp|O48786|C734A_ARATH	1e-36	Cytochrome P450 734A1 OS=Arabidopsis thaliana GN=CYP734A1 PE=2 SV=1
Unigene0109903	sp|B9X287|C7346_ORYSJ	2e-64	Cytochrome P450 734A6 OS=Oryza sativa subsp. japonica GN=CYP734A6 PE=2 SV=1
Unigene0110227	sp|Q42600|C84A1_ARATH	0	Cytochrome P450 84A1 OS=Arabidopsis thaliana GN=CYP84A1 PE=2 SV=1
Unigene0110370	sp|Q6Z6D6|C7342_ORYSJ	6e-21	Cytochrome P450 734A2 OS=Oryza sativa subsp. japonica GN=CYP734A2 PE=2 SV=1
Unigene0110515	sp|O48786|C734A_ARATH	6e-60	Cytochrome P450 734A1 OS=Arabidopsis thaliana GN=CYP734A1 PE=2 SV=1
Unigene0110816	sp|Q42716|C71A8_MENPI	5e-34	Cytochrome P450 71A8 OS=Mentha piperita GN=CYP71A8 PE=3 SV=1
Unigene0110918	sp|P24465|C71A1_PERAE	5e-117	Cytochrome P450 71A1 OS=Persea americana GN=CYP71A1 PE=1 SV=2
Unigene0114539	sp|O49858|C82A3_SOYBN	2e-164	Cytochrome P450 82A3 OS=Glycine max GN=CYP82A3 PE=2 SV=1
Unigene0114572	sp|Q9SZ46|C82C4_ARATH	3e-158	Cytochrome P450 82C4 OS=Arabidopsis thaliana GN=CYP82C4 PE=2 SV=1
Unigene0115316	sp|O48786|C734A_ARATH	5e-65	Cytochrome P450 734A1 OS=Arabidopsis thaliana GN=CYP734A1 PE=2 SV=1
Unigene0115377	sp|O48786|C734A_ARATH	1e-64	Cytochrome P450 734A1 OS=Arabidopsis thaliana GN=CYP734A1 PE=2 SV=1
Unigene0118495	sp|Q05001|NCPR_CATRO	0	NADPH--cytochrome P450 reductase OS=Catharanthus roseus GN=CPR PE=2 SV=1
Unigene0118821	sp|O48786|C734A_ARATH	3e-29	Cytochrome P450 734A1 OS=Arabidopsis thaliana GN=CYP734A1 PE=2 SV=1
Unigene0118910	sp|Q50EK4|C75A1_PINTA	2e-41	Cytochrome P450 750A1 OS=Pinus taeda GN=CYP750A1 PE=2 SV=1
Unigene0119348	sp|B9X287|C7346_ORYSJ	2e-64	Cytochrome P450 734A6 OS=Oryza sativa subsp. japonica GN=CYP734A6 PE=2 SV=1
Unigene0119381	sp|B9X287|C7346_ORYSJ	2e-64	Cytochrome P450 734A6 OS=Oryza sativa subsp. japonica GN=CYP734A6 PE=2 SV=1
Unigene0119578	sp|Q50EK3|C04C1_PINTA	2e-06	Cytochrome P450 704C1 OS=Pinus taeda GN=CYP704C1 PE=2 SV=1
Unigene0122229	sp|Q05001|NCPR_CATRO	0	NADPH--cytochrome P450 reductase OS=Catharanthus roseus GN=CPR PE=2 SV=1
Unigene0122230	sp|Q05001|NCPR_CATRO	0	NADPH--cytochrome P450 reductase OS=Catharanthus roseus GN=CPR PE=2 SV=1
Unigene0122633	sp|Q05001|NCPR_CATRO	5e-76	NADPH--cytochrome P450 reductase OS=Catharanthus roseus GN=CPR PE=2 SV=1
Unigene0122902	sp|Q05001|NCPR_CATRO	4e-56	NADPH--cytochrome P450 reductase OS=Catharanthus roseus GN=CPR PE=2 SV=1
Unigene0122960	sp|Q05001|NCPR_CATRO	0	NADPH--cytochrome P450 reductase OS=Catharanthus roseus GN=CPR PE=2 SV=1
Unigene0123570	sp|Q42602|C89A2_ARATH	5e-158	Cytochrome P450 89A2 OS=Arabidopsis thaliana GN=CYP89A2 PE=2 SV=2
Unigene0126878	sp|Q05001|NCPR_CATRO	0	NADPH--cytochrome P450 reductase OS=Catharanthus roseus GN=CPR PE=2 SV=1
Unigene0126879	sp|Q05001|NCPR_CATRO	0	NADPH--cytochrome P450 reductase OS=Catharanthus roseus GN=CPR PE=2 SV=1
Unigene0131819	sp|Q05001|NCPR_CATRO	3e-36	NADPH--cytochrome P450 reductase OS=Catharanthus roseus GN=CPR PE=2 SV=1
Unigene0132070	sp|Q50EK4|C75A1_PINTA	5e-46	Cytochrome P450 750A1 OS=Pinus taeda GN=CYP750A1 PE=2 SV=1
Unigene0132328	sp|Q50EK3|C04C1_PINTA	6e-10	Cytochrome P450 704C1 OS=Pinus taeda GN=CYP704C1 PE=2 SV=1
Unigene0132341	sp|P24465|C71A1_PERAE	8e-133	Cytochrome P450 71A1 OS=Persea americana GN=CYP71A1 PE=1 SV=2
Unigene0132397	sp|Q42600|C84A1_ARATH	5e-27	Cytochrome P450 84A1 OS=Arabidopsis thaliana GN=CYP84A1 PE=2 SV=1
Unigene0132574	sp|O48786|C734A_ARATH	3e-61	Cytochrome P450 734A1 OS=Arabidopsis thaliana GN=CYP734A1 PE=2 SV=1
Unigene0135930	sp|Q05001|NCPR_CATRO	0	NADPH--cytochrome P450 reductase OS=Catharanthus roseus GN=CPR PE=2 SV=1
Unigene0135931	sp|Q05001|NCPR_CATRO	0	NADPH--cytochrome P450 reductase OS=Catharanthus roseus GN=CPR PE=2 SV=1
Unigene0137264	sp|O64989|C90B1_ARATH	2e-178	Cytochrome P450 90B1 OS=Arabidopsis thaliana GN=CYP90B1 PE=1 SV=2
Unigene0140248	sp|Q05001|NCPR_CATRO	0	NADPH--cytochrome P450 reductase OS=Catharanthus roseus GN=CPR PE=2 SV=1
Unigene0140249	sp|Q05001|NCPR_CATRO	3e-135	NADPH--cytochrome P450 reductase OS=Catharanthus roseus GN=CPR PE=2 SV=1
Unigene0140250	sp|Q05001|NCPR_CATRO	0	NADPH--cytochrome P450 reductase OS=Catharanthus roseus GN=CPR PE=2 SV=1
Unigene0140817	sp|Q42600|C84A1_ARATH	0	Cytochrome P450 84A1 OS=Arabidopsis thaliana GN=CYP84A1 PE=2 SV=1
Unigene0145177	sp|Q9SZ46|C82C4_ARATH	3e-158	Cytochrome P450 82C4 OS=Arabidopsis thaliana GN=CYP82C4 PE=2 SV=1
Unigene0145759	sp|O48786|C734A_ARATH	1e-64	Cytochrome P450 734A1 OS=Arabidopsis thaliana GN=CYP734A1 PE=2 SV=1
Unigene0145802	sp|Q50EK3|C04C1_PINTA	3e-114	Cytochrome P450 704C1 OS=Pinus taeda GN=CYP704C1 PE=2 SV=1
Unigene0145860	sp|O64989|C90B1_ARATH	4e-155	Cytochrome P450 90B1 OS=Arabidopsis thaliana GN=CYP90B1 PE=1 SV=2
