# Supplementary material for: Transcriptome analysis of Panax vietnamensis var. fuscidicus discovers putative ocotillol-type ginsenosides biosynthesis genes and genetic markers
Source: BMC Genomics. 2015 Mar 8;16(1):159. doi: 10.1186/s12864-015-1332-8 (PMC4355973; doi:10.1186/s12864-015-1332-8)
Supplement: Additional file 16: — The main identified glycosyltransferase genes from P. vietnamensis var. fuscidicus unigenes. [file 12864_2015_1332_MOESM16_ESM.xlsx]

## Sheet: Sheet1
Additional file 16. The main identified glycosyltransferase genes from P. vietnamensis var. fuscidicus unigenes
Unigene name	Best hits	E-value	annotation
Unigene0001330	sp|Q9ZQ95|U73C6_ARATH	5e-40	UDP-glycosyltransferase 73C6 OS=Arabidopsis thaliana GN=UGT73C6 PE=2 SV=1
Unigene0001730	sp|Q9SJL0|U86A1_ARATH	4e-54	UDP-glycosyltransferase 86A1 OS=Arabidopsis thaliana GN=UGT86A1 PE=2 SV=1
Unigene0001780	sp|Q9SCP6|U73D1_ARATH	7e-44	UDP-glycosyltransferase 73D1 OS=Arabidopsis thaliana GN=UGT73D1 PE=3 SV=1
Unigene0002008	sp|Q9LME8|U85A7_ARATH	1e-36	UDP-glycosyltransferase 85A7 OS=Arabidopsis thaliana GN=UGT85A7 PE=2 SV=1
Unigene0002025	sp|Q9FN26|U79B6_ARATH	5e-130	UDP-glycosyltransferase 79B6 OS=Arabidopsis thaliana GN=UGT79B6 PE=2 SV=1
Unigene0002706	sp|Q94AB5|U7E12_ARATH	2e-12	UDP-glycosyltransferase 76E12 OS=Arabidopsis thaliana GN=UGT76E12 PE=2 SV=1
Unigene0003991	sp|Q9LMF0|U85A5_ARATH	1e-51	UDP-glycosyltransferase 85A5 OS=Arabidopsis thaliana GN=UGT85A5 PE=2 SV=1
Unigene0004218	sp|Q9SYK9|U74E2_ARATH	9e-31	UDP-glycosyltransferase 74E2 OS=Arabidopsis thaliana GN=UGT74E2 PE=1 SV=1
Unigene0005064	sp|Q9ZQ96|U73C3_ARATH	3e-147	UDP-glycosyltransferase 73C3 OS=Arabidopsis thaliana GN=UGT73C3 PE=2 SV=1
Unigene0005304	sp|Q9FN26|U79B6_ARATH	1e-129	UDP-glycosyltransferase 79B6 OS=Arabidopsis thaliana GN=UGT79B6 PE=2 SV=1
Unigene0005531	sp|O48676|U74B1_ARATH	4e-06	UDP-glycosyltransferase 74B1 OS=Arabidopsis thaliana GN=UGT74B1 PE=1 SV=1
Unigene0005532	sp|O48676|U74B1_ARATH	3e-06	UDP-glycosyltransferase 74B1 OS=Arabidopsis thaliana GN=UGT74B1 PE=1 SV=1
Unigene0005854	sp|Q59002|Y1607_METJA	2e-13	Uncharacterized glycosyltransferase MJ1607 OS=Methanocaldococcus jannaschii (strain ATCC 43067 / DSM 2661 / JAL-1 / JCM 10045 / NBRC 100440) GN=MJ1607 PE=3 SV=1
Unigene0006482	sp|Q9SK82|U85A1_ARATH	6e-29	UDP-glycosyltransferase 85A1 OS=Arabidopsis thaliana GN=UGT85A1 PE=1 SV=1
Unigene0006743	sp|Q9LMF0|U85A5_ARATH	5e-42	UDP-glycosyltransferase 85A5 OS=Arabidopsis thaliana GN=UGT85A5 PE=2 SV=1
Unigene0007410	sp|Q9ZQ96|U73C3_ARATH	5e-08	UDP-glycosyltransferase 73C3 OS=Arabidopsis thaliana GN=UGT73C3 PE=2 SV=1
Unigene0007523	sp|Q9SNB0|U76E6_ARATH	3e-23	UDP-glycosyltransferase 76E6 OS=Arabidopsis thaliana GN=UGT76E6 PE=2 SV=1
Unigene0007760	sp|Q3E7Q9|GLYT6_ARATH	4e-08	Probable glycosyltransferase At5g25310 OS=Arabidopsis thaliana GN=At5g25310 PE=3 SV=2
Unigene0008495	sp|Q9SMC4|DAD1_SOLLC	3e-13	Dolichyl-diphosphooligosaccharide--protein glycosyltransferase subunit DAD1 OS=Solanum lycopersicum GN=DAD1 PE=3 SV=1
Unigene0008496	sp|Q9SMC4|DAD1_SOLLC	7e-55	Dolichyl-diphosphooligosaccharide--protein glycosyltransferase subunit DAD1 OS=Solanum lycopersicum GN=DAD1 PE=3 SV=1
Unigene0009278	sp|Q6L538|CSLC7_ORYSJ	5e-22	Probable xyloglucan glycosyltransferase 7 OS=Oryza sativa subsp. japonica GN=CSLC7 PE=2 SV=1
Unigene0009666	sp|Q9SSE8|GLYT1_ARATH	8e-16	Probable glycosyltransferase At3g07620 OS=Arabidopsis thaliana GN=At3g07620 PE=3 SV=1
Unigene0010195	sp|Q9LMF0|U85A5_ARATH	3e-33	UDP-glycosyltransferase 85A5 OS=Arabidopsis thaliana GN=UGT85A5 PE=2 SV=1
Unigene0011408	sp|Q9LXV0|U92A1_ARATH	5e-23	UDP-glycosyltransferase 92A1 OS=Arabidopsis thaliana GN=UGT92A1 PE=2 SV=1
Unigene0011607	sp|Q5NDE4|GTDC2_TAKRU	6e-06	Glycosyltransferase-like domain-containing protein 2 OS=Takifugu rubripes GN=gtdc2 PE=2 SV=1
Unigene0013865	sp|Q9LJP4|CSLC4_ARATH	8e-32	Xyloglucan glycosyltransferase 4 OS=Arabidopsis thaliana GN=CSLC4 PE=1 SV=1
Unigene0013979	sp|Q9LME8|U85A7_ARATH	4e-32	UDP-glycosyltransferase 85A7 OS=Arabidopsis thaliana GN=UGT85A7 PE=2 SV=1
Unigene0013980	sp|Q9M9E7|U85A4_ARATH	2e-26	UDP-glycosyltransferase 85A4 OS=Arabidopsis thaliana GN=UGT85A4 PE=2 SV=1
Unigene0013995	sp|Q93ZY3|STT3A_ARATH	3e-23	Dolichyl-diphosphooligosaccharide--protein glycosyltransferase subunit STT3A OS=Arabidopsis thaliana GN=STT3A PE=1 SV=1
Unigene0014282	sp|Q94AB5|U7E12_ARATH	4e-19	UDP-glycosyltransferase 76E12 OS=Arabidopsis thaliana GN=UGT76E12 PE=2 SV=1
Unigene0014437	sp|Q9LTA3|U91C1_ARATH	1e-105	UDP-glycosyltransferase 91C1 OS=Arabidopsis thaliana GN=UGT91C1 PE=2 SV=1
Unigene0014438	sp|Q9LTA3|U91C1_ARATH	6e-158	UDP-glycosyltransferase 91C1 OS=Arabidopsis thaliana GN=UGT91C1 PE=2 SV=1
Unigene0015811	sp|O22820|U74F1_ARATH	2e-10	UDP-glycosyltransferase 74F1 OS=Arabidopsis thaliana GN=UGT74F1 PE=1 SV=1
Unigene0018360	sp|Q9ZQ99|U73C1_ARATH	1e-26	UDP-glycosyltransferase 73C1 OS=Arabidopsis thaliana GN=UGT73C1 PE=2 SV=1
Unigene0018361	sp|Q9ZQ96|U73C3_ARATH	2e-110	UDP-glycosyltransferase 73C3 OS=Arabidopsis thaliana GN=UGT73C3 PE=2 SV=1
Unigene0019287	sp|Q9LTA3|U91C1_ARATH	1e-16	UDP-glycosyltransferase 91C1 OS=Arabidopsis thaliana GN=UGT91C1 PE=2 SV=1
Unigene0019346	sp|Q9LMF0|U85A5_ARATH	9e-12	UDP-glycosyltransferase 85A5 OS=Arabidopsis thaliana GN=UGT85A5 PE=2 SV=1
Unigene0019753	sp|Q9LZD8|U89A2_ARATH	7e-09	UDP-glycosyltransferase 89A2 OS=Arabidopsis thaliana GN=UGT89A2 PE=2 SV=1
Unigene0020709	sp|Q9ZUV0|U86A2_ARATH	5e-168	UDP-glycosyltransferase 86A2 OS=Arabidopsis thaliana GN=UGT86A2 PE=2 SV=1
Unigene0020727	sp|C7J4U3|OST4A_ORYSJ	2e-11	Dolichyl-diphosphooligosaccharide--protein glycosyltransferase subunit 4A OS=Oryza sativa subsp. japonica GN=OST4A PE=3 SV=1
Unigene0021860	sp|Q9SGA8|U83A1_ARATH	4e-24	UDP-glycosyltransferase 83A1 OS=Arabidopsis thaliana GN=UGT83A1 PE=2 SV=1
Unigene0021861	sp|Q9SGA8|U83A1_ARATH	2e-25	UDP-glycosyltransferase 83A1 OS=Arabidopsis thaliana GN=UGT83A1 PE=2 SV=1
Unigene0022344	sp|Q5NDF2|GTDC2_BOVIN	7e-07	Glycosyltransferase-like domain-containing protein 2 OS=Bos taurus GN=GTDC2 PE=2 SV=1
Unigene0023691	sp|O22820|U74F1_ARATH	2e-104	UDP-glycosyltransferase 74F1 OS=Arabidopsis thaliana GN=UGT74F1 PE=1 SV=1
Unigene0024324	sp|Q940V3|U91A1_ARATH	7e-144	UDP-glycosyltransferase 91A1 OS=Arabidopsis thaliana GN=UGT91A1 PE=2 SV=1
Unigene0024325	sp|Q940V3|U91A1_ARATH	7e-144	UDP-glycosyltransferase 91A1 OS=Arabidopsis thaliana GN=UGT91A1 PE=2 SV=1
Unigene0027658	sp|Q9FFN2|GLYT3_ARATH	8e-65	Probable glycosyltransferase At5g03795 OS=Arabidopsis thaliana GN=At5g03795 PE=3 SV=2
Unigene0027659	sp|Q9FFN2|GLYT3_ARATH	2e-67	Probable glycosyltransferase At5g03795 OS=Arabidopsis thaliana GN=At5g03795 PE=3 SV=2
Unigene0027937	sp|Q9ZUA0|OST1B_ARATH	0	Dolichyl-diphosphooligosaccharide--protein glycosyltransferase subunit 1B OS=Arabidopsis thaliana GN=OST1B PE=2 SV=1
Unigene0027938	sp|Q9ZUA0|OST1B_ARATH	2e-17	Dolichyl-diphosphooligosaccharide--protein glycosyltransferase subunit 1B OS=Arabidopsis thaliana GN=OST1B PE=2 SV=1
Unigene0028028	sp|Q54IL5|UGT52_DICDI	2e-21	UDP-sugar-dependent glycosyltransferase 52 OS=Dictyostelium discoideum GN=ugt52 PE=2 SV=1
Unigene0028073	sp|Q9T081|U79B3_ARATH	1e-32	UDP-glycosyltransferase 79B3 OS=Arabidopsis thaliana GN=UGT79B3 PE=2 SV=1
Unigene0028292	sp|P0C7P7|U74E1_ARATH	5e-112	UDP-glycosyltransferase 74E1 OS=Arabidopsis thaliana GN=UGT74E1 PE=3 SV=1
Unigene0028293	sp|Q9SKC5|U74D1_ARATH	4e-74	UDP-glycosyltransferase 74D1 OS=Arabidopsis thaliana GN=UGT74D1 PE=1 SV=1
Unigene0028959	sp|O22822|U74F2_ARATH	4e-143	UDP-glycosyltransferase 74F2 OS=Arabidopsis thaliana GN=UGT74F2 PE=1 SV=1
Unigene0028960	sp|O22822|U74F2_ARATH	5e-142	UDP-glycosyltransferase 74F2 OS=Arabidopsis thaliana GN=UGT74F2 PE=1 SV=1
Unigene0028961	sp|O22822|U74F2_ARATH	6e-138	UDP-glycosyltransferase 74F2 OS=Arabidopsis thaliana GN=UGT74F2 PE=1 SV=1
Unigene0030326	sp|Q9SYB5|OST3B_ARATH	1e-125	Probable dolichyl-diphosphooligosaccharide--protein glycosyltransferase subunit 3B OS=Arabidopsis thaliana GN=OST3B PE=2 SV=1
Unigene0031028	sp|Q9ZQ96|U73C3_ARATH	9e-132	UDP-glycosyltransferase 73C3 OS=Arabidopsis thaliana GN=UGT73C3 PE=2 SV=1
Unigene0031029	sp|Q9ZQ96|U73C3_ARATH	7e-132	UDP-glycosyltransferase 73C3 OS=Arabidopsis thaliana GN=UGT73C3 PE=2 SV=1
Unigene0031030	sp|Q9ZQ96|U73C3_ARATH	7e-132	UDP-glycosyltransferase 73C3 OS=Arabidopsis thaliana GN=UGT73C3 PE=2 SV=1
Unigene0031031	sp|Q9ZQ96|U73C3_ARATH	2e-129	UDP-glycosyltransferase 73C3 OS=Arabidopsis thaliana GN=UGT73C3 PE=2 SV=1
Unigene0031032	sp|Q9ZQ96|U73C3_ARATH	1e-129	UDP-glycosyltransferase 73C3 OS=Arabidopsis thaliana GN=UGT73C3 PE=2 SV=1
Unigene0031034	sp|Q9ZQ96|U73C3_ARATH	2e-129	UDP-glycosyltransferase 73C3 OS=Arabidopsis thaliana GN=UGT73C3 PE=2 SV=1
Unigene0031036	sp|Q9ZQ96|U73C3_ARATH	1e-129	UDP-glycosyltransferase 73C3 OS=Arabidopsis thaliana GN=UGT73C3 PE=2 SV=1
Unigene0031037	sp|Q9ZQ96|U73C3_ARATH	8e-132	UDP-glycosyltransferase 73C3 OS=Arabidopsis thaliana GN=UGT73C3 PE=2 SV=1
Unigene0031038	sp|Q9ZQ96|U73C3_ARATH	4e-104	UDP-glycosyltransferase 73C3 OS=Arabidopsis thaliana GN=UGT73C3 PE=2 SV=1
Unigene0032202	sp|Q9SCP5|U73C7_ARATH	5e-39	UDP-glycosyltransferase 73C7 OS=Arabidopsis thaliana GN=UGT73C7 PE=2 SV=1
Unigene0032638	sp|Q9ZWJ3|U85A2_ARATH	2e-159	UDP-glycosyltransferase 85A2 OS=Arabidopsis thaliana GN=UGT85A2 PE=2 SV=1
Unigene0033924	sp|O22822|U74F2_ARATH	1e-41	UDP-glycosyltransferase 74F2 OS=Arabidopsis thaliana GN=UGT74F2 PE=1 SV=1
Unigene0035905	sp|Q3E7Q9|GLYT6_ARATH	3e-18	Probable glycosyltransferase At5g25310 OS=Arabidopsis thaliana GN=At5g25310 PE=3 SV=2
Unigene0035906	sp|Q9FFN2|GLYT3_ARATH	8e-57	Probable glycosyltransferase At5g03795 OS=Arabidopsis thaliana GN=At5g03795 PE=3 SV=2
Unigene0035907	sp|Q9LFP3|GLYT4_ARATH	3e-56	Probable glycosyltransferase At5g11130 OS=Arabidopsis thaliana GN=At5g11120/At5g11130 PE=3 SV=2
Unigene0036012	sp|Q9LTH2|U76E2_ARATH	3e-47	UDP-glycosyltransferase 76E2 OS=Arabidopsis thaliana GN=UGT76E2 PE=2 SV=1
Unigene0036182	sp|Q940V3|U91A1_ARATH	7e-143	UDP-glycosyltransferase 91A1 OS=Arabidopsis thaliana GN=UGT91A1 PE=2 SV=1
Unigene0036754	sp|Q9ZWJ3|U85A2_ARATH	4e-58	UDP-glycosyltransferase 85A2 OS=Arabidopsis thaliana GN=UGT85A2 PE=2 SV=1
Unigene0036755	sp|Q9M9E7|U85A4_ARATH	3e-74	UDP-glycosyltransferase 85A4 OS=Arabidopsis thaliana GN=UGT85A4 PE=2 SV=1
Unigene0038271	sp|Q6NJL3|MSHA_CORDI	4e-14	D-inositol 3-phosphate glycosyltransferase OS=Corynebacterium diphtheriae (strain ATCC 700971 / NCTC 13129 / Biotype gravis) GN=mshA PE=3 SV=1
Unigene0038576	sp|Q9LJP4|CSLC4_ARATH	0	Xyloglucan glycosyltransferase 4 OS=Arabidopsis thaliana GN=CSLC4 PE=1 SV=1
Unigene0038577	sp|Q9LJP4|CSLC4_ARATH	0	Xyloglucan glycosyltransferase 4 OS=Arabidopsis thaliana GN=CSLC4 PE=1 SV=1
Unigene0038578	sp|Q9LJP4|CSLC4_ARATH	0	Xyloglucan glycosyltransferase 4 OS=Arabidopsis thaliana GN=CSLC4 PE=1 SV=1
Unigene0038579	sp|Q9LJP4|CSLC4_ARATH	0	Xyloglucan glycosyltransferase 4 OS=Arabidopsis thaliana GN=CSLC4 PE=1 SV=1
Unigene0038580	sp|Q9LJP4|CSLC4_ARATH	0	Xyloglucan glycosyltransferase 4 OS=Arabidopsis thaliana GN=CSLC4 PE=1 SV=1
Unigene0038581	sp|Q9LJP4|CSLC4_ARATH	0	Xyloglucan glycosyltransferase 4 OS=Arabidopsis thaliana GN=CSLC4 PE=1 SV=1
Unigene0038582	sp|Q9LJP4|CSLC4_ARATH	0	Xyloglucan glycosyltransferase 4 OS=Arabidopsis thaliana GN=CSLC4 PE=1 SV=1
Unigene0038583	sp|Q9LJP4|CSLC4_ARATH	0	Xyloglucan glycosyltransferase 4 OS=Arabidopsis thaliana GN=CSLC4 PE=1 SV=1
Unigene0039041	sp|Q9C9B0|U89B1_ARATH	2e-145	UDP-glycosyltransferase 89B1 OS=Arabidopsis thaliana GN=UGT89B1 PE=2 SV=2
Unigene0039966	sp|Q9LPS8|U79B5_ARATH	8e-13	UDP-glycosyltransferase 79B5 OS=Arabidopsis thaliana GN=UGT79B5 PE=2 SV=1
Unigene0039967	sp|Q9T081|U79B3_ARATH	6e-74	UDP-glycosyltransferase 79B3 OS=Arabidopsis thaliana GN=UGT79B3 PE=2 SV=1
Unigene0040482	sp|Q9SRT3|CSLC6_ARATH	3e-11	Probable xyloglucan glycosyltransferase 6 OS=Arabidopsis thaliana GN=CSLC6 PE=1 SV=1
Unigene0040489	sp|Q9ZQ94|U73C5_ARATH	1e-06	UDP-glycosyltransferase 73C5 OS=Arabidopsis thaliana GN=UGT73C5 PE=2 SV=1
Unigene0042213	sp|O22182|U84B1_ARATH	3e-108	UDP-glycosyltransferase 84B1 OS=Arabidopsis thaliana GN=UGT84B1 PE=2 SV=1
Unigene0042737	sp|Q9ZWJ3|U85A2_ARATH	3e-114	UDP-glycosyltransferase 85A2 OS=Arabidopsis thaliana GN=UGT85A2 PE=2 SV=1
Unigene0042738	sp|Q9LME8|U85A7_ARATH	1e-156	UDP-glycosyltransferase 85A7 OS=Arabidopsis thaliana GN=UGT85A7 PE=2 SV=1
Unigene0042739	sp|Q9ZWJ3|U85A2_ARATH	1e-151	UDP-glycosyltransferase 85A2 OS=Arabidopsis thaliana GN=UGT85A2 PE=2 SV=1
Unigene0044817	sp|Q944K2|OST48_ARATH	1e-16	Dolichyl-diphosphooligosaccharide--protein glycosyltransferase 48 kDa subunit OS=Arabidopsis thaliana GN=OST48 PE=2 SV=1
Unigene0044818	sp|Q6ZLK0|OST48_ORYSJ	3e-39	Dolichyl-diphosphooligosaccharide--protein glycosyltransferase 48 kDa subunit OS=Oryza sativa subsp. japonica GN=OST48 PE=2 SV=1
Unigene0045236	sp|Q9LXV0|U92A1_ARATH	1e-138	UDP-glycosyltransferase 92A1 OS=Arabidopsis thaliana GN=UGT92A1 PE=2 SV=1
Unigene0045237	sp|Q9LXV0|U92A1_ARATH	2e-11	UDP-glycosyltransferase 92A1 OS=Arabidopsis thaliana GN=UGT92A1 PE=2 SV=1
Unigene0045267	sp|Q9LZD8|U89A2_ARATH	7e-128	UDP-glycosyltransferase 89A2 OS=Arabidopsis thaliana GN=UGT89A2 PE=2 SV=1
Unigene0045269	sp|Q9LZD8|U89A2_ARATH	1e-127	UDP-glycosyltransferase 89A2 OS=Arabidopsis thaliana GN=UGT89A2 PE=2 SV=1
Unigene0046963	sp|Q9ZWJ3|U85A2_ARATH	4e-91	UDP-glycosyltransferase 85A2 OS=Arabidopsis thaliana GN=UGT85A2 PE=2 SV=1
Unigene0046964	sp|Q9LMF1|U85A3_ARATH	6e-88	UDP-glycosyltransferase 85A3 OS=Arabidopsis thaliana GN=UGT85A3 PE=2 SV=2
Unigene0048253	sp|Q9SZG1|GT6_ARATH	3e-21	Glycosyltransferase 6 OS=Arabidopsis thaliana GN=GT6 PE=2 SV=1
Unigene0049553	sp|Q5NDE4|GTDC2_TAKRU	2e-06	Glycosyltransferase-like domain-containing protein 2 OS=Takifugu rubripes GN=gtdc2 PE=2 SV=1
Unigene0049554	sp|Q5NDE4|GTDC2_TAKRU	2e-06	Glycosyltransferase-like domain-containing protein 2 OS=Takifugu rubripes GN=gtdc2 PE=2 SV=1
Unigene0050567	sp|Q9LTH2|U76E2_ARATH	2e-37	UDP-glycosyltransferase 76E2 OS=Arabidopsis thaliana GN=UGT76E2 PE=2 SV=1
Unigene0050568	sp|Q9FI97|U76C5_ARATH	8e-25	UDP-glycosyltransferase 76C5 OS=Arabidopsis thaliana GN=UGT76C5 PE=2 SV=1
Unigene0050779	sp|Q9SSE8|GLYT1_ARATH	9e-13	Probable glycosyltransferase At3g07620 OS=Arabidopsis thaliana GN=At3g07620 PE=3 SV=1
Unigene0050799	sp|Q9SSE8|GLYT1_ARATH	1e-12	Probable glycosyltransferase At3g07620 OS=Arabidopsis thaliana GN=At3g07620 PE=3 SV=1
Unigene0050800	sp|Q9SSE8|GLYT1_ARATH	7e-13	Probable glycosyltransferase At3g07620 OS=Arabidopsis thaliana GN=At3g07620 PE=3 SV=1
Unigene0050806	sp|Q9SSE8|GLYT1_ARATH	1e-12	Probable glycosyltransferase At3g07620 OS=Arabidopsis thaliana GN=At3g07620 PE=3 SV=1
Unigene0050807	sp|Q9SSE8|GLYT1_ARATH	1e-12	Probable glycosyltransferase At3g07620 OS=Arabidopsis thaliana GN=At3g07620 PE=3 SV=1
Unigene0052067	sp|Q9FFN2|GLYT3_ARATH	5e-53	Probable glycosyltransferase At5g03795 OS=Arabidopsis thaliana GN=At5g03795 PE=3 SV=2
Unigene0052068	sp|Q9FFN2|GLYT3_ARATH	4e-89	Probable glycosyltransferase At5g03795 OS=Arabidopsis thaliana GN=At5g03795 PE=3 SV=2
Unigene0052069	sp|Q9FFN2|GLYT3_ARATH	3e-89	Probable glycosyltransferase At5g03795 OS=Arabidopsis thaliana GN=At5g03795 PE=3 SV=2
Unigene0052070	sp|Q9FFN2|GLYT3_ARATH	4e-53	Probable glycosyltransferase At5g03795 OS=Arabidopsis thaliana GN=At5g03795 PE=3 SV=2
Unigene0052071	sp|Q9FFN2|GLYT3_ARATH	4e-89	Probable glycosyltransferase At5g03795 OS=Arabidopsis thaliana GN=At5g03795 PE=3 SV=2
Unigene0052072	sp|Q9FFN2|GLYT3_ARATH	5e-53	Probable glycosyltransferase At5g03795 OS=Arabidopsis thaliana GN=At5g03795 PE=3 SV=2
Unigene0053868	sp|Q9SGA8|U83A1_ARATH	6e-23	UDP-glycosyltransferase 83A1 OS=Arabidopsis thaliana GN=UGT83A1 PE=2 SV=1
Unigene0053871	sp|Q9ZQ98|U73C2_ARATH	8e-10	UDP-glycosyltransferase 73C2 OS=Arabidopsis thaliana GN=UGT73C2 PE=3 SV=1
Unigene0053874	sp|Q9SGA8|U83A1_ARATH	2e-26	UDP-glycosyltransferase 83A1 OS=Arabidopsis thaliana GN=UGT83A1 PE=2 SV=1
Unigene0053875	sp|Q9SGA8|U83A1_ARATH	3e-09	UDP-glycosyltransferase 83A1 OS=Arabidopsis thaliana GN=UGT83A1 PE=2 SV=1
Unigene0053876	sp|Q9ZQ98|U73C2_ARATH	4e-10	UDP-glycosyltransferase 73C2 OS=Arabidopsis thaliana GN=UGT73C2 PE=3 SV=1
Unigene0053879	sp|Q9SGA8|U83A1_ARATH	1e-22	UDP-glycosyltransferase 83A1 OS=Arabidopsis thaliana GN=UGT83A1 PE=2 SV=1
Unigene0053880	sp|Q9SGA8|U83A1_ARATH	1e-12	UDP-glycosyltransferase 83A1 OS=Arabidopsis thaliana GN=UGT83A1 PE=2 SV=1
Unigene0053882	sp|Q9SGA8|U83A1_ARATH	2e-12	UDP-glycosyltransferase 83A1 OS=Arabidopsis thaliana GN=UGT83A1 PE=2 SV=1
Unigene0053883	sp|Q9ZQ98|U73C2_ARATH	3e-10	UDP-glycosyltransferase 73C2 OS=Arabidopsis thaliana GN=UGT73C2 PE=3 SV=1
Unigene0053885	sp|Q9SGA8|U83A1_ARATH	8e-23	UDP-glycosyltransferase 83A1 OS=Arabidopsis thaliana GN=UGT83A1 PE=2 SV=1
Unigene0053888	sp|Q9SGA8|U83A1_ARATH	3e-12	UDP-glycosyltransferase 83A1 OS=Arabidopsis thaliana GN=UGT83A1 PE=2 SV=1
Unigene0053889	sp|Q9SGA8|U83A1_ARATH	4e-12	UDP-glycosyltransferase 83A1 OS=Arabidopsis thaliana GN=UGT83A1 PE=2 SV=1
Unigene0053891	sp|Q9SGA8|U83A1_ARATH	2e-21	UDP-glycosyltransferase 83A1 OS=Arabidopsis thaliana GN=UGT83A1 PE=2 SV=1
Unigene0053892	sp|Q9SGA8|U83A1_ARATH	4e-11	UDP-glycosyltransferase 83A1 OS=Arabidopsis thaliana GN=UGT83A1 PE=2 SV=1
Unigene0053893	sp|Q9SGA8|U83A1_ARATH	2e-24	UDP-glycosyltransferase 83A1 OS=Arabidopsis thaliana GN=UGT83A1 PE=2 SV=1
Unigene0054114	sp|O64733|U87A2_ARATH	5e-123	UDP-glycosyltransferase 87A2 OS=Arabidopsis thaliana GN=UGT87A2 PE=2 SV=1
Unigene0056755	sp|Q9SSE8|GLYT1_ARATH	1e-27	Probable glycosyltransferase At3g07620 OS=Arabidopsis thaliana GN=At3g07620 PE=3 SV=1
Unigene0058390	sp|Q9SSE8|GLYT1_ARATH	6e-16	Probable glycosyltransferase At3g07620 OS=Arabidopsis thaliana GN=At3g07620 PE=3 SV=1
Unigene0058394	sp|Q3EAR7|GLYT2_ARATH	6e-11	Probable glycosyltransferase At3g42180 OS=Arabidopsis thaliana GN=At3g42180 PE=2 SV=2
Unigene0058396	sp|Q9FFN2|GLYT3_ARATH	7e-12	Probable glycosyltransferase At5g03795 OS=Arabidopsis thaliana GN=At5g03795 PE=3 SV=2
Unigene0058403	sp|Q9FFN2|GLYT3_ARATH	2e-58	Probable glycosyltransferase At5g03795 OS=Arabidopsis thaliana GN=At5g03795 PE=3 SV=2
Unigene0058404	sp|Q9FFN2|GLYT3_ARATH	2e-93	Probable glycosyltransferase At5g03795 OS=Arabidopsis thaliana GN=At5g03795 PE=3 SV=2
Unigene0058405	sp|Q9FFN2|GLYT3_ARATH	3e-58	Probable glycosyltransferase At5g03795 OS=Arabidopsis thaliana GN=At5g03795 PE=3 SV=2
Unigene0058407	sp|Q9FFN2|GLYT3_ARATH	2e-93	Probable glycosyltransferase At5g03795 OS=Arabidopsis thaliana GN=At5g03795 PE=3 SV=2
Unigene0058408	sp|Q9FFN2|GLYT3_ARATH	3e-58	Probable glycosyltransferase At5g03795 OS=Arabidopsis thaliana GN=At5g03795 PE=3 SV=2
Unigene0058409	sp|Q9FFN2|GLYT3_ARATH	2e-93	Probable glycosyltransferase At5g03795 OS=Arabidopsis thaliana GN=At5g03795 PE=3 SV=2
Unigene0060029	sp|Q54IL5|UGT52_DICDI	2e-12	UDP-sugar-dependent glycosyltransferase 52 OS=Dictyostelium discoideum GN=ugt52 PE=2 SV=1
Unigene0060030	sp|Q54IL5|UGT52_DICDI	6e-70	UDP-sugar-dependent glycosyltransferase 52 OS=Dictyostelium discoideum GN=ugt52 PE=2 SV=1
Unigene0060031	sp|Q54IL5|UGT52_DICDI	2e-12	UDP-sugar-dependent glycosyltransferase 52 OS=Dictyostelium discoideum GN=ugt52 PE=2 SV=1
Unigene0060032	sp|Q54IL5|UGT52_DICDI	7e-70	UDP-sugar-dependent glycosyltransferase 52 OS=Dictyostelium discoideum GN=ugt52 PE=2 SV=1
Unigene0061153	sp|Q9SSE8|GLYT1_ARATH	7e-16	Probable glycosyltransferase At3g07620 OS=Arabidopsis thaliana GN=At3g07620 PE=3 SV=1
Unigene0061812	sp|Q9LMF1|U85A3_ARATH	8e-90	UDP-glycosyltransferase 85A3 OS=Arabidopsis thaliana GN=UGT85A3 PE=2 SV=2
Unigene0061813	sp|Q9LMF1|U85A3_ARATH	1e-73	UDP-glycosyltransferase 85A3 OS=Arabidopsis thaliana GN=UGT85A3 PE=2 SV=2
Unigene0061814	sp|Q9FI96|U76C3_ARATH	1e-15	UDP-glycosyltransferase 76C3 OS=Arabidopsis thaliana GN=UGT76C3 PE=3 SV=1
Unigene0061815	sp|Q9ZWJ3|U85A2_ARATH	3e-61	UDP-glycosyltransferase 85A2 OS=Arabidopsis thaliana GN=UGT85A2 PE=2 SV=1
Unigene0062425	sp|Q9SGA8|U83A1_ARATH	6e-14	UDP-glycosyltransferase 83A1 OS=Arabidopsis thaliana GN=UGT83A1 PE=2 SV=1
Unigene0062426	sp|Q9SGA8|U83A1_ARATH	2e-118	UDP-glycosyltransferase 83A1 OS=Arabidopsis thaliana GN=UGT83A1 PE=2 SV=1
Unigene0062427	sp|Q9SGA8|U83A1_ARATH	3e-74	UDP-glycosyltransferase 83A1 OS=Arabidopsis thaliana GN=UGT83A1 PE=2 SV=1
Unigene0062428	sp|Q9SGA8|U83A1_ARATH	3e-74	UDP-glycosyltransferase 83A1 OS=Arabidopsis thaliana GN=UGT83A1 PE=2 SV=1
Unigene0062429	sp|Q9SGA8|U83A1_ARATH	3e-74	UDP-glycosyltransferase 83A1 OS=Arabidopsis thaliana GN=UGT83A1 PE=2 SV=1
Unigene0062431	sp|Q9SGA8|U83A1_ARATH	1e-34	UDP-glycosyltransferase 83A1 OS=Arabidopsis thaliana GN=UGT83A1 PE=2 SV=1
Unigene0062432	sp|Q9SGA8|U83A1_ARATH	5e-55	UDP-glycosyltransferase 83A1 OS=Arabidopsis thaliana GN=UGT83A1 PE=2 SV=1
Unigene0062433	sp|Q9SGA8|U83A1_ARATH	5e-55	UDP-glycosyltransferase 83A1 OS=Arabidopsis thaliana GN=UGT83A1 PE=2 SV=1
Unigene0062434	sp|Q9SGA8|U83A1_ARATH	4e-13	UDP-glycosyltransferase 83A1 OS=Arabidopsis thaliana GN=UGT83A1 PE=2 SV=1
Unigene0062435	sp|Q9SGA8|U83A1_ARATH	5e-55	UDP-glycosyltransferase 83A1 OS=Arabidopsis thaliana GN=UGT83A1 PE=2 SV=1
Unigene0063740	sp|Q9SYK9|U74E2_ARATH	1e-106	UDP-glycosyltransferase 74E2 OS=Arabidopsis thaliana GN=UGT74E2 PE=1 SV=1
Unigene0063741	sp|Q9SYK9|U74E2_ARATH	1e-106	UDP-glycosyltransferase 74E2 OS=Arabidopsis thaliana GN=UGT74E2 PE=1 SV=1
Unigene0063742	sp|O22822|U74F2_ARATH	1e-30	UDP-glycosyltransferase 74F2 OS=Arabidopsis thaliana GN=UGT74F2 PE=1 SV=1
Unigene0063743	sp|O22822|U74F2_ARATH	1e-30	UDP-glycosyltransferase 74F2 OS=Arabidopsis thaliana GN=UGT74F2 PE=1 SV=1
Unigene0063744	sp|Q9SYK9|U74E2_ARATH	1e-106	UDP-glycosyltransferase 74E2 OS=Arabidopsis thaliana GN=UGT74E2 PE=1 SV=1
Unigene0063745	sp|O22822|U74F2_ARATH	1e-30	UDP-glycosyltransferase 74F2 OS=Arabidopsis thaliana GN=UGT74F2 PE=1 SV=1
Unigene0064468	sp|Q54IL5|UGT52_DICDI	1e-77	UDP-sugar-dependent glycosyltransferase 52 OS=Dictyostelium discoideum GN=ugt52 PE=2 SV=1
Unigene0069811	sp|Q9LFP3|GLYT4_ARATH	5e-16	Probable glycosyltransferase At5g11130 OS=Arabidopsis thaliana GN=At5g11120/At5g11130 PE=3 SV=2
Unigene0071299	sp|Q9SYK9|U74E2_ARATH	1e-120	UDP-glycosyltransferase 74E2 OS=Arabidopsis thaliana GN=UGT74E2 PE=1 SV=1
Unigene0071301	sp|Q9SYK9|U74E2_ARATH	2e-134	UDP-glycosyltransferase 74E2 OS=Arabidopsis thaliana GN=UGT74E2 PE=1 SV=1
Unigene0071303	sp|Q9SYK9|U74E2_ARATH	1e-125	UDP-glycosyltransferase 74E2 OS=Arabidopsis thaliana GN=UGT74E2 PE=1 SV=1
Unigene0071305	sp|Q9SYK9|U74E2_ARATH	2e-134	UDP-glycosyltransferase 74E2 OS=Arabidopsis thaliana GN=UGT74E2 PE=1 SV=1
Unigene0071306	sp|Q9SYK9|U74E2_ARATH	1e-120	UDP-glycosyltransferase 74E2 OS=Arabidopsis thaliana GN=UGT74E2 PE=1 SV=1
Unigene0071307	sp|Q9SYK9|U74E2_ARATH	1e-125	UDP-glycosyltransferase 74E2 OS=Arabidopsis thaliana GN=UGT74E2 PE=1 SV=1
Unigene0071620	sp|Q9ZQ99|U73C1_ARATH	6e-153	UDP-glycosyltransferase 73C1 OS=Arabidopsis thaliana GN=UGT73C1 PE=2 SV=1
Unigene0071623	sp|Q9ZQ99|U73C1_ARATH	5e-153	UDP-glycosyltransferase 73C1 OS=Arabidopsis thaliana GN=UGT73C1 PE=2 SV=1
Unigene0071624	sp|Q9ZQ99|U73C1_ARATH	5e-100	UDP-glycosyltransferase 73C1 OS=Arabidopsis thaliana GN=UGT73C1 PE=2 SV=1
Unigene0073804	sp|P42982|YPJH_BACSU	8e-07	Uncharacterized glycosyltransferase YpjH OS=Bacillus subtilis (strain 168) GN=ypjH PE=3 SV=2
Unigene0076334	sp|Q940V3|U91A1_ARATH	1e-144	UDP-glycosyltransferase 91A1 OS=Arabidopsis thaliana GN=UGT91A1 PE=2 SV=1
Unigene0076335	sp|Q940V3|U91A1_ARATH	4e-144	UDP-glycosyltransferase 91A1 OS=Arabidopsis thaliana GN=UGT91A1 PE=2 SV=1
Unigene0076529	sp|Q9SRT3|CSLC6_ARATH	0	Probable xyloglucan glycosyltransferase 6 OS=Arabidopsis thaliana GN=CSLC6 PE=1 SV=1
Unigene0076530	sp|Q9SRT3|CSLC6_ARATH	0	Probable xyloglucan glycosyltransferase 6 OS=Arabidopsis thaliana GN=CSLC6 PE=1 SV=1
Unigene0077896	sp|Q9SFX3|OST1A_ARATH	0	Dolichyl-diphosphooligosaccharide--protein glycosyltransferase subunit 1A OS=Arabidopsis thaliana GN=OST1A PE=2 SV=1
Unigene0077897	sp|Q9SFX3|OST1A_ARATH	4e-138	Dolichyl-diphosphooligosaccharide--protein glycosyltransferase subunit 1A OS=Arabidopsis thaliana GN=OST1A PE=2 SV=1
Unigene0077898	sp|Q9SFX3|OST1A_ARATH	0	Dolichyl-diphosphooligosaccharide--protein glycosyltransferase subunit 1A OS=Arabidopsis thaliana GN=OST1A PE=2 SV=1
Unigene0077899	sp|Q9SFX3|OST1A_ARATH	1e-148	Dolichyl-diphosphooligosaccharide--protein glycosyltransferase subunit 1A OS=Arabidopsis thaliana GN=OST1A PE=2 SV=1
Unigene0077900	sp|Q9SFX3|OST1A_ARATH	4e-139	Dolichyl-diphosphooligosaccharide--protein glycosyltransferase subunit 1A OS=Arabidopsis thaliana GN=OST1A PE=2 SV=1
Unigene0077901	sp|Q9SFX3|OST1A_ARATH	2e-149	Dolichyl-diphosphooligosaccharide--protein glycosyltransferase subunit 1A OS=Arabidopsis thaliana GN=OST1A PE=2 SV=1
Unigene0079892	sp|Q9LSY9|U71B1_ARATH	2e-23	UDP-glycosyltransferase 71B1 OS=Arabidopsis thaliana GN=UGT71B1 PE=2 SV=1
Unigene0083049	sp|Q9ZQB9|CSLCC_ARATH	0	Probable xyloglucan glycosyltransferase 12 OS=Arabidopsis thaliana GN=CSLC12 PE=1 SV=1
Unigene0083050	sp|Q9ZQB9|CSLCC_ARATH	0	Probable xyloglucan glycosyltransferase 12 OS=Arabidopsis thaliana GN=CSLC12 PE=1 SV=1
Unigene0083051	sp|Q9ZQB9|CSLCC_ARATH	0	Probable xyloglucan glycosyltransferase 12 OS=Arabidopsis thaliana GN=CSLC12 PE=1 SV=1
Unigene0083052	sp|Q9ZQB9|CSLCC_ARATH	0	Probable xyloglucan glycosyltransferase 12 OS=Arabidopsis thaliana GN=CSLC12 PE=1 SV=1
Unigene0084914	sp|Q9FX21|STT3B_ARATH	7e-21	Dolichyl-diphosphooligosaccharide--protein glycosyltransferase subunit STT3B OS=Arabidopsis thaliana GN=STT3B PE=1 SV=1
Unigene0086326	sp|Q9FFN2|GLYT3_ARATH	2e-94	Probable glycosyltransferase At5g03795 OS=Arabidopsis thaliana GN=At5g03795 PE=3 SV=2
Unigene0087094	sp|O23406|U75D1_ARATH	4e-96	UDP-glycosyltransferase 75D1 OS=Arabidopsis thaliana GN=UGT75D1 PE=2 SV=2
Unigene0087095	sp|O23406|U75D1_ARATH	2e-97	UDP-glycosyltransferase 75D1 OS=Arabidopsis thaliana GN=UGT75D1 PE=2 SV=2
Unigene0087684	sp|Q93ZY3|STT3A_ARATH	5e-43	Dolichyl-diphosphooligosaccharide--protein glycosyltransferase subunit STT3A OS=Arabidopsis thaliana GN=STT3A PE=1 SV=1
Unigene0087685	sp|Q93ZY3|STT3A_ARATH	0	Dolichyl-diphosphooligosaccharide--protein glycosyltransferase subunit STT3A OS=Arabidopsis thaliana GN=STT3A PE=1 SV=1
Unigene0087686	sp|Q93ZY3|STT3A_ARATH	5e-47	Dolichyl-diphosphooligosaccharide--protein glycosyltransferase subunit STT3A OS=Arabidopsis thaliana GN=STT3A PE=1 SV=1
Unigene0087691	sp|Q93ZY3|STT3A_ARATH	6e-102	Dolichyl-diphosphooligosaccharide--protein glycosyltransferase subunit STT3A OS=Arabidopsis thaliana GN=STT3A PE=1 SV=1
Unigene0088430	sp|Q9ZWJ3|U85A2_ARATH	5e-88	UDP-glycosyltransferase 85A2 OS=Arabidopsis thaliana GN=UGT85A2 PE=2 SV=1
Unigene0088434	sp|Q9ZWJ3|U85A2_ARATH	8e-91	UDP-glycosyltransferase 85A2 OS=Arabidopsis thaliana GN=UGT85A2 PE=2 SV=1
Unigene0088437	sp|Q9ZWJ3|U85A2_ARATH	8e-91	UDP-glycosyltransferase 85A2 OS=Arabidopsis thaliana GN=UGT85A2 PE=2 SV=1
Unigene0088439	sp|Q9ZWJ3|U85A2_ARATH	5e-88	UDP-glycosyltransferase 85A2 OS=Arabidopsis thaliana GN=UGT85A2 PE=2 SV=1
Unigene0088799	sp|Q93Z16|RPN2_ARATH	0	Dolichyl-diphosphooligosaccharide--protein glycosyltransferase subunit 2 OS=Arabidopsis thaliana GN=RPN2 PE=2 SV=1
Unigene0088800	sp|Q93Z16|RPN2_ARATH	0	Dolichyl-diphosphooligosaccharide--protein glycosyltransferase subunit 2 OS=Arabidopsis thaliana GN=RPN2 PE=2 SV=1
Unigene0088801	sp|Q93Z16|RPN2_ARATH	0	Dolichyl-diphosphooligosaccharide--protein glycosyltransferase subunit 2 OS=Arabidopsis thaliana GN=RPN2 PE=2 SV=1
Unigene0088802	sp|Q93Z16|RPN2_ARATH	0	Dolichyl-diphosphooligosaccharide--protein glycosyltransferase subunit 2 OS=Arabidopsis thaliana GN=RPN2 PE=2 SV=1
Unigene0088804	sp|Q93Z16|RPN2_ARATH	0	Dolichyl-diphosphooligosaccharide--protein glycosyltransferase subunit 2 OS=Arabidopsis thaliana GN=RPN2 PE=2 SV=1
Unigene0088805	sp|Q93Z16|RPN2_ARATH	0	Dolichyl-diphosphooligosaccharide--protein glycosyltransferase subunit 2 OS=Arabidopsis thaliana GN=RPN2 PE=2 SV=1
Unigene0088806	sp|Q93Z16|RPN2_ARATH	0	Dolichyl-diphosphooligosaccharide--protein glycosyltransferase subunit 2 OS=Arabidopsis thaliana GN=RPN2 PE=2 SV=1
Unigene0088807	sp|Q93Z16|RPN2_ARATH	0	Dolichyl-diphosphooligosaccharide--protein glycosyltransferase subunit 2 OS=Arabidopsis thaliana GN=RPN2 PE=2 SV=1
Unigene0088808	sp|Q93Z16|RPN2_ARATH	0	Dolichyl-diphosphooligosaccharide--protein glycosyltransferase subunit 2 OS=Arabidopsis thaliana GN=RPN2 PE=2 SV=1
Unigene0089965	sp|Q54IL5|UGT52_DICDI	3e-17	UDP-sugar-dependent glycosyltransferase 52 OS=Dictyostelium discoideum GN=ugt52 PE=2 SV=1
Unigene0089984	sp|Q54IL5|UGT52_DICDI	9e-17	UDP-sugar-dependent glycosyltransferase 52 OS=Dictyostelium discoideum GN=ugt52 PE=2 SV=1
Unigene0089992	sp|Q54IL5|UGT52_DICDI	1e-16	UDP-sugar-dependent glycosyltransferase 52 OS=Dictyostelium discoideum GN=ugt52 PE=2 SV=1
Unigene0093009	sp|Q9M051|U76F2_ARATH	8e-11	UDP-glycosyltransferase 76F2 OS=Arabidopsis thaliana GN=UGT76F2 PE=2 SV=1
Unigene0093010	sp|Q9FIA0|U76C2_ARATH	2e-122	UDP-glycosyltransferase 76C2 OS=Arabidopsis thaliana GN=UGT76C2 PE=1 SV=1
Unigene0093018	sp|Q9M052|U76F1_ARATH	6e-87	UDP-glycosyltransferase 76F1 OS=Arabidopsis thaliana GN=UGT76F1 PE=2 SV=1
Unigene0093024	sp|O22820|U74F1_ARATH	5e-114	UDP-glycosyltransferase 74F1 OS=Arabidopsis thaliana GN=UGT74F1 PE=1 SV=1
Unigene0093025	sp|O22820|U74F1_ARATH	3e-103	UDP-glycosyltransferase 74F1 OS=Arabidopsis thaliana GN=UGT74F1 PE=1 SV=1
Unigene0093789	sp|Q9ZVX4|U90A1_ARATH	4e-115	UDP-glycosyltransferase 90A1 OS=Arabidopsis thaliana GN=UGT90A1 PE=2 SV=1
Unigene0094231	sp|B9FDT1|OST1B_ORYSJ	4e-36	Dolichyl-diphosphooligosaccharide--protein glycosyltransferase subunit 1B OS=Oryza sativa subsp. japonica GN=OST1B PE=2 SV=1
Unigene0095059	sp|Q9SYK9|U74E2_ARATH	2e-35	UDP-glycosyltransferase 74E2 OS=Arabidopsis thaliana GN=UGT74E2 PE=1 SV=1
Unigene0096049	sp|Q69L19|CSLC2_ORYSJ	1e-58	Probable xyloglucan glycosyltransferase 2 OS=Oryza sativa subsp. japonica GN=CSLC2 PE=2 SV=2
Unigene0096188	sp|Q9ZWJ3|U85A2_ARATH	2e-20	UDP-glycosyltransferase 85A2 OS=Arabidopsis thaliana GN=UGT85A2 PE=2 SV=1
Unigene0096364	sp|Q9FFN2|GLYT3_ARATH	1e-10	Probable glycosyltransferase At5g03795 OS=Arabidopsis thaliana GN=At5g03795 PE=3 SV=2
Unigene0096460	sp|Q9LMF0|U85A5_ARATH	4e-44	UDP-glycosyltransferase 85A5 OS=Arabidopsis thaliana GN=UGT85A5 PE=2 SV=1
Unigene0097436	sp|Q9ZQ97|U73C4_ARATH	2e-15	UDP-glycosyltransferase 73C4 OS=Arabidopsis thaliana GN=UGT73C4 PE=2 SV=1
Unigene0098218	sp|Q9LZD8|U89A2_ARATH	1e-07	UDP-glycosyltransferase 89A2 OS=Arabidopsis thaliana GN=UGT89A2 PE=2 SV=1
Unigene0098447	sp|Q9LJP4|CSLC4_ARATH	7e-44	Xyloglucan glycosyltransferase 4 OS=Arabidopsis thaliana GN=CSLC4 PE=1 SV=1
Unigene0098950	sp|Q0WW21|U75C1_ARATH	4e-124	UDP-glycosyltransferase 75C1 OS=Arabidopsis thaliana GN=UGT75C1 PE=2 SV=2
Unigene0099264	sp|Q9LHK3|OST4A_ARATH	8e-14	Dolichyl-diphosphooligosaccharide--protein glycosyltransferase subunit 4A OS=Arabidopsis thaliana GN=OST4A PE=3 SV=1
Unigene0099455	sp|C7J4U3|OST4A_ORYSJ	4e-14	Dolichyl-diphosphooligosaccharide--protein glycosyltransferase subunit 4A OS=Oryza sativa subsp. japonica GN=OST4A PE=3 SV=1
Unigene0099570	sp|Q9SJL0|U86A1_ARATH	6e-78	UDP-glycosyltransferase 86A1 OS=Arabidopsis thaliana GN=UGT86A1 PE=2 SV=1
Unigene0100328	sp|Q9SKC1|U74C1_ARATH	4e-31	UDP-glycosyltransferase 74C1 OS=Arabidopsis thaliana GN=UGT74C1 PE=2 SV=1
Unigene0101599	sp|Q9LME8|U85A7_ARATH	5e-93	UDP-glycosyltransferase 85A7 OS=Arabidopsis thaliana GN=UGT85A7 PE=2 SV=1
Unigene0101641	sp|Q9LJP4|CSLC4_ARATH	7e-25	Xyloglucan glycosyltransferase 4 OS=Arabidopsis thaliana GN=CSLC4 PE=1 SV=1
Unigene0104112	sp|O22820|U74F1_ARATH	8e-06	UDP-glycosyltransferase 74F1 OS=Arabidopsis thaliana GN=UGT74F1 PE=1 SV=1
Unigene0105276	sp|Q9FFN2|GLYT3_ARATH	3e-86	Probable glycosyltransferase At5g03795 OS=Arabidopsis thaliana GN=At5g03795 PE=3 SV=2
Unigene0105277	sp|Q9FFN2|GLYT3_ARATH	3e-86	Probable glycosyltransferase At5g03795 OS=Arabidopsis thaliana GN=At5g03795 PE=3 SV=2
Unigene0105278	sp|Q9FFN2|GLYT3_ARATH	3e-86	Probable glycosyltransferase At5g03795 OS=Arabidopsis thaliana GN=At5g03795 PE=3 SV=2
Unigene0105279	sp|Q9FFN2|GLYT3_ARATH	3e-86	Probable glycosyltransferase At5g03795 OS=Arabidopsis thaliana GN=At5g03795 PE=3 SV=2
Unigene0105757	sp|Q9FFN2|GLYT3_ARATH	2e-94	Probable glycosyltransferase At5g03795 OS=Arabidopsis thaliana GN=At5g03795 PE=3 SV=2
Unigene0105860	sp|P39862|CAPM_STAAU	9e-09	Capsular polysaccharide biosynthesis glycosyltransferase CapM OS=Staphylococcus aureus GN=capM PE=3 SV=1
Unigene0111214	sp|Q9SGA8|U83A1_ARATH	2e-12	UDP-glycosyltransferase 83A1 OS=Arabidopsis thaliana GN=UGT83A1 PE=2 SV=1
Unigene0113888	sp|Q9FFN2|GLYT3_ARATH	4e-52	Probable glycosyltransferase At5g03795 OS=Arabidopsis thaliana GN=At5g03795 PE=3 SV=2
Unigene0113889	sp|Q9FFN2|GLYT3_ARATH	4e-52	Probable glycosyltransferase At5g03795 OS=Arabidopsis thaliana GN=At5g03795 PE=3 SV=2
Unigene0113890	sp|Q9FFN2|GLYT3_ARATH	4e-52	Probable glycosyltransferase At5g03795 OS=Arabidopsis thaliana GN=At5g03795 PE=3 SV=2
Unigene0113891	sp|Q9FFN2|GLYT3_ARATH	4e-52	Probable glycosyltransferase At5g03795 OS=Arabidopsis thaliana GN=At5g03795 PE=3 SV=2
Unigene0114511	sp|Q9LMF0|U85A5_ARATH	1e-176	UDP-glycosyltransferase 85A5 OS=Arabidopsis thaliana GN=UGT85A5 PE=2 SV=1
Unigene0114533	sp|Q9FFN2|GLYT3_ARATH	1e-165	Probable glycosyltransferase At5g03795 OS=Arabidopsis thaliana GN=At5g03795 PE=3 SV=2
Unigene0114633	sp|Q54IL5|UGT52_DICDI	1e-77	UDP-sugar-dependent glycosyltransferase 52 OS=Dictyostelium discoideum GN=ugt52 PE=2 SV=1
Unigene0114962	sp|Q9SSE8|GLYT1_ARATH	2e-21	Probable glycosyltransferase At3g07620 OS=Arabidopsis thaliana GN=At3g07620 PE=3 SV=1
Unigene0114982	sp|Q9SCP6|U73D1_ARATH	7e-167	UDP-glycosyltransferase 73D1 OS=Arabidopsis thaliana GN=UGT73D1 PE=3 SV=1
Unigene0118562	sp|Q9SGA8|U83A1_ARATH	1e-22	UDP-glycosyltransferase 83A1 OS=Arabidopsis thaliana GN=UGT83A1 PE=2 SV=1
Unigene0119289	sp|Q9LMF0|U85A5_ARATH	3e-71	UDP-glycosyltransferase 85A5 OS=Arabidopsis thaliana GN=UGT85A5 PE=2 SV=1
Unigene0119313	sp|Q9M052|U76F1_ARATH	1e-06	UDP-glycosyltransferase 76F1 OS=Arabidopsis thaliana GN=UGT76F1 PE=2 SV=1
Unigene0123309	sp|Q940V3|U91A1_ARATH	8e-27	UDP-glycosyltransferase 91A1 OS=Arabidopsis thaliana GN=UGT91A1 PE=2 SV=1
Unigene0123622	sp|O64733|U87A2_ARATH	3e-72	UDP-glycosyltransferase 87A2 OS=Arabidopsis thaliana GN=UGT87A2 PE=2 SV=1
Unigene0123850	sp|Q944K2|OST48_ARATH	0	Dolichyl-diphosphooligosaccharide--protein glycosyltransferase 48 kDa subunit OS=Arabidopsis thaliana GN=OST48 PE=2 SV=1
Unigene0127570	sp|Q9SSE8|GLYT1_ARATH	2e-23	Probable glycosyltransferase At3g07620 OS=Arabidopsis thaliana GN=At3g07620 PE=3 SV=1
Unigene0128048	sp|Q9LHJ2|U82A1_ARATH	2e-131	UDP-glycosyltransferase 82A1 OS=Arabidopsis thaliana GN=UGT82A1 PE=2 SV=1
Unigene0132555	sp|Q9SYK9|U74E2_ARATH	1e-18	UDP-glycosyltransferase 74E2 OS=Arabidopsis thaliana GN=UGT74E2 PE=1 SV=1
Unigene0135846	sp|Q9SSE8|GLYT1_ARATH	9e-13	Probable glycosyltransferase At3g07620 OS=Arabidopsis thaliana GN=At3g07620 PE=3 SV=1
Unigene0136857	sp|Q3EAR7|GLYT2_ARATH	4e-10	Probable glycosyltransferase At3g42180 OS=Arabidopsis thaliana GN=At3g42180 PE=2 SV=2
Unigene0141136	sp|Q9LTA3|U91C1_ARATH	6e-28	UDP-glycosyltransferase 91C1 OS=Arabidopsis thaliana GN=UGT91C1 PE=2 SV=1
Unigene0141146	sp|Q9SJA2|CSLC8_ARATH	2e-17	Probable xyloglucan glycosyltransferase 8 OS=Arabidopsis thaliana GN=CSLC8 PE=2 SV=1
Unigene0141360	sp|Q9FFN2|GLYT3_ARATH	5e-162	Probable glycosyltransferase At5g03795 OS=Arabidopsis thaliana GN=At5g03795 PE=3 SV=2
Unigene0141680	sp|Q9LTH2|U76E2_ARATH	2e-107	UDP-glycosyltransferase 76E2 OS=Arabidopsis thaliana GN=UGT76E2 PE=2 SV=1
Unigene0141682	sp|Q9LTA3|U91C1_ARATH	9e-19	UDP-glycosyltransferase 91C1 OS=Arabidopsis thaliana GN=UGT91C1 PE=2 SV=1
Unigene0144512	sp|Q9FX21|STT3B_ARATH	0	Dolichyl-diphosphooligosaccharide--protein glycosyltransferase subunit STT3B OS=Arabidopsis thaliana GN=STT3B PE=1 SV=1
Unigene0144513	sp|Q9FX21|STT3B_ARATH	0	Dolichyl-diphosphooligosaccharide--protein glycosyltransferase subunit STT3B OS=Arabidopsis thaliana GN=STT3B PE=1 SV=1
Unigene0144514	sp|Q9FX21|STT3B_ARATH	0	Dolichyl-diphosphooligosaccharide--protein glycosyltransferase subunit STT3B OS=Arabidopsis thaliana GN=STT3B PE=1 SV=1
Unigene0145099	sp|Q9SYK9|U74E2_ARATH	1e-37	UDP-glycosyltransferase 74E2 OS=Arabidopsis thaliana GN=UGT74E2 PE=1 SV=1
Unigene0146117	sp|Q9LTA3|U91C1_ARATH	4e-96	UDP-glycosyltransferase 91C1 OS=Arabidopsis thaliana GN=UGT91C1 PE=2 SV=1
Unigene0146144	sp|Q9SYK9|U74E2_ARATH	1e-18	UDP-glycosyltransferase 74E2 OS=Arabidopsis thaliana GN=UGT74E2 PE=1 SV=1
