# Supplementary material for: Transcriptome analysis of Panax vietnamensis var. fuscidicus discovers putative ocotillol-type ginsenosides biosynthesis genes and genetic markers
Source: BMC Genomics. 2015 Mar 8;16(1):159. doi: 10.1186/s12864-015-1332-8 (PMC4355973; doi:10.1186/s12864-015-1332-8)
Supplement: Additional file 17: — SSR primer pairs validated in this study. [file 12864_2015_1332_MOESM17_ESM.xlsx]

## Sheet: Sheet1
Additional File 17.SSR primer pairs validated in this study
Primer name	Forward primer(5' to 3')	Reverse primer(5' to 3')
P014	GTGTTTCTGCAAGCCATTTAAC	TGAGAGAAGAGTCACAAATGAGAAC
P015	TGCTTATTCTGGACATGCAAAC	ACAACAAACAAGTCTCCTGTAGAGC
P016	TCAACTGGCCAACAATTTAAGG	GTCACATTTAGCACGGTGTTTG
P017	CATCCCTCAGACTGAAGTAAGTTTC	GGATCTGATGTAAGAAATGGTGTGT
P019	ATTCAATGCTATGAAGCACAACCAC	AAGGAAAGCCAGGGATGTCT
P020	GCTGATTTGGTCAGTTGGAAAT	AACGGGACCGATACTTTAGAGAAG
P026	ATCCGGATGCTCCAAATC	GGGAAATAGATGGTCTCTAATAGC
P027	GGCCTATTGCCATTCTTGACTAAT	TAGACTTGGGTAAGTGGTTGAACTG
P031	GGCGTCTTTGTGTGAAAGAACT	GAGCAAGGCAATCTACATTCTACAC
P036	CACTGAGAAGGAAGAACAGTATAAGG	AGATAAGAAATGGCTAACGGCTTTG
P037	TGACTTGCATGCTTTGTCTTACC	TGACCTTGCAGCAAATCAACT
P041	CAGAAGCTGTTAATGTGATTAGCTC	TTCTCTACTAGCTGATGGATCCTGT
P002	CCCAAGAGAATAAAGAGAGTTCATC	GACAATCCCACAGCTTATCTAATAC
P004	TGTATCAATAAGCCCATGGTTAGAG	TTGGTCTTCTGTATGCTACATCTTG
P043	ATAAAGTCTGAACCGGACTATAACG	TTCGGTAGTCACGCTTAACAAT
P049	CAACAGCCATATGACCATCAAAC	GCACGCAGAAAGCAATATTTCAACT
P005	GGATTCTTTCTGGGAATAGAAGGAG	CACCGGTCAAAGATAACAAAGAAAG
P013	GGTAAATATGCGAGGCAGTGAT	AGGACATTTCTGGCAATTCATC
P001	GTTATCATGTAGTCCCTCAAACACC	TTTAGTCATGTGCCCTCCT
P007	GCAATGTGTAGGAGACTTTGTAACC	GCTTGCCAACTGCAGTAGATTT
P009	GCTGAATATGAAACGGAAATAGAGC	AAAGCTGCATAGACTGAAGGTTCTT
P010	ATATCACCATTCGGCTCAGAAACT	GAATTGGAGTCTGATTGTGAGAAAG
P012	CTGCACATACAAACAAGCAGCTAAT	TGGTTCTGTTTGCATTCTGT
P018	CAAACAAGACATACCATAACAGAGG	ACTCATCAATCACCCAACTGTAGAT
P024	CAAACCAGGCTGTTGTTGTTG	CATCATCATCAGATTCATCGCTAGT
P029	AGACTCACTGCTCATTCTATTCTTG	TAGGAGCATCATTTATGGAAGTGTG
P030	TAAACTTATGGTCTGGCGATAACC	GTGGAAGGCTTCAATCAGACTTTAT
P032	AGCCAAATTCCTATACCCAATTCAG	TGATAAGTTTACCAGGCTATGCAGT
P045	AGGGTTAGGAAATTAACAGTGGTGT	AATCCCGTTCCAATTCCTAGTCT
P050	TTGATTATACCTCCCTTACGTTGTC	CCATGCAAATAACACATACATGGTC
