# Supplementary material for: Transcriptome analysis of Panax vietnamensis var. fuscidicus discovers putative ocotillol-type ginsenosides biosynthesis genes and genetic markers
Source: BMC Genomics. 2015 Mar 8;16(1):159. doi: 10.1186/s12864-015-1332-8 (PMC4355973; doi:10.1186/s12864-015-1332-8)
Supplement: Additional file 20: — Primers used for gene expression analysis by reverse transcription quantitative real-time PCR (RT-qPCR). [file 12864_2015_1332_MOESM20_ESM.xlsx]

## Sheet: Sheet1
Additinal file 20. Primers used for gene expression analysis by RT-qPCR.
Gene name	Forward primer (5’-3’)	Reverse primer (5’-3’)			Amplicon length (bp)
HMGR	GTCTCCAAAGGCGTCCAA	CCAAGGCTGCCACATTAGTC			208
HMGS	TTCCGTGAGATAGTAAGTACCCG	GTTTTCATTGCGTCTTCGTG			217
IPPI	CTTTGCACAGCGTCCATCG	TCTCCTCCTTTTCGTCCGT			82
MVD	TACGGCTCAAACGCCAACC	TTAGCCACATGCGGTCCTG			173
MVK	AAAATTGGTCTTGCTGCTGG	CAAAAGCCCACTTGTTCACC			253
SE1	TCTGGTCTGAACCCTCGTCC	GGCTCCAATCCACATTCGTT			117
SE2	CTCGGAGGGATTTGTTCAG	GCCATAAATAGCCACAGCA			102
SE3	AAACACCAGGCTTTCTTACC	AAGAGGAGCAAATGCAGAC			226
SS	AAGAGGATAACAATCAGGGTCG	CATTCAAGTCTTCAGAGGGGTAG			282
P6H	GTGAGTTTGCTCGTCTGGAA	CTTCTCATTGGGAAACACCT			86
PMK	CCGAAATGCCAGACGTAAT	GCAGCACTAATCTCACAAAAGC			129
